# Supplementary material for: Quantitative analysis of the Escherichia coli proteome
Source: Data Brief. 2014 Aug 22;1:7–11. doi: 10.1016/j.dib.2014.08.004 (PMC4459560; doi:10.1016/j.dib.2014.08.004)
Supplement: Supplementary file 1 — Supplementary data [file mmc1.xlsx]

## Sheet: Sheet1
Sequence	Missed cleavages (Lys-C)	Missed cleavages (Trypsin/P)	Mass	Proteins	Gene names	Protein names	Charges	PEP	Score	Intensity LysC sample 1	Intensity LysC sample 2	Intensity LysC sample 3	Intensity trypsin sample 1	Intensity trypsin sample 2	Intensity trypsin sample 3
AAAAVIAK	0	0	713.444	P0AEQ1	glcG	Protein glcG	2	0.0038534	76.899	0	46343000	31196000	47566000	69535000	24570000
AAACGGTTTIIDHMGFGPNGCR		0	2262.99	Q46806	hyuA	D-phenylhydantoinase	3	2.659e-07	67.995	0	0	0	42822000	0	138890000
AAADIASRVSGVK	0	0	1243.69	P64596	yraP	Uncharacterized protein yraP	2,3	8.0014e-21	169.98	971860000	1193200000	2036900000	0	0	0
AAADIISR		0	815.45	P00452;P00452-2	nrdA	Ribonucleoside-diphosphate reductase 1 subunit alpha	2	0.0014491	141.78	0	107960000	80837000	1608500000	961210000	1039800000
AAADVQIRGVPAMFVNGK	0	0	1842.98	P0AEG4	dsbA	Thiol:disulfide interchange protein DsbA	2,3	5.9296e-90	155.1	1116200000	1063700000	608170000	0	0	0
AAAEADDIFGEISSGK	0	0	1579.74	P19934	tolA	Protein tolA	2	2.5376e-20	140.1	0	134220000	193150000	0	11898000	0
AAAEGEMK	0	0	805.364	P0A9B2	gapA	Glyceraldehyde-3-phosphate dehydrogenase A	2	0.0093724	64.836	2083600	3538800	2413000	0	301300	291000
AAAEQSWSISAITIPHPIVR		0	2146.15	P0A8I8	rlmH	Ribosomal RNA large subunit methyltransferase H	3	0.00010279	62.438	0	0	0	7182500	23408000	29583000
AAAESSIQVK		0	1002.53	P0A8T7	rpoC	DNA-directed RNA polymerase subunit beta	2	0.0010627	92.051	0	204830000	229120000	367270000	495330000	638430000
AAAEVGAPFIEIHTGCYADAK	0	0	2190.04	P0A794	pdxJ	Pyridoxine 5-phosphate synthase	2,3	6.6449e-24	146.88	549670000	507550000	682980000	35389000	11243000	0
AAAFEGEIIPASQIDR		0	1686.86	P0A7J3	rplJ	50S ribosomal protein L10	2	2.149e-27	187.57	0	0	0	0	0	3135200000
AAAFEGEIIPASQIDRIATIPTYEEAIARIMATMK	0	0	3790.96	P0A7J3	rplJ	50S ribosomal protein L10	3,4,5	2.0809e-89	257.07	19690000000	19143000000	29826000000	0	0	0
AAAGRAIDAIIASVTESIK	0	0	1856.04	P0ACF4	hupB	DNA-binding protein HU-beta	2,3,4	4.2054e-109	304.19	21931000000	18774000000	19021000000	0	0	0
AAAIAAADAR		0	899.482	P0A9Q7	adhE	Aldehyde-alcohol dehydrogenase;Alcohol dehydrogenase;Acetaldehyde dehydrogenase [acetylating];Pyruvate-formate-lyase deactivase	2	1.8992e-19	153.08	0	0	0	3140500000	33987000	2312000000
AAAIAAEIHGVK	0	0	1149.65	P67087	rsmI	Ribosomal RNA small subunit methyltransferase I	3	0.00015946	79.693	119100000	91497000	130970000	0	0	0
AAAICAER		0	860.417	P0A9M8	pta	Phosphate acetyltransferase	2	0.015428	79.116	0	0	0	66241000	82835000	15973000
AAAPAFSEESIRDAAAMINAAK	0	0	2204.09	P08142	ilvB	Acetolactate synthase isozyme 1 large subunit	3	4.272e-11	124.84	152610000	131240000	148140000	0	0	0
AAAQIQQGIADTSDENIK	0	0	1871.92	P76576	yfgM	UPF0070 protein yfgM	2,3	1.09e-63	235.22	1271000000	1669800000	1553100000	171130000	185850000	127250000
AAAQTMRANPAFDTEK	0	0	1720.82	P39342	yjgR	Uncharacterized protein yjgR	2,3	0.014947	33.796	0	48539000	32664000	0	0	0
AAARECGPIPDEPFIQMAFISIPVIPAIK	0	0	3150.66	P31441	ade	Adenine deaminase	3	1.3598e-07	78.921	50630000	0	0	0	0	0
AAARITESIGK	0	0	1115.63	P04993	recD	Exodeoxyribonuclease V alpha chain	3	0.042599	34.692	0	0	23063000	0	0	0
AAASHIVRNMAFDIGEK	0	0	1828.93	P0AET8	hdhA	7-alpha-hydroxysteroid dehydrogenase	2,3,4	1.3399e-63	236.43	3382100000	2795600000	1611700000	0	0	0
AAASMWR		0	791.375	Q46812	ssnA	Protein SsnA	2	0.038227	72.234	0	0	0	0	0	0
AAASMWRRMDAIA	0	0	1448.7	Q46812	ssnA	Protein SsnA	3	2.0934e-06	90.05	337230000	137260000	163930000	0	0	0
AAATGEAISIVCVDEHK		0	1769.86	P25888	rhlE	ATP-dependent RNA helicase rhlE	3	2.7195e-05	82.102	0	22253000	0	72286000	0	0
AAATQHNIEVIASR		0	1479.78	P0ABQ0	coaBC	Coenzyme A biosynthesis bifunctional protein CoaBC;Phosphopantothenoylcysteine decarboxylase;Phosphopantothenate--cysteine ligase	3	7.2735e-06	51.135	0	0	0	0	71297000	89008000
AAATQPAEAIR		0	1097.58	P0ADC3	lolC	Lipoprotein-releasing system transmembrane protein lolC	2	0.0044583	78.932	0	0	0	0	640370000	584070000
AAAVEQIQVWGQR		0	1454.76	P10121	ftsY	Cell division protein FtsY	2	4.2306e-59	122.55	0	0	0	162050000	111510000	145580000
AACNAFTDAVIEIARNPIQRA	0	2	2300.17	P76541	eutL	Ethanolamine utilization protein EutL	3	1.4532e-07	97.836	87186000	51530000	45128000	0	17815000	0
AACRQEMWINPIDAQK	0	0	1929.92	P18775	dmsA	Dimethyl sulfoxide reductase DmsA	2,3	3.5932e-10	120.3	546720000	470590000	843340000	0	0	0
AACRQEVWINPIDAQK	0	0	1897.95	P77374	ynfE	Putative dimethyl sulfoxide reductase chain ynfE	2,3	4.9853e-08	109.1	45338000	97822000	172410000	0	0	0
AADAHGIPFTISTVSVCPIEEVAPAIK	0	0	2792.44	P33232	lldD	L-lactate dehydrogenase [cytochrome]	2,3,4	1.1822e-42	197.68	1642100000	2774500000	1801800000	0	0	0
AADAMFK	0	0	752.353	P45955	ybgF	Uncharacterized protein YbgF	2	0.0037175	83.377	0	96608000	77774000	0	12002000	0
AADEGIEVK	0	0	930.466	P15639	purH	Bifunctional purine biosynthesis protein PurH;Phosphoribosylaminoimidazolecarboxamide formyltransferase;IMP cyclohydrolase	2	0.0058157	66.692	82961000	81904000	54096000	0	0	0
AADGIWEEHR		0	1182.54	P75960	cobB	NAD-dependent deacetylase	2,3	2.4953e-06	150.08	0	0	0	432310000	492640000	398610000
AADGSTVAQTAISYDDYR		0	1902.86	P0A8Y5	yidA	Phosphatase YidA	2	0.00010854	68.919	0	0	0	26553000	39400000	26668000
AADGSTVAQTAISYDDYRFIEK	0	0	2420.15	P0A8Y5	yidA	Phosphatase YidA	3	5.8116e-15	132.59	247030000	178370000	352750000	0	0	0
AADIVDAIGQENNPEWK		0	1868.89	P09152	narG	Respiratory nitrate reductase 1 alpha chain	2,3	1.4516e-45	228.03	0	0	0	816640000	885250000	794660000
AADIVIQAAIAAGAPK	0	0	1478.85	P0A9Q7	adhE	Aldehyde-alcohol dehydrogenase;Alcohol dehydrogenase;Acetaldehyde dehydrogenase [acetylating];Pyruvate-formate-lyase deactivase	2,3	5.6741e-31	186.95	2088300000	1055400000	1543300000	89870000	167340000	145440000
AADMTGADIEAMTR		0	1451.64	P0A7J7	rplK	50S ribosomal protein L11	2	4.0319e-18	162.93	0	5220600000	5189600000	673000000	704070000	973460000
AADMTGADIEAMTRSIEGTARSMGIVVED	0	0	2996.39	P0A7J7	rplK	50S ribosomal protein L11	3,4	1.17e-70	250.92	3028200000	1554000000	2238700000	0	0	0
AADRWVPGIDIGK	0	0	1396.75	P39321	ytfN	Uncharacterized protein ytfN	3	0.010991	40.066	54553000	0	0	0	0	0
AADSCHVSQPTISGQIR		0	1825.87	P0ACQ4	oxyR	Hydrogen peroxide-inducible genes activator	2,3	2.536e-66	290.32	0	0	0	815050000	2256800000	2305200000
AAEAAIRICK	0	0	1101.6	P77433	ykgG	Uncharacterized protein ykgG	2,3	4.3287e-20	172.88	79841000	117780000	84373000	0	0	0
AAEAVIIDTIR		0	1170.66	P0ADG4	suhB	Inositol-1-monophosphatase	2	0.0063304	65.5	0	0	0	0	53639000	90067000
AAEAVIIDTIRK	0	0	1298.76	P0ADG4	suhB	Inositol-1-monophosphatase	2,3	4.025e-09	122.42	1172400000	2181100000	2695700000	0	0	0
AAEEIFVTQAAVSHQIK		0	1840.97	P0A9F6	gcvA	Glycine cleavage system transcriptional activator	2,3	2.0939e-09	81.311	0	0	0	71036000	113300000	0
AAEFGVIVR		0	960.539	Q59385	copA	Copper-exporting P-type ATPase A	2	7.8417e-05	117.04	0	0	0	129730000	201250000	0
AAEGWARGCGITVDQAERITTDK	0	0	2504.21	P00961	glyS	Glycine--tRNA ligase beta subunit	3,4	1.0394e-16	135.49	427690000	586290000	619550000	0	0	0
AAEIAGNDTIPVEITR		0	1668.87	P0ACB7	hemY	Protein hemY	2	2.9651e-36	202.13	0	0	0	228820000	257650000	458780000
AAEIIHIGQAIMEQK		0	1650.88	P27306	sthA	Soluble pyridine nucleotide transhydrogenase	2,3	4.606e-09	134.9	0	512880000	428390000	130210000	309980000	236850000
AAENFDNVTRIDRFTTDITIK	0	0	2439.24	P28249	asmA	Protein AsmA	3,4	0.00040203	58.123	55776000	40854000	0	0	0	0
AAENNPEIAAFIDECRNTK	0	0	2162.01	P07813	leuS	Leucine--tRNA ligase	2,3	3.5522e-15	149.22	1878200000	1866800000	1597200000	0	0	0
AAEQIIR		0	799.455	P0ADC1	lptE	LPS-assembly lipoprotein lptE	2	0.14231	60.358	0	0	0	47381000	0	0
AAEQYVIDEYNK		0	1441.67	P07658	fdhF	Formate dehydrogenase H	2	0.0021147	72.34	0	0	0	27027000	0	16887000
AAESAINIDVPVNAQYIR		0	1943.01	P0ACE0	hybC	Hydrogenase-2 large chain	2,3	3.622e-78	299.91	0	0	0	1752100000	1441900000	1677100000
AAESGVSRPVPQIK	0	0	1437.79	P0ABS5	dnaG	DNA primase	3	0.061602	25.322	0	41764000	0	0	0	0
AAESIYITQSAVSFR		0	1641.84	P0A8R9	hdfR	HTH-type transcriptional regulator hdfR	2	1.4999e-12	143.86	0	0	0	47586000	44488000	64493000
AAETINISQPAISK		0	1441.78	P77171	ydcI	Uncharacterized HTH-type transcriptional regulator ydcI	2	0.00012814	49.483	0	0	0	117140000	112380000	0
AAEVFGRMVAAQK	0	0	1376.72	P07650	deoA	Thymidine phosphorylase	2,3	2.6443e-44	215.53	1041100000	2040600000	1925400000	0	0	0
AAEVIVVDTRNGNIIAK	0	0	1782	P76116	yncE	Uncharacterized protein YncE	2,3	3.5063e-21	166.6	267430000	80672000	185450000	0	0	0
AAFAFPAPVANVESDVGCIEIFHGPTIAFK		0	3174.58	P00934	thrC	Threonine synthase	3	9.6059e-14	100.29	0	0	0	0	23734000	159770000
AAFAGIR		0	704.397	P24203	yjiA	Uncharacterized GTP-binding protein YjiA	2	0.0014708	142.63	0	0	0	338720000	354670000	121830000
AAFDDWFAR		0	1097.49	P77649	ydiU	UPF0061 protein ydiU	2	0.015151	69.954	0	0	0	20276000	0	25353000
AAFDFAVEHQSVERWQDMIAFAAEVTK	0	0	3095.48	P0ABA4	atpH	ATP synthase subunit delta	4	5.9583e-08	34.715	333610000	0	0	0	0	0
AAFDPDGIINPGK	0	0	1313.66	P0AEP9	glcD	Glycolate oxidase subunit glcD	2	1.3102e-09	120.96	0	169090000	74653000	0	0	16122000
AAFDPHNRINPGK	0	0	1435.73	P77748	ydiJ	Uncharacterized protein ydiJ	3	0.0052473	49.632	0	0	64201000	0	0	0
AAFDQWVAK		0	1034.52	P0ABJ1	cyoA	Ubiquinol oxidase subunit 2	2	0.0011173	111.95	0	44910000	0	299920000	293870000	331500000
AAFIHASDIMPHTECVAGEEQK	0	0	2440.12	P0A9J0	rng	Ribonuclease G	3,4	3.1525e-21	157.51	31356000	0	109830000	0	0	0
AAFISDFQIGDFDR		0	1600.75	P05707	srlD	Sorbitol-6-phosphate 2-dehydrogenase	2	1.3099e-05	107.17	0	0	0	36508000	44767000	60677000
AAFKPTYERIDHHYINDIPGIENPTSEVIAK	0	0	3537.79	P65870	queD	6-carboxy-5,6,7,8-tetrahydropterin synthase	4,5	4.6718e-25	136.01	341430000	124010000	155980000	0	0	0
AAFNQMVQGHK	0	0	1229.6	P0AD59	ivy	Inhibitor of vertebrate lysozyme	2,3	1.9909e-21	182.16	2745200000	2262100000	2391800000	24157000	21636000	32021000
AAFSDFSK		0	871.408	P0AC02	yfiO	UPF0169 lipoprotein yfiO	2	0.028486	68.787	0	46812000	70804000	461640000	460400000	477270000
AAFSNDMVYMEK	0	0	1404.61	P24182	accC	Biotin carboxylase	2	4.5974e-13	139.86	1628600000	1444300000	1458500000	32582000	68287000	101020000
AAGAEIVGMEDIADQIK	0	0	1729.86	P0A7L0	rplA	50S ribosomal protein L1	2,3	4.4319e-51	226.19	13225000000	13767000000	15071000000	1455100000	1330000000	1797000000
AAGATTANITQAIEQMR		0	1745.87	P63284	clpB	Chaperone protein ClpB	2,3	4.0675e-11	133.14	0	0	0	332910000	298320000	431690000
AAGATTANITQAIEQMRGGESVNDQGAEDQRQAIK	0	0	3628.75	P63284	clpB	Chaperone protein ClpB	3,4,5	1.5089e-119	310.31	4199800000	5271800000	5942800000	0	0	0
AAGCSTIVFTVDMPTPGAR		0	1949.93	P33232	lldD	L-lactate dehydrogenase [cytochrome]	2,3	9.3704e-40	195.2	0	0	0	222770000	292670000	557880000
AAGCVVNDYADR		0	1309.57	P0AGK1	ubiA	4-hydroxybenzoate octaprenyltransferase	2	0.0022955	70.942	0	0	0	24476000	34805000	29563000
AAGDAPISGTETTIPAPPR		0	1820.93	P31455	yidR	Uncharacterized protein YidR	2,3	1.26e-23	157.91	0	0	0	475470000	490500000	304060000
AAGEAPAAPQVTAEDASASIAEIINAGIGGSDNE		0	3166.49	P0A8T7	rpoC	DNA-directed RNA polymerase subunit beta	3	8.2504e-92	213.88	0	0	0	227770000	301260000	446660000
AAGEPIPAVVPAGPDNPMGIYAIYIGR		0	2708.4	P0AAX8	ybiS	Probable L,D-transpeptidase YbiS	2,3	1.6361e-52	178.53	0	0	0	167400000	302910000	913150000
AAGHYQAEAAIIQCTADTIADAVIITTAHAWQHQGK	0	0	3830.88	B8LFD6;P00722	lacZ2;lacZ	Beta-galactosidase 2;Beta-galactosidase	5	4.4505e-28	140.52	68918000	100430000	0	0	0	0
AAGIAIVTGDTK		0	1115.62	P24193	hypE	Hydrogenase isoenzymes formation protein hypE	2	0.079535	21.759	0	0	0	0	0	45696000
AAGIDRVISVGK	0	0	1184.69	P11880	murF	UDP-N-acetylmuramoyl-tripeptide--D-alanyl-D-alanine ligase	2,3	1.3438e-13	147.26	180160000	0	303000000	0	0	0
AAGIHIQESIAEQGAIR		0	1762.93	P0AC41	sdhA	Succinate dehydrogenase flavoprotein subunit	2,3	4.2549e-47	232.8	0	0	0	800900000	1338500000	1656100000
AAGIIQR		0	727.434	P0A9C0	glpA	Anaerobic glycerol-3-phosphate dehydrogenase subunit A	2	0.0023151	135.36	0	0	0	937850000	515490000	634790000
AAGIQDVTYQTDQQTIIINTATAYFNVINAIDVISYTQAQK	0	0	4503.28	P02930	tolC	Outer membrane protein tolC	4	6.0544e-10	85.239	0	47504000	0	0	0	0
AAGMVSANIR		0	988.512	P39321	ytfN	Uncharacterized protein ytfN	2	0.0030503	59.153	0	0	0	0	0	0
AAGNVDDQINR		0	1171.56	P0AD27	yejM	Inner membrane protein yejM	2	2.8323e-12	214.83	0	0	0	221350000	197680000	337010000
AAGQIDCSR		0	976.44	P0AAA1	yagU	Inner membrane protein yagU	2	0.00038016	143.89	0	0	0	14431000	34832000	21310000
AAGSVIISAPR		0	1040.6	P36680	yacF	UPF0289 protein yacF	2	7.518e-10	173.32	0	0	0	1400600000	1445700000	1751500000
AAGVPPGPIFQEIK	0	0	1422.79	P0A8V0	rbn	Ribonuclease BN	2	0.0081679	38.674	31348000	0	0	0	0	0
AAGVSPVVVR		0	953.566	P39399	yjjM	Probable HTH-type transcriptional regulator YjjM	2	0.00010478	115.71	0	0	0	252270000	291650000	361780000
AAGYEIGK	0	0	807.413	P0A6P9	eno	Enolase	2	0.0038534	78.496	0	1763500000	1539200000	193610000	238720000	0
AAGYTNIEFHK		0	1249.61	P0A9T0	serA	D-3-phosphoglycerate dehydrogenase	3	0.00053391	90.108	0	0	19101000	74084000	128790000	167480000
AAHEVIMEMGEK	0	0	1343.62	P0AFL6	ppx	Exopolyphosphatase	2	4.7443e-09	121.08	0	64335000	93675000	0	0	0
AAHQDEPQFGAQSTPIDER		0	2095.96	P33218	yebE	Inner membrane protein yebE	2,3	2.8387e-18	140.89	0	0	0	296940000	204350000	283980000
AAHSFNIIDARK	0	0	1341.72	P00960	glyQ	Glycine--tRNA ligase alpha subunit	2,3,4	1.6195e-31	201.09	669450000	847540000	1508200000	0	0	0
AAIAAAQANPNAK		0	1209.65	P00363	frdA	Fumarate reductase flavoprotein subunit	2	3.3048e-23	205.57	0	3416000000	3634000000	1875700000	2388300000	4005500000
AAIASAIGEYFER		0	1396.7	P75838	ycaO	UPF0142 protein ycaO	2,3	1.0199e-22	194.5	0	0	0	262600000	333270000	590140000
AAIAYGADEVDVVFPYR		0	1854.92	P0A6L0	deoC	Deoxyribose-phosphate aldolase	2	9.4547e-15	147.68	0	0	0	0	0	179120000
AAIDAGATEAEMK		0	1276.6	P0ABK9	nrfA	Cytochrome c-552	2	0.00017111	63.091	0	0	0	0	0	77600000
AAIDAGHPVDIPRVGIFAEGVAVK	0	0	2401.31	P04968	ilvA	L-threonine dehydratase biosynthetic IlvA	4	1.2209e-10	100.21	152780000	267110000	153310000	0	0	0
AAIDNAIHQAQEIANGFHRK	0	0	2203.12	P0ADS6	yggE	Uncharacterized protein yggE	3,4,5	8.3009e-77	262.67	684560000	2590600000	1804700000	0	0	0
AAIEAAGGK		0	786.424	P02413	rplO	50S ribosomal protein L15	2	0.07465	49.418	0	4774400	5959700	785710	2954500	0
AAIEAARTNIIQAQTRVEAAQATERRIAADIDDSEIK	0	0	4008.1	P37626	yhiI	Uncharacterized protein yhiI	5	0.033668	30.237	229210000	293780000	274230000	0	0	0
AAIEIAEQREKPTWIEVDAGK	0	0	2353.23	P0A7V8	rpsD	30S ribosomal protein S4	3,4	1.7128e-14	132.79	271900000	315740000	274530000	0	0	0
AAIEIAEQREKPTWIEVDAGKMEGTFK	1	0	3046.54	P0A7V8	rpsD	30S ribosomal protein S4	4	5.9984e-05	75.797	68588000	0	0	0	0	0
AAIEIFR		0	818.465	P30958	mfd	Transcription-repair-coupling factor	2	0.0042221	122.98	0	0	0	0	0	64159000
AAIENGADAVYIGIK	0	0	1503.79	P45527	yhbU	Uncharacterized protease yhbU	2	0.0065667	43.03	0	38202000	0	0	0	0
AAIERDFGSVDNFK	0	0	1567.76	P00448	sodA	Superoxide dismutase [Mn]	2,3	1.9338e-20	163.27	0	1281500000	1582800000	0	0	0
AAIESTIAAITESIK	0	0	1516.83	P0ACF0	hupA	DNA-binding protein HU-alpha	2,3	9.1116e-22	164.68	22992000000	19608000000	22518000000	5734300000	5993400000	3081800000
AAIEYAIANDR		0	1205.6	P08200;Q1PI72	icd	Isocitrate dehydrogenase [NADP]	2,3	4.1704e-10	185.14	0	0	0	1820800000	1928000000	2425900000
AAIEYAIANDRDSVTIVHK		1	2085.09	P08200;Q1PI72	icd	Isocitrate dehydrogenase [NADP]	3	0.0017401	42.382	0	0	0	0	0	41564000
AAIGENIIGIR		0	1125.65	P75825	hcp	Hydroxylamine reductase	2	5.9611e-10	167.67	0	28388000	28514000	669080000	736550000	1159600000
AAIGENIIGIRIICIYGIK	0	0	2086.2	P75825	hcp	Hydroxylamine reductase	3	2.5526e-20	151.8	87676000	0	92380000	0	0	0
AAIGVIR		0	698.444	P00961	glyS	Glycine--tRNA ligase beta subunit	2	0.00024899	159.65	0	0	0	768560000	618300000	801790000
AAIIDCIAPDR		0	1213.61	P0A910	ompA	Outer membrane protein A	2	5.5932e-10	176.33	0	0	0	5451000000	4335200000	5475000000
AAIIDCIAPDRR		1	1369.71	P0A910	ompA	Outer membrane protein A	2,3	3.9545e-18	226.29	0	0	0	304340000	522480000	1079900000
AAIIFPIADANVVSEDVIR		0	2012.09	P0AG20	relA	GTP pyrophosphokinase	2,3	5.6501e-40	201.24	0	0	0	1051600000	865210000	1821300000
AAIINTAR		0	828.482	P00490	malP	Maltodextrin phosphorylase	2	0.0037838	107.67	0	0	0	535460000	652980000	680700000
AAIIPAAISFEQAAASFIK	0	0	1918.06	P28304	qorA	Quinone oxidoreductase 1	2,3	2.5747e-38	196.95	1031600000	934170000	1062400000	15596000	20319000	11321000
AAIMAEIR		0	873.474	P0A8N7	poxA	Uncharacterized protein YjeA	2	0.0048645	98.418	0	0	0	210150000	171260000	304750000
AAIMMGINR		0	975.499	P0A6R3	fis	DNA-binding protein fis	2	0.00038379	159.04	0	0	0	618040000	887870000	801630000
AAINADCDGQAGIQEIAGNATMIFYMTEEGQEGRNAFNQK	0	0	4332.95	P0ABU0	menB	1,4-Dihydroxy-2-naphthoyl-CoA synthase	3,4	6.0325e-104	256.89	808430000	1332100000	1642500000	0	0	0
AAINAPMQGTAADIIK		0	1583.83	P00582	polA	DNA polymerase I	2	0.00097724	63.727	0	241600000	488880000	113290000	75036000	15795000
AAIPINHIVAK		0	1145.69	P0A877	trpA	Tryptophan synthase alpha chain	2,3	2.6189e-06	118.71	0	0	0	248160000	227330000	651110000
AAIPIRISWNGGQIISK	0	0	1823.04	P76010	ycgR	Flagellar brake protein YcgR	3	0.00069153	63.894	0	54954000	99788000	0	0	0
AAIPPEISIPAVGQGAVGIECR		0	2204.16	P06983	hemC	Porphobilinogen deaminase	2,3	4.9002e-33	164.2	0	0	0	258470000	292920000	301250000
AAIQAIQTIADEQK		0	1498.8	P76213	cho	Excinuclease cho	2,3	7.5878e-06	112.51	0	0	0	62969000	56498000	69063000
AAIQISQSGQTCAIISK		0	1774.92	P0AC41	sdhA	Succinate dehydrogenase flavoprotein subunit	2	4.9653e-11	132.08	0	46139000	0	45711000	50939000	114580000
AAIQNTIIK	0	0	970.581	P33599	nuoC	NADH-quinone oxidoreductase subunit C/D	2	1.3422e-08	133.55	1124700000	1578300000	2489000000	86267000	182330000	207960000
AAISNSFCEVSIQPYGVFTHR		0	2382.14	P11446	argC	N-acetyl-gamma-glutamyl-phosphate reductase	3	6.7052e-13	117.67	0	0	0	0	21010000	88805000
AAISQASDVAAIDNVRVEYIGK	0	0	2289.2	P08312	pheS	Phenylalanine--tRNA ligase alpha subunit	2,3	1.1269e-39	209.73	1697900000	1335700000	778070000	0	0	0
AAITAAIK	0	0	757.47	P76176	ydgD	Uncharacterized serine protease ydgD	2	0.0066939	74.255	0	0	0	0	0	0
AAITAAYR		0	835.455	P09546	putA	Bifunctional protein putA;Proline dehydrogenase;Delta-1-pyrroline-5-carboxylate dehydrogenase	2	0.0015148	158.08	0	16719000	0	266860000	0	393040000
AAITPEMAIK	0	0	1043.57	P67699	yddM	Uncharacterized HTH-type transcriptional regulator YddM	2	0.00031213	84.213	84276000	65619000	112550000	0	0	0
AAITQPINAIR		0	1166.68	P09546	putA	Bifunctional protein putA;Proline dehydrogenase;Delta-1-pyrroline-5-carboxylate dehydrogenase	2	2.9726e-10	161.76	0	0	0	2550600000	2390400000	2219300000
AAIVDHDNIK	0	0	1094.57	P0AFH8	osmY	Osmotically-inducible protein Y	2,3	0.00039406	82.645	207410000	221860000	172430000	28668000	45911000	35620000
AAIVGITK	0	0	771.485	P37440	ucpA	Oxidoreductase ucpA	1,2	4.1619e-06	103.29	1516200000	1613000000	2091400000	63364000	16826000	79318000
AAMEDVIK	0	0	875.442	P45578	luxS	S-ribosylhomocysteine lyase	2	0.00049265	83.753	1040000000	779190000	1560100000	113250000	79762000	83796000
AAMESGVATR		0	991.476	P76558	maeB	NADP-dependent malic enzyme	2	0.037765	44.309	0	0	0	0	0	47727000
AAMESGVATRPIADFDVYIDK	0	1	2268.11	P76558	maeB	NADP-dependent malic enzyme	2,3	1.0018e-28	178.66	3047700000	4326300000	4165000000	0	0	56193000
AAMIGIPITIR		0	1154.68	P19624	pdxA	4-hydroxythreonine-4-phosphate dehydrogenase	2	0.0026371	74.162	0	0	0	16913000	30284000	25335000
AAMSGMISPEIK	0	0	1233.61	P0A705;P0A705-2;P0A705-3	infB	Translation initiation factor IF-2	2	1.1323e-09	127.83	748400000	700110000	944740000	50792000	37868000	0
AAMTVAAICEK	0	0	1163.57	P46837	yhgF	Protein yhgF	2	3.4147e-08	121.83	212620000	0	179510000	0	0	0
AAMVTVAK		0	789.442	P09372	grpE	Protein grpE	2	0.0017168	111.65	0	0	0	3492700000	3073300000	3244300000
AANAGGVATSGIEMAQNAARIGWK	0	0	2343.18	P00370	gdhA	NADP-specific glutamate dehydrogenase	3	1.922e-52	231.42	463090000	708520000	325970000	0	0	0
AANANIGFQK	0	0	1032.54	P30958	mfd	Transcription-repair-coupling factor	2	5.6565e-30	143.7	78244000	0	124070000	0	0	0
AANDAGFHIAVTTMK	0	0	1545.76	P31666	yadE	Uncharacterized protein yadE	2	0.050956	19.271	0	0	0	0	0	0
AANDDIINSFWIIDSEK	0	0	1949.94	P68066	grcA	Autonomous glycyl radical cofactor	2,3	2.0043e-91	273.39	14176000000	1864200000	15563000000	147250000	1050900000	1449900000
AANHQIIGSSQMYATAQSRETGIASVK	0	0	2818.4	P76402	yegP	UPF0339 protein yegP	4	6.2713e-17	116.94	0	58315000	87021000	0	0	0
AANIIGIQIEFAK	0	0	1386.79	P02413	rplO	50S ribosomal protein L15	2,3	6.9333e-27	172.13	3605200000	3392200000	4582500000	0	64285000	141610000
AANIIVK	0	0	727.459	P0A8Q0	frdC	Fumarate reductase subunit C	2	7.8695e-05	114.02	0	0	0	0	0	0
AANVGVIIER		0	1040.6	P0AC16	folB	Dihydroneopterin aldolase	2	0.0055581	63.076	0	0	0	73570000	0	0
AANVTSIR		0	830.461	P64604	mlaD	Probable phospholipid ABC transporter-binding protein mlaD	2	0.0031137	124.83	0	0	0	213720000	371250000	130170000
AANVTSIRTEPTYTIYATFDNIGGIK	0	0	2815.44	P64604	mlaD	Probable phospholipid ABC transporter-binding protein mlaD	3	3.1084e-33	171.58	369170000	287230000	525430000	0	0	0
AANYPFIADDMDNIVIPASIK		0	2277.14	P0A8A4	ydiA	Putative phosphotransferase ydiA	2	3.9142e-23	147.17	0	0	0	0	0	185540000
AAPAPAAAAPK	0	0	934.524	P69797	manX	PTS system mannose-specific EIIAB component;Mannose-specific phosphotransferase enzyme IIA component;Mannose-specific phosphotransferase enzyme IIB component	2	4.3177e-08	119.68	1131600000	2225600000	2442200000	392160000	371670000	95980000
AAPAVVNVYNR		0	1172.63	P0AEE3	degS	Serine endoprotease DegS	2	4.5561e-06	117.53	0	0	0	298470000	399340000	495200000
AAPCIIFIDEIDAVGR		0	1758.9	P0AAI3	ftsH	ATP-dependent zinc metalloprotease FtsH	2	2.5345e-06	95.264	0	0	0	13886000	106220000	0
AAPDVQIIMNDSQNDQSK	0	0	1972.92	P0AEE5	mglB	D-galactose-binding periplasmic protein	2,3	1.1255e-63	234.67	2217700000	2042800000	1481700000	103930000	53181000	94200000
AAPEITRERIYIETMEK	0	0	2049.06	P0ABC7	hflK	Modulator of FtsH protease HflK	3,4	3.1458e-09	110.97	411510000	188900000	343830000	0	0	0
AAPICNGDPDDIIIK		0	1610.8	P29208	menC	o-succinylbenzoate synthase	2	0.0030866	58.487	0	0	0	8206100	10527000	71150000
AAPITTQTIDEFK		0	1433.74	P0A6C1	nfo	Endonuclease 4	2	0.00035398	61.233	0	0	0	47439000	0	0
AAPNTIPTAAK		0	1053.58	P0AB80	ilvE	Branched-chain-amino-acid aminotransferase	2	2.6289e-05	104.22	0	258830000	351020000	617280000	829720000	891620000
AAPSYEEISNSQEIIETGIK		0	2178.07	P0ABB4	atpD	ATP synthase subunit beta	2,3	2.1054e-43	202.34	0	250530000	469730000	645990000	813140000	890370000
AAPVEIRQWIEEVIIK	0	0	1893.07	P0A881	trpR	Trp operon repressor	2,3	1.2087e-06	97.904	163200000	164030000	190470000	0	0	0
AAPVIRPNK	0	1	964.582	P0A780	nusB	N utilization substance protein B	3	7.0758e-05	103.83	35780000	66693000	58246000	12177000	14449000	8678700
AAQCIIGENDFTSFR		0	1727.79	P07649	truA	tRNA pseudouridine synthase A	2	1.8926e-08	125.53	0	0	0	201370000	201460000	330800000
AAQEDIIK	0	0	886.476	P00956	ileS	Isoleucine--tRNA ligase	2	0.0002191	103.92	594840000	979610000	1006100000	32177000	0	0
AAQEEEFSIEIR		0	1420.68	P0ABS1	dksA	DnaK suppressor protein	2,3	2.1838e-15	161.94	0	24391000	0	2202800000	3237600000	4335600000
AAQEIVNSGK	0	0	1015.53	P06999	pfkB	6-phosphofructokinase isozyme 2	2	1.7529e-09	133.13	22250000	72276000	56286000	6704600	9688200	4585800
AAQGAFHGIVDYTEIPIVSVDFNHDPHSAIVDGTQTRVSGAHIIK	0	0	4782.42	P0A9B6	epd	D-erythrose-4-phosphate dehydrogenase	7	1.5404e-10	84.969	0	61708000	234900000	0	0	0
AAQGIGAGIITAR		0	1197.68	P0A8R7	ycjF	UPF0283 membrane protein ycjF	2,3	4.6811e-08	128.28	0	0	0	561260000	645640000	339080000
AAQPQVDEGISYPIIQQIIVQHPGK		0	2728.45	P00562	metL	Bifunctional aspartokinase/homoserine dehydrogenase 2;Aspartokinase;Homoserine dehydrogenase	3	6.4962e-24	128.41	0	0	0	144250000	338640000	360840000
AAQSDPNCFFIDDENSR		0	1984.82	P00926	dsdA	D-serine dehydratase	2	0.0001764	72.175	0	0	0	0	10147000	18877000
AAQSDPNCFFIDDENSRTIFIGYSVAGQRIK	0	0	3518.69	P00926	dsdA	D-serine dehydratase	4	4.2964e-25	137.16	150060000	167540000	252060000	0	0	0
AAQSPIVETVFVAPGNAGTAIEPAIQNVAIGVTDIPAIIDFAQNEK	0	0	4659.44	P15640	purD	Phosphoribosylamine--glycine ligase	5	1.4704e-05	57.932	42299000	0	0	0	0	0
AAQTQSSGITAR		0	1189.61	P33235	flgK	Flagellar hook-associated protein 1	2	0.00048831	88.596	0	0	0	47877000	48977000	20920000
AAQYVASHPGEVCPAK	0	0	1683.8	P0AE08	ahpC	Alkyl hydroperoxide reductase subunit C	2,3	7.0361e-63	234.67	17349000000	15647000000	22918000000	507660000	416040000	1351000000
AAREVGYIPQPMGRNVK	0	0	1885	P0ACN7	cytR	HTH-type transcriptional repressor CytR	3	6.7399e-05	48.391	0	0	33975000	0	0	0
AAREVIRPVADEIRYHGWK	0	0	2265.21	P25552	gppA	Guanosine-5-triphosphate,3-diphosphate pyrophosphatase	5	7.5257e-07	104.89	0	62879000	76133000	0	0	0
AARIQIVENAITVQPIN	0	0	1849.04	P18196	minC	Septum site-determining protein MinC	2,3	2.0801e-09	117.4	258810000	0	280140000	0	0	0
AARQQAIVDIIINHTSITTEAISEQIK	0	0	2962.61	P0ACK8	fucR	L-fucose operon activator	4	3.253e-17	123.2	0	0	105500000	0	0	0
AASAAGISIHVPFAPGR		0	1620.87	P13029	katG	Catalase-peroxidase	2,3	4.1476e-20	158.81	0	0	0	854920000	1014300000	2101500000
AASAYYMAK	0	0	974.453	P0AC86	glgP	Glycogen phosphorylase	2	0.059567	43.083	103180000	0	0	0	0	0
AASDIIFIGVK	0	0	1132.65	P37330	glcB	Malate synthase G	2	4.3816e-08	119.53	2197600000	3375000000	1758400000	164760000	211870000	143840000
AASEEVINMISQANPQTR		0	1957.95	P75821	ybjS	Uncharacterized protein ybjS	3	0.0083484	29.754	0	0	0	0	0	38649000
AASEEYNWDINYGEIAK		0	1971.88	P00350	gnd	6-phosphogluconate dehydrogenase, decarboxylating	2,3	7.2682e-52	254.1	0	665740000	0	556890000	312640000	504910000
AASFIMPSIIDR		0	1319.69	P0AEA8	cysG	Siroheme synthase;Uroporphyrinogen-III C-methyltransferase;Precorrin-2 dehydrogenase;Sirohydrochlorin ferrochelatase	2	1.4932e-05	110.84	0	0	0	138100000	114570000	212220000
AASIIEDIIETR		0	1329.71	P0ABZ1	fliG	Flagellar motor switch protein FliG	2	1.8293e-15	183.03	0	0	0	196650000	244780000	396020000
AASIPDATER		0	1029.51	P17443	murG	UDP-N-acetylglucosamine--N-acetylmuramyl-(pentapeptide) pyrophosphoryl-undecaprenol N-acetylglucosamine transferase	2	0.00028721	103.55	0	0	0	174730000	220600000	306660000
AASQSIIPVDTK		0	1228.67	P0A9B6	epd	D-erythrose-4-phosphate dehydrogenase	2	0.010265	57.175	0	63758000	0	46916000	37307000	55639000
AASSQMIDR		0	977.46	P11350	narI	Respiratory nitrate reductase 1 gamma chain	2	0.00027143	141.93	0	0	0	509810000	607620000	494770000
AASVAIFSGHASQGASTITQQIAR		0	2371.22	P02918	mrcA	Penicillin-binding protein 1A;Penicillin-insensitive transglycosylase;Penicillin-sensitive transpeptidase	3	1.002e-09	61.222	0	0	0	0	60080000	0
AASVIVEIAK	0	0	999.596	P0ACQ7	tdcA	HTH-type transcriptional regulator tdcA	2	0.10609	33.359	0	77225000	0	0	0	0
AASYAPTIISHGDQVIPYVR		0	2157.12	P69228	baeR	Transcriptional regulatory protein BaeR	2,3	9.6179e-28	165.75	0	0	0	297410000	396940000	418390000
AATAAGYPDFQPDACIINR		0	2049.96	P05050	alkB	Alpha-ketoglutarate-dependent dioxygenase AlkB	2	2.169e-12	76.85	0	0	0	0	20758000	0
AATAGNGNEAAIEAQAAGVEQR		0	2098	P00363	frdA	Fumarate reductase flavoprotein subunit	2,3	5.2577e-26	154.74	0	125970000	140960000	46898000	78446000	159040000
AATAIQIEQVIR		0	1311.75	P60240	rapA	RNA polymerase-associated protein rapA	2	1.932e-21	242.45	0	0	0	288070000	308350000	411690000
AATDAGAAAAQRIGEIVSVHVIPRPHGDIEEVFPIGIK	0	0	3904.1	P0ABF4	eutM	Ethanolamine utilization protein EutM	6	3.3602e-05	53.563	0	394030000	0	0	0	0
AATDNGGSIIK	0	0	1045.54	P0ABA6	atpG	ATP synthase gamma chain	2	5.4868e-12	147.95	629860000	1013900000	1215700000	69945000	59999000	0
AATDPRSVGTQVDDGTIEVRVNSAISK	0	0	2785.42	P64596	yraP	Uncharacterized protein yraP	3,4	2.5491e-26	153.83	361340000	961450000	862760000	0	0	0
AATEGTIPIIPGISTVSEIMIGMDYGIK	0	0	2876.49	P0A955	eda	KHG/KDPG aldolase;4-hydroxy-2-oxoglutarate aldolase;2-dehydro-3-deoxy-phosphogluconate aldolase	2,3,4	1.0722e-19	117.43	681060000	649360000	2077900000	51229000	80338000	94228000
AATGVDAITHAIEGYITRGAWAITDAIHIK	0	0	3134.65	P0A9S1	fucO	Lactaldehyde reductase	4,5	3.6446e-83	253.44	2927500000	1217200000	858990000	0	0	0
AATHDVIAGITAR		0	1294.7	P00579	rpoD	RNA polymerase sigma factor rpoD	2,3	3.6114e-18	158.3	0	55841000	28397000	1186600000	2315800000	2151200000
AATIFNDAQR		0	1105.55	P27248	gcvT	Aminomethyltransferase	2	3.1384e-06	141.2	0	119520000	93435000	252330000	310570000	0
AATYEQIK	0	0	922.476	P0A9B2	gapA	Glyceraldehyde-3-phosphate dehydrogenase A	2	0.00033583	100.45	4437500000	11815000000	9470000000	1625900000	2095800000	1384500000
AAVAGIAMGIVK	0	0	1099.64	P05055	pnp	Polyribonucleotide nucleotidyltransferase	2	4.7653e-12	133.81	90987000	1526400000	1974100000	135310000	213380000	280070000
AAVAWYGK	0	0	864.449	P56262	ysgA	Putative carboxymethylenebutenolidase	2	0.00041387	88.942	0	27812000	0	14566000	12939000	0
AAVEAAIARAK	0	0	1069.62	P77611	rnfC	Electron transport complex protein rnfC	2	0.083317	33.875	0	55028000	64164000	0	0	0
AAVEAETIK		0	930.502	P76187	ydhF	Oxidoreductase YdhF	2	0.15837	38.086	0	0	0	44197000	0	0
AAVEAFK	0	0	734.396	P0AF90	rraB	Regulator of ribonuclease activity B	2	0.0038474	83.801	72974000	0	0	0	0	0
AAVEEGVVAGGGVAIIR		0	1566.87	P0A6F5	groL	60 kDa chaperonin	2,3	4.5941e-44	212.24	0	120630000	191110000	3266100000	3464100000	4384400000
AAVEGIPAIK	0	0	967.57	P02919;P02919-2	mrcB	Penicillin-binding protein 1B;Penicillin-insensitive transglycosylase;Penicillin-sensitive transpeptidase	2	0.0003886	82.749	75312000	0	116790000	5693400	0	3992000
AAVEIAK	0	0	700.412	P0A7B8;P0ACS7	hslV;rpiR	ATP-dependent protease subunit HslV;HTH-type transcriptional regulator rpiR	2	0.0042098	82.386	58182000	51769000	0	0	0	0
AAVEIIQPGHR		0	1189.66	P0ACK2	agaR	Putative aga operon transcriptional repressor	2,3	0.00034666	94.409	0	0	0	79588000	48265000	76441000
AAVETARINIAYTK	0	0	1519.84	P0AE06	acrA	Acriflavine resistance protein A	2,3	3.0888e-14	134.21	169240000	649980000	867210000	0	0	0
AAVFAVK	0	0	704.422	P13009	metH	Methionine synthase	2	0.10697	36.556	913180000	0	1047300000	0	0	0
AAVFHEGMSIIER		0	1458.73	P60240	rapA	RNA polymerase-associated protein rapA	3	4.6686e-06	41.48	0	0	0	30896000	0	49015000
AAVGVVQQIR		0	1039.61	P0AAG5	mdlB	Multidrug resistance-like ATP-binding protein MdlB	2	0.0002038	109.11	0	0	0	46958000	71949000	101060000
AAVIIADSFK		0	1033.58	P63224	gmhA	Phosphoheptose isomerase	2	9.2678e-05	116.52	0	1665400000	1961500000	257630000	397400000	352210000
AAVIPANIIQAQR		0	1363.79	P00350	gnd	6-phosphogluconate dehydrogenase, decarboxylating	2,3	5.1215e-25	225.31	0	0	0	6877100000	7454900000	8735900000
AAVTMPSSK	0	0	890.453	P0A7W7	rpsH	30S ribosomal protein S8	2	6.4004e-05	104.06	158630000	5466400000	5763300000	73264000	63971000	0
AAWINEAAFR		0	1147.58	P0ABN1	dgkA	Diacylglycerol kinase	2	0.010807	64.654	0	0	0	0	0	27259000
AAYAVVDDGK	0	0	1007.49	P76558	maeB	NADP-dependent malic enzyme	2	2.4796e-06	108.98	1729500000	175790000	1830800000	0	0	283630000
AAYDIIAIR		0	1004.57	P0ABF1	pcnB	Poly(A) polymerase	2	0.00098837	118.32	0	0	0	126470000	162590000	261700000
AAYFVANGAR		0	1038.52	P0AF24	nagD	Protein nagD	2	0.062028	39.848	0	0	0	0	0	84645000
AAYFVANGARFIATNPDTHGRGFYPACGAICAGIEK	0	0	3842.84	P0AF24	nagD	Protein nagD	4,5	3.0139e-20	112.6	0	262790000	386140000	0	0	0
AAYQNVITR		0	1034.55	P37650	bcsC	Cellulose synthase operon protein C	2	0.021724	63.673	0	0	0	0	0	22336000
ACAEAGVFIISPFVGR		0	1692.87	P0A870;P0A867	talB;talA	Transaldolase B;Transaldolase A	2,3	2.8726e-14	150.16	0	0	0	22611000	288890000	731730000
ACEEAAEGQVVSPVNFNSPGQVVIAGHK	0	0	2893.4	P0AAI9	fabD	Malonyl CoA-acyl carrier protein transacylase	2,3,4	7.3075e-150	352.9	3461300000	3260400000	4822600000	80714000	204060000	282120000
ACEEVGFVSR		0	1152.52	P24186	folD	Bifunctional protein FolD;Methylenetetrahydrofolate dehydrogenase;Methenyltetrahydrofolate cyclohydrolase	2	0.017625	61.593	0	97520000	84473000	113350000	12581000	115440000
ACGAVDYFCQHGHGIISK	0	0	2018.91	P76575	yfgJ	Uncharacterized protein yfgJ	3	0.00089227	60.474	0	24326000	0	0	0	0
ACGFTIPNAPITPRQDIK	0	0	1998.04	P77425	allC	Allantoate amidohydrolase	3	0.087957	26.474	85164000	0	0	0	0	0
ACIAGRVNGEIVDACDIIENDAQISIITAK	0	0	3228.61	P0A8M3	thrS	Threonine--tRNA ligase	3	2.6382e-39	189.08	347040000	393010000	0	0	0	0
ACIGIITNPVNTTVAIAAEVIK	0	0	2267.26	Q1PI59;P61889	mdh	Malate dehydrogenase	2,3,4	2.5798e-50	221.91	21505000000	19706000000	22572000000	479560000	584770000	1588900000
ACIGSIQAMR		0	1105.54	P55135	rlmD	23S rRNA (uracil(1939)-C(5))-methyltransferase RlmD	2	0.0013488	88.37	0	0	0	70322000	60960000	126130000
ACIIQRDGEMEESK	0	0	1664.75	P60757	hisG	ATP phosphoribosyltransferase	2,3	4.1008e-05	86.803	321140000	296720000	0	0	0	0
ACISGQGDMPFK	0	0	1309.58	P32134	yihM	Uncharacterized protein yihM	2	6.16e-06	91.549	0	31020000	0	0	0	0
ACQAIIRSPDK	0	0	1257.65	P31475	yieP	Uncharacterized HTH-type transcriptional regulator yieP	2	6.7352e-08	113.93	0	0	48421000	0	0	0
ACQVACSEWNDIR		0	1607.68	P0AAJ5;P0AAJ3	fdoH;fdnH	Formate dehydrogenase-O iron-sulfur subunit;Formate dehydrogenase, nitrate-inducible, iron-sulfur subunit	2	2.7374e-06	118.48	0	0	0	67417000	58416000	0
ACQVACSEWNDIRDEVGHCVGVYDNPADISAK	0	0	3634.59	P0AAJ3	fdnH	Formate dehydrogenase, nitrate-inducible, iron-sulfur subunit	3,4	1.1725e-25	141.5	487720000	692340000	571210000	0	0	0
ACQVACSEWNDIRDTVGNNIGVYDNPNDISAK	0	0	3594.61	P0AAJ5	fdoH	Formate dehydrogenase-O iron-sulfur subunit	3,4	4.949e-45	186.54	770850000	1005200000	1021000000	0	0	0
ACRSMINPGSAIITISYIGAERAIPNYNVMGIAK	0	0	3650.87	P0AEK4	fabI	Enoyl-[acyl-carrier-protein] reductase [NADH] FabI	4	4.4815e-45	181.21	407680000	236650000	742900000	0	0	0
ACVDIGYR		0	952.444	P24182	accC	Biotin carboxylase	2	0.0023138	160.03	0	0	0	461470000	630490000	976320000
ACVIPEGMVIGENAEEDAR		0	2058.93	P0A6V1	glgC	Glucose-1-phosphate adenylyltransferase	2,3	5.3959e-31	181.74	0	0	0	1688600000	1501200000	1637700000
ACVIPEGMVIGENAEEDARR		1	2215.04	P0A6V1	glgC	Glucose-1-phosphate adenylyltransferase	3	2.1709e-05	65.107	0	0	0	77351000	9405300	102080000
ADAAFDNRDK	0	1	1121.51	P76170	ynfB	UPF0482 protein ynfB	2,3	0.0023764	63.216	0	7871000	5487000	0	256130	0
ADAASGIPIIQIGVAIK		0	1635.96	P76578	yfhM	Uncharacterized lipoprotein yfhM	2	1.9615e-20	166.9	0	0	0	301450000	425020000	407420000
ADAATAISEINAIGVK		0	1542.83	P37617	zntA	Lead, cadmium, zinc and mercury-transporting ATPase	2,3	2.3486e-10	131.53	0	0	0	198230000	136380000	260410000
ADAFAVIVK	0	0	932.533	P0A858	tpiA	Triosephosphate isomerase	1,2	6.6701e-05	105.1	4847200000	5460600000	5409400000	229900000	236180000	392860000
ADAFGIER		0	877.429	P08179	purN	Phosphoribosylglycinamide formyltransferase	2	0.012806	81.191	0	0	0	67610000	52749000	52793000
ADAGAIVAQIR		0	1083.6	P77398	arnA	Bifunctional polymyxin resistance protein ArnA;UDP-4-amino-4-deoxy-L-arabinose formyltransferase;UDP-glucuronic acid oxidase, UDP-4-keto-hexauronic acid decarboxylating	2	0.00071438	85.963	0	0	0	69271000	0	68437000
ADAIFIEEIR		0	1175.62	P04079	guaA	GMP synthase [glutamine-hydrolyzing]	2	0.00058127	98.249	0	0	0	45332000	0	223600000
ADAINAPISANSFIPQPHPGNCGK	0	0	2475.2	P21338	rna	Ribonuclease I	3	5.5019e-17	135.73	192610000	159010000	214720000	0	0	0
ADAPIIQWDATSATIK	0	0	1699.88	P0ABF6	cdd	Cytidine deaminase	2,3	3.5813e-22	162.41	1351800000	1137100000	1365600000	175840000	203590000	213320000
ADAVIHDTPNIIYFIK		0	1828.97	P0AEQ3	glnH	Glutamine-binding periplasmic protein	3	3.8755e-51	251.63	0	0	0	74598000	76380000	217050000
ADAYVMAFGSYSTAMIK	0	0	1824.84	P0A6J5	dadA	D-amino acid dehydrogenase small subunit	2	0.068154	23.991	0	70028000	29577000	0	0	0
ADCCEIWTDVDGVYTCDPR		0	2330.92	P00561	thrA	Bifunctional aspartokinase/homoserine dehydrogenase 1;Aspartokinase;Homoserine dehydrogenase	2,3	7.6293e-11	114.59	0	0	0	68054000	103230000	108980000
ADCEQIAEIR		0	1203.56	P0AG20	relA	GTP pyrophosphokinase	2	5.319e-05	119.16	0	0	0	722920000	423480000	626770000
ADCIGIIGVAR		0	1143.61	P07395	pheT	Phenylalanine--tRNA ligase beta subunit	2	2.0122e-07	133.75	0	0	0	705420000	481910000	715090000
ADCIIYANGRTGNTDSIAIQNIGIETDSRGQIK	0	0	3563.76	P27306	sthA	Soluble pyridine nucleotide transhydrogenase	4	4.804e-26	145.18	270940000	402350000	437680000	0	0	0
ADCIYRSGVK	0	1	1167.57	P66899	ygeX	Putative diaminopropionate ammonia-lyase	2,3	1.1638e-20	188.91	1219200000	2193000000	2275300000	29190000	0	0
ADDAISEQIAQIK	0	0	1400.71	P0AFM6	pspA	Phage shock protein A	2,3	2.0873e-19	152.4	615980000	771030000	89920000	35032000	27821000	12093000
ADDAIWR		0	845.403	P13035	glpD	Aerobic glycerol-3-phosphate dehydrogenase	2	0.0002506	154.09	0	0	0	113600000	220730000	220580000
ADDFIEAIFARED	0	1	1510.69	P10121	ftsY	Cell division protein FtsY	2	3.6356e-14	146.07	168390000	143510000	283980000	96672000	130130000	0
ADDIQIR		0	829.429	P31663	panC	Pantothenate synthetase	2	0.14047	64.803	0	0	0	0	0	44563000
ADDVICIHQIQPTAAVAGIPR		0	2244.17	P38051	menF	Menaquinone-specific isochorismate synthase	3	3.4551e-09	90.972	0	0	0	40310000	96148000	74424000
ADEEENNIHEEK		0	1455.61	P0AAJ5	fdoH	Formate dehydrogenase-O iron-sulfur subunit	2,3	1.0757e-15	197.3	0	0	0	336880000	567510000	314790000
ADEGYDVVGTVR		0	1279.6	P77757	arnC	Undecaprenyl-phosphate 4-deoxy-4-formamido-L-arabinose transferase	2	0.013449	25.014	0	0	0	0	79968000	0
ADEIQIYK	0	0	978.502	P0A9C5	glnA	Glutamine synthetase	2	1.7608e-05	117.4	1098600000	499460000	1036500000	0	330140000	166040000
ADENDIRIPGEVAFFIAK	0	0	2004.03	P03004	dnaA	Chromosomal replication initiator protein DnaA	3	9.4629e-21	164.62	140740000	68706000	68842000	0	0	0
ADEQIIDIGDASAQEIAEIIK	0	0	2241.14	P0A799	pgk	Phosphoglycerate kinase	2,3	2.9498e-50	226.44	12572000000	14561000000	13212000000	237620000	197710000	889540000
ADFITVHGIWPGIPK	0	0	1649.89	P21338	rna	Ribonuclease I	2,3	1.3184e-06	93.823	139890000	276230000	296830000	0	0	0
ADFIWGK	0	0	835.423	P76192	ydhV	Uncharacterized oxidoreductase YdhV	2	0.0069607	76.847	0	69640000	59711000	0	0	0
ADFRNVVIVMTTNAGVRETERK	0	0	2505.31	P0ABH9	clpA	ATP-dependent Clp protease ATP-binding subunit ClpA	3,4,5	3.0828e-08	102.07	1044600000	2109800000	468450000	0	0	0
ADFTDAVIDNAFEGGYMAGR		0	2118.93	P0ACP7	purR	HTH-type transcriptional repressor PurR	2	8.9313e-23	153.74	0	0	0	18738000	47488000	65098000
ADGAMDAGNMIK		0	1192.52	P63284-2;P63284	clpB	Chaperone protein ClpB	2	0.0034561	64.918	0	3137600000	2527900000	144430000	89601000	187080000
ADGAMSAIPVIMVTAEAK		0	1773.9	P0AE67	cheY	Chemotaxis protein CheY	2,3	1.3796e-06	93.51	0	0	0	51905000	4547200	0
ADGAYIYDVDGK	0	0	1285.58	P23893	hemL	Glutamate-1-semialdehyde 2,1-aminomutase	2	2.1817e-06	103.21	99379000	1360800000	1091600000	58678000	94921000	53435000
ADGIGSIIPAAR		0	1139.63	P21165	pepQ	Xaa-Pro dipeptidase	2	0.0014293	77.64	0	0	15811000	70661000	75192000	98577000
ADGIGTADHSAIACYYEK		0	1940.86	P0ABQ2	garR	2-hydroxy-3-oxopropionate reductase	2,3	6.4149e-15	137.19	0	0	0	228190000	173490000	361580000
ADGIIPASSK		0	957.513	P77434	yfdZ	Uncharacterized aminotransferase YfdZ	2	0.0019496	68.657	0	0	0	0	0	0
ADGINPEEIIGNSSAAAPR		0	1880.92	P0ACG1	stpA	DNA-binding protein stpA	2	1.7807e-14	120.9	0	155140000	232170000	50341000	121110000	138790000
ADGINPEEIIGNSSAAAPRAGK	0	0	2137.08	P0ACG1	stpA	DNA-binding protein stpA	2,3,4	1.3362e-29	186.45	2619400000	2744500000	3075000000	0	0	0
ADGSGTSFVFTSYIAK		0	1649.79	P0AG82	pstS	Phosphate-binding protein pstS	2	3.751e-06	92.063	0	0	0	65289000	86710000	125310000
ADGSQEVVPCR		0	1216.55	P25516	acnA	Aconitate hydratase 1	2	3.5952e-10	175.49	0	0	0	295580000	345300000	449530000
ADGVIFQTAV	0	0	1019.53	P36683	acnB	Aconitate hydratase 2	2	6.9643e-07	115.86	1108100000	0	0	60113000	51173000	49203000
ADHPITTPPPK	0	0	1172.62	P33599	nuoC	NADH-quinone oxidoreductase subunit C/D	2,3	4.9344e-13	150.1	590490000	602290000	624560000	26717000	22627000	26424000
ADIAIIATAQNGNK	0	0	1398.75	P0ADA5	yajG	Uncharacterized lipoprotein yajG	2	3.8273e-28	186.58	370360000	649670000	301030000	90355000	0	0
ADIDYNTSEAHTTYGVIGVK		0	2153.03	P0A7V3	rpsC	30S ribosomal protein S3	2,3	6.1711e-124	352.39	0	16084000	0	5012500000	5123600000	5028600000
ADIGIAFDGDGDR		0	1320.59	P31120	glmM	Phosphoglucosamine mutase	2	0.0031602	52.555	0	0	0	0	0	0
ADIGIAFDGDGDRVIMVDHEGNK	0	0	2443.14	P31120	glmM	Phosphoglucosamine mutase	3,4	1.9567e-22	153.11	655990000	968550000	1744300000	0	0	0
ADIITIR		0	800.476	P0A7A7	plsB	Glycerol-3-phosphate acyltransferase	2	0.013	100.74	0	0	0	0	170360000	269020000
ADINVPVK		0	854.486	P0A799	pgk	Phosphoglycerate kinase	2	0.0017096	148.99	0	274030000	292540000	2867100000	6167100000	0
ADIPIISHNIPADFAAIR		0	1933.04	P00934	thrC	Threonine synthase	3	3.2119e-10	116.35	0	0	0	36595000	175150000	153560000
ADIQAQIDSINK	0	0	1314.68	P77338	kefA	Potassium efflux system KefA	2	6.7969e-18	154.66	113700000	190180000	147240000	0	0	0
ADIREVAFAEYGRIK	0	0	1736.92	P06846	ebgR	HTH-type transcriptional regulator ebgR	4	0.00020381	73.722	33163000	0	45763000	0	0	0
ADIRTAESIGK	0	0	1159.62	Q46814	xdhD	Probable hypoxanthine oxidase XdhD	2,3	1.0922e-05	95.618	722280000	1561800000	750740000	0	0	0
ADISSDQIAAIGITNQR		0	1771.91	P0A6F3	glpK	Glycerol kinase	2,3	1.4132e-36	193.47	0	0	0	382950000	571360000	374450000
ADISSDQIAAIGITNQRETTIVWEK	0	0	2758.41	P0A6F3	glpK	Glycerol kinase	2,3	1.224e-40	201.38	664310000	839940000	1090700000	0	0	0
ADITIISGSTIGGAEYVAEHIAEK	0	0	2444.24	P03817	mioC	Protein mioC	3	2.3984e-30	175.73	204120000	421720000	359280000	0	0	0
ADIVFGSNSVIR		0	1276.68	P13029	katG	Catalase-peroxidase	2	4.5199e-08	122.69	0	0	0	398120000	273610000	338370000
ADIVGVSSIR		0	1015.57	P0AGI8	trkA	Trk system potassium uptake protein trkA	2	0.12933	40.715	0	0	0	30043000	31157000	26769000
ADIVIAPDMHFR		0	1383.7	P67660	yhaJ	Uncharacterized HTH-type transcriptional regulator yhaJ	3	0.016632	49.934	0	0	0	0	12553000	21303000
ADIWIAEYYDQRIVDK	0	0	1996.99	P00864	ppc	Phosphoenolpyruvate carboxylase	2	4.3051e-17	150.16	0	28947000	56160000	0	0	0
ADMAPVTIAIGPGFTAGK		0	1715.89	Q46808	yqeB	Uncharacterized protein yqeB	2	0.00025237	64.454	0	0	0	136340000	117790000	81565000
ADMDAETAPK	0	0	1047.45	P0A8A0	yebC	Probable transcriptional regulatory protein YebC	2	5.5762e-08	128.86	543910000	1028200000	743110000	62606000	58386000	82984000
ADMFGDRVDHGGSINIITSHRPSPIAK	0	0	2890.45	P77783	ynfF	Probable dimethyl sulfoxide reductase chain ynfF	4,5	4.7578e-21	139.36	394130000	206460000	264360000	0	0	0
ADMHYIIR		0	1017.51	P29745	pepT	Peptidase T	3	0.019314	75.854	0	0	0	0	0	0
ADMVAHVFHSVASK	0	0	1497.74	P0A887	ubiE	Ubiquinone/menaquinone biosynthesis methyltransferase ubiE	2,3	9.3891e-28	180.09	155470000	193000000	182900000	0	0	0
ADNDIVDMIK		0	1132.54	P24215	uxuA	Mannonate dehydratase	2	0.00073289	91.095	0	0	0	233940000	0	0
ADNDMAPIQQK	0	0	1229.57	P37615	yhhM	Uncharacterized protein yhhM	2	0.00012859	83.862	61232000	17396000	12511000	0	0	0
ADNGWIQINTAK	0	0	1329.67	P76341	hiuH	5-hydroxyisourate hydrolase	2	6.3053e-06	91.123	0	37845000	56771000	0	0	0
ADNIPFHGTDIWTIYEISWINAK	0	0	2703.33	Q46920	queF	NADPH-dependent 7-cyano-7-deazaguanine reductase	3	1.6301e-13	128.01	0	158860000	509700000	0	0	0
ADNPFDIIIPAAMAK	0	0	1585.82	P0AC23	focA	Probable formate transporter 1	2,3	9.4049e-16	145.49	400150000	505070000	61437000	0	0	0
ADNSPVTAADIAAHTVIMDGIR		0	2237.11	P22255	cysQ	3(2),5-bisphosphate nucleotidase CysQ	3	1.0322e-18	121.74	0	13023000	0	82630000	37773000	93106000
ADPAVWGDPSVIDPQK	0	0	1693.83	P76223	ynjB	Protein ynjB	2	6.419e-05	81.619	0	80962000	57283000	0	0	0
ADPEWAK	0	0	815.381	P07813	leuS	Leucine--tRNA ligase	2	0.10147	52.636	0	31071000	0	0	0	0
ADPIAFWISDQIARK	0	0	1729.92	P39838	rcsD	Sensor-like histidine kinase RcsD	3	2.8888e-07	106.13	61859000	90269000	111080000	0	0	0
ADPIEQGAGDQGIMFGYATNETDVIMPAPITYAHR		0	3748.75	P0A817	metK	S-adenosylmethionine synthase	3	4.302e-39	142.38	0	0	0	0	0	73895000
ADPVVDIYIVASGADTQSAAMAIAERIRDEIPGVK	0	0	3640.88	P60906	hisS	Histidine--tRNA ligase	4,5	6.9897e-36	168.22	1550400000	1270500000	627560000	0	0	0
ADQIPVIK		0	882.517	P23865	prc	Tail-specific protease	2	0.10713	48.283	0	0	0	59819000	0	40953000
ADQYIDAIEQEIVHR		0	1798.88	P32131	hemN	Oxygen-independent coproporphyrinogen-III oxidase	3	2.5531e-05	95.631	0	0	16301000	31159000	52533000	125330000
ADRDANFIEK	0	0	1177.57	P24183	fdnG	Formate dehydrogenase, nitrate-inducible, major subunit	2,3	7.0582e-10	143.4	225480000	554890000	497240000	0	0	0
ADREEARAAVRGGK	0	0	1484.78	P0A705;P0A705-2;P0A705-3	infB	Translation initiation factor IF-2	4	4.5399e-11	128.76	82641000	121500000	101850000	0	0	0
ADREINWRVTRTIDEMAQDTWHWQSRHPQGYPD	0	0	4093.9	P09147	galE	UDP-glucose 4-epimerase	5	1.1973e-08	80.342	0	286190000	0	0	0	0
ADRIQIRDMAFNSPNSEWK	0	0	2277.1	P31433	yicH	Uncharacterized protein yicH	3,4	1.1579e-06	102.36	168660000	197010000	119140000	0	0	0
ADRVDEARVDEVERQVK	0	0	2013.02	P14081	selB	Selenocysteine-specific elongation factor	3,4	4.5781e-14	133.71	52045000	233700000	216060000	0	0	0
ADRVGFRFEDGK	0	0	1395.69	P60624	rplX	50S ribosomal protein L24	2,3,4	2.8163e-25	168.98	9758300000	8743100000	11877000000	0	0	0
ADRVGFRFEDGKK	1	0	1523.78	P60624	rplX	50S ribosomal protein L24	3,4	0.00042055	83.358	0	276600000	152730000	0	0	0
ADSAEVSMIPSTK	0	0	1334.64	P0A8A0	yebC	Probable transcriptional regulatory protein YebC	2	4.6268e-183	205.46	1238300000	0	34445000	39124000	110970000	142890000
ADSVASAIITQGVDASR		0	1659.84	P37665	yiaD	Inner membrane lipoprotein YiaD	2,3	1.4818e-36	192.65	0	0	0	102710000	254150000	273920000
ADSVIAGIK		0	872.497	Q46893	ispD	2-C-methyl-D-erythritol 4-phosphate cytidylyltransferase	1	0.00076715	68.787	0	0	0	0	0	36748000
ADTDIIMGQR		0	1118.54	P37648	yhjJ	Protein yhjJ	2	4.1274e-06	185.6	0	0	0	139130000	0	0
ADTGFGVMTEEEIK		0	1525.7	P76658	hldE	Bifunctional protein hldE;D-beta-D-heptose 7-phosphate kinase;D-beta-D-heptose 1-phosphate adenosyltransferase	2	0.011124	18.413	0	0	0	58165000	0	0
ADTIAIIR		0	871.513	P0AFQ7	ycfH	Uncharacterized deoxyribonuclease YcfH	2	0.040843	64.265	0	0	0	0	15603000	0
ADVAFEFFHK	0	0	1209.58	P00944	xylA	Xylose isomerase	3	0.0075996	54.608	58171000	0	0	0	0	0
ADVAMTGEITIR		0	1275.65	P0A9M0	lon	Lon protease	2	0.00014644	98.353	0	0	0	80565000	207880000	312620000
ADVAPSNIAIVGR		0	1281.7	P0AEP3	galU	UTP--glucose-1-phosphate uridylyltransferase	2	3.6926e-09	137.16	0	0	0	3375100000	3825000000	5872800000
ADVAPSNIAIVGRYVISADIWPIIAK	0	0	2751.53	P0AEP3	galU	UTP--glucose-1-phosphate uridylyltransferase	2,3,4	2.3719e-26	162.11	2077300000	2552500000	2429000000	0	0	0
ADVAWDTTK	0	0	1005.48	P39321	ytfN	Uncharacterized protein ytfN	2	0.0165	56.563	0	54282000	50653000	0	0	0
ADVEASGGNTFNGK		0	1365.62	P0A6S0	flgH	Flagellar L-ring protein	2	3.9065e-08	127.17	0	0	0	0	0	31153000
ADVEQGIEAAIEIAIAQWQYHEEIWVRGNDAAK	0	0	3722.83	P30871	ygiF	Uncharacterized protein ygiF	4	0.0025235	47.429	0	39907000	0	0	0	0
ADVIPIDSNHVNTEEAR		0	1878.91	P21889	aspS	Aspartate--tRNA ligase	2,3	9.8314e-15	147.35	0	0	29605000	418780000	308780000	459220000
ADVNQVVDGDAIQIAGR		0	1739.88	Q57261	truD	tRNA pseudouridine synthase D	2	5.6826e-11	131.24	0	0	0	0	0	33236000
ADVPTVSIVGYTNAGK	0	0	1590.83	P25519	hflX	GTPase HflX	2	5.2612e-10	115.83	0	126630000	130770000	0	0	0
ADVQGSVEAISDSIIK	0	0	1630.84	P0A705;P0A705-2;P0A705-3	infB	Translation initiation factor IF-2	2,3	5.349e-40	193.96	1509900000	1371800000	1113500000	65757000	132380000	77196000
ADVSIIIRNPK	0	0	1224.72	P05458	ptrA	Protease 3	2,3	1.1315e-15	162.36	68997000	29059000	49146000	0	0	0
ADVVIGIDNNIIDAASK	0	0	1726.91	P31550	thiB	Thiamine-binding periplasmic protein	2	7.8159e-39	125.28	157670000	89850000	99701000	0	0	0
ADVVNYSPGPVITRFEINIAPGVK	0	0	2555.37	P46889	ftsK	DNA translocase FtsK	3	9.6975e-16	55.588	0	51141000	0	0	0	0
ADVVVANIIAGPIR		0	1406.82	P0A8T1	prmA	Ribosomal protein L11 methyltransferase	2,3	4.249e-18	162.32	0	26489000	35118000	84647000	62695000	133060000
ADWPTVTVVSEPK	0	0	1427.73	P77376	ydgJ	Uncharacterized oxidoreductase ydgJ	2	1.4455e-06	96.103	138280000	196690000	206150000	0	0	0
ADWRRNNTQQIIAK	0	0	1712.91	P64426	yddW	UPF0748 lipoprotein yddW	3,4	0.0033394	59.227	124280000	215720000	154020000	0	0	0
ADYADSITENGTHGSDSVESAAR		0	2352.01	P0A763	ndk	Nucleoside diphosphate kinase	2,3	5.8069e-26	150.29	0	0	0	222900000	254340000	239800000
ADYAVSISGIAGPDGGSEEK		0	1921.89	P0A6G3	ygaD	Protein YgaD	2	4.9727e-11	101.96	0	0	0	205880000	194970000	203130000
ADYIWFNGEMVRWEDAK	0	1	2128.97	P0AB80	ilvE	Branched-chain-amino-acid aminotransferase	2,3	2.8119e-12	129.93	0	24149000	270470000	0	8088100	0
AEAAEAAAAEARK	0	0	1257.63	P19934	tolA	Protein tolA	2,3	8.2414e-20	163.46	317830000	468340000	498410000	0	0	0
AEAAEIEVDEIK		0	1315.65	P22523	mukB	Chromosome partition protein MukB	2	0.00025672	93.345	0	0	0	113510000	148350000	319190000
AEAAEINIR		0	985.519	P33195	gcvP	Glycine dehydrogenase [decarboxylating]	2	0.00038689	146.81	0	0	0	871300000	1221100000	1642000000
AEAAPAATGGGIPGMIPWPK		0	1890.97	P06959	aceF	Dihydrolipoyllysine-residue acetyltransferase component of pyruvate dehydrogenase complex	2,3	1.3968e-34	180.92	0	0	0	362590000	234840000	372280000
AEADISEYITK	0	0	1238.6	P77695	gnsB	Protein gnsB	2	6.9259e-08	113.47	2045700000	2827100000	2807800000	246600000	268430000	216410000
AEAEAIGVPPDIIEDVIR		0	1906	P07023	tyrA	T-protein;Chorismate mutase;Prephenate dehydrogenase	2	0.0023031	47.64	0	0	0	0	143200000	0
AEAEIQETFGQIK	0	0	1462.73	P0AEC3	arcB	Aerobic respiration control sensor protein ArcB	2	1.5101e-19	102.97	93034000	25430000	92189000	0	0	0
AEAEIQK	0	0	787.408	P0A9M0	lon	Lon protease	2	0.11366	35.1	1274600	2083000	4028200	333580	1567200	1564100
AEAEQTIAAITEK		0	1373.7	P0AD33	yfcZ	UPF0381 protein yfcZ	2,3	1.1976e-22	184.1	0	0	0	2098800000	1725100000	1401900000
AEAFEESVRMIDAVK	0	1	1693.83	P76027	oppD	Oligopeptide transport ATP-binding protein OppD	2,3	1.9517e-15	140.31	450000000	491540000	453330000	7889900	0	21785000
AEAFINTEITWDGIQQPIIGHK		0	2480.27	P00959	metG	Methionine--tRNA ligase	3	3.8184e-25	146.58	0	0	0	0	0	77254000
AEAGDVANAIIDGTDAVMISGESAK		0	2404.14	P0AD61	pykF	Pyruvate kinase I	2,3	1.5337e-108	280.47	0	0	0	292460000	568060000	322020000
AEAGIVISASHNPFYDNGIK		0	2102.04	P31120	glmM	Phosphoglucosamine mutase	2,3	2.0869e-43	202.41	0	0	0	227480000	363170000	573850000
AEAIAMGFTHAACGPFVRSSYHADIQAK	0	0	3005.43	P60716	lipA	Lipoyl synthase	4,5	1.9867e-11	96.303	313450000	0	0	0	0	0
AEAIHYIGDIVQR		0	1483.78	P0A7Z4	rpoA	DNA-directed RNA polymerase subunit alpha	2,3	2.2333e-08	133.32	0	0	0	260520000	282300000	311460000
AEAIHYIGDIVQRTEVEIIK	0	0	2296.24	P0A7Z4	rpoA	DNA-directed RNA polymerase subunit alpha	2,3,4	2.5238e-63	247.3	13248000000	9521600000	10577000000	0	0	0
AEAIPGVVHVITHINCPDIYYTPGGQSAPEPSPIDRRMFGK	0	0	4489.23	Q46814	xdhD	Probable hypoxanthine oxidase XdhD	5,6	1.1178e-14	98.342	896170000	1251700000	1016500000	0	0	0
AEANPAIHPGQSAAIYIK		0	1849.97	P07395	pheT	Phenylalanine--tRNA ligase beta subunit	3	0.00024431	64.52	0	0	0	0	175110000	197450000
AEAPAAAPAAK	0	0	966.513	P06959	aceF	Dihydrolipoyllysine-residue acetyltransferase component of pyruvate dehydrogenase complex	2	0.00015674	83	759620000	1275400000	905550000	99361000	94385000	39871000
AEAQVIIEQANK	0	0	1312.7	P0ABA0	atpF	ATP synthase subunit b	2,3	3.6436e-24	180.2	4198500000	4424200000	5688700000	260700000	352260000	326340000
AEARPIYDIANK	0	0	1359.71	P08331	cpdB	2,3-cyclic-nucleotide 2-phosphodiesterase/3-nucleotidase	2,3	1.8661e-13	146.07	838860000	814860000	688100000	0	0	0
AEARTIADCEPMIASFYHATIIK	0	0	2607.28	P0A9D4	cysE	Serine acetyltransferase	4	0.00020738	60.761	195910000	137880000	147710000	0	0	0
AEASTIQQRIQTEAQIQSFITTAQ	0	0	2662.36	P10100	rlpA	Rare lipoprotein A	3	2.8407e-11	107.45	124670000	107120000	103560000	0	0	0
AEAVDYQK	0	0	922.44	P0A7D4	purA	Adenylosuccinate synthetase	2	0.0045276	74.255	66611000	0	0	0	0	0
AEAVITGVCETDFSGYPDCRDEFVK	0	0	2864.26	P77756	queC	7-cyano-7-deazaguanine synthase	3	1.1905e-17	132.45	63815000	0	107230000	0	0	0
AEAVSIMTDAVR		0	1261.63	P37648	yhjJ	Protein yhjJ	2,3	3.5806e-07	108.7	0	0	0	543990000	541140000	527740000
AEDEAINVFAR		0	1233.6	P46837	yhgF	Protein yhgF	2	3.6466e-10	193.52	0	6678300	0	464860000	429430000	353390000
AEDISAHIMR		0	1141.56	P21151	fadA	3-ketoacyl-CoA thiolase	3	0.0061531	72.643	0	0	0	52919000	54590000	61303000
AEDMAAANAMASHIRK	0	0	1685.8	P21888	cysS	Cysteine--tRNA ligase	2,3,4	3.4939e-40	200.01	980760000	1442400000	1766400000	0	0	0
AEDMFNQITDETDFR		0	1830.77	P0AB58	yciM	Uncharacterized protein yciM	2	3.0007e-32	203.82	0	0	0	183490000	255910000	228770000
AEDNGQTFEPIIDVQTR		0	1931.92	P0AFQ2	ybhS	Inner membrane transport permease ybhS	2	1.2948e-06	97.417	0	0	0	70186000	58997000	50570000
AEDRRRFDVAMK	0	0	1492.76	P00968	carB	Carbamoyl-phosphate synthase large chain	3,4	3.6132e-13	142.1	0	313630000	584550000	0	0	0
AEDSPIGGIR		0	1013.51	P0AE82	cpxA	Sensor protein CpxA	2	3.5699e-05	123.35	0	0	0	240540000	35599000	199950000
AEDTIAIIR		0	1000.56	P36767	rdgC	Recombination-associated protein rdgC	2	0.0010992	112.84	0	0	0	27606000	35506000	0
AEDTIAIIRK	0	0	1128.65	P36767	rdgC	Recombination-associated protein rdgC	2,3	7.4184e-14	156.83	392510000	511740000	379530000	0	0	0
AEDTVIVCGSFHTVAHVMEVIDARRSGGK	0	0	3140.55	P08192	folC	Bifunctional protein folC;Folylpolyglutamate synthase;Dihydrofolate synthase	5	0.010883	26.273	47074000	0	0	0	0	0
AEEAAEMAISSPIIEDIDISGAR		0	2387.15	P0A9A6	ftsZ	Cell division protein FtsZ	2,3	4.3989e-50	202.97	0	0	0	102900000	80261000	760050000
AEEAGVDIVEISPNAEPPVCR		0	2251.08	P0A707	infC	Translation initiation factor IF-3;Translation initiation factor IF-3, N-terminally processed;Translation initiation factor IF-3S	2,3	6.302e-17	127.78	0	0	0	144090000	161970000	106770000
AEEAGVDIVEISPNAEPPVCRIMDYGK	0	0	2958.41	P0A707	infC	Translation initiation factor IF-3;Translation initiation factor IF-3, N-terminally processed;Translation initiation factor IF-3S	2,3	4.5638e-66	240.28	1106000000	1251700000	1357700000	0	0	0
AEEGIWMTDVPVPEIGHNDIIIK	0	0	2575.3	P07913	tdh	L-threonine 3-dehydrogenase	2,3,4	3.9685e-30	177.4	3247200000	3596000000	2372200000	0	0	175430000
AEEHISSSHGDVDYAQASAEIAK	0	0	2414.1	P0A6E6	atpC	ATP synthase epsilon chain	2,3,4	2.7589e-92	285.61	2563000000	1091700000	2842300000	53731000	47000000	34330000
AEEIGVSER		0	988.483	P39367	yjhP	Uncharacterized protein yjhP	2	0.0020646	97.635	0	0	0	71329000	117650000	278230000
AEEIVASNPEK	0	0	1185.59	P0ABK5	cysK	Cysteine synthase A	2	1.7592e-15	157.75	626680000	501830000	615010000	58252000	0	11178000
AEETIFSK	0	0	923.46	P0ACE7	hinT	HIT-like protein hinT	2	0.00153	86.011	493020000	354950000	440570000	0	0	0
AEETSNRVINGVVEIPK	0	0	1853.98	P76177	ydgH	Protein ydgH	2,3	3.7739e-14	136.63	1069200000	1255600000	881140000	0	0	0
AEFETTFADIGIK	0	0	1440.71	P0A9P6	deaD	Cold-shock DEAD box protein A	2	5.0735e-07	104.87	165150000	190460000	230920000	0	0	0
AEFGEVDIIVNNAGITR		0	1816.93	P0AEK2	fabG	3-oxoacyl-[acyl-carrier-protein] reductase FabG	2,3	3.1785e-47	236.3	0	0	0	330690000	517190000	846820000
AEFGVDEIQPWDIAYYSEK	0	0	2259.04	P27298	prlC	Oligopeptidase A	2,3	9.7032e-30	190.19	522820000	506600000	554080000	0	0	0
AEFIAAGITAPR		0	1215.66	Q46806	hyuA	D-phenylhydantoinase	2	0.0003704	91.961	0	0	0	188380000	268370000	280870000
AEFQIIISPEYQGK		0	1621.84	P0A951	speG	Spermidine N(1)-acetyltransferase	2,3	1.9388e-18	168.76	0	0	0	290400000	831360000	1345400000
AEFTYQR		0	913.429	P06987	hisB	Histidine biosynthesis bifunctional protein hisB;Histidinol-phosphatase;Imidazoleglycerol-phosphate dehydratase	2	0.0070978	114.02	0	0	0	388240000	507520000	645910000
AEFVRDDVFK	0	0	1224.61	P75876	rlmI	Ribosomal RNA large subunit methyltransferase I	2,3	1.8871e-09	131.82	346610000	320590000	435810000	0	0	0
AEFVRISGAGIQESHVHDVTITK	0	0	2493.3	P0ADG7	guaB	Inosine-5-monophosphate dehydrogenase	3,4,5	9.3212e-24	169.85	1250600000	2459300000	2490900000	0	0	0
AEFYSEVITIVVDGK	0	0	1668.86	P68919	rplY	50S ribosomal protein L25	2,3	9.1116e-22	164.68	2456400000	2923700000	2234300000	0	0	0
AEGGTGDAISGFEGSVPNPYVK	0	0	2151.01	Q46829	bglA	6-phospho-beta-glucosidase BglA	2,3	2.7548e-50	221.24	616360000	607210000	741680000	0	0	61792000
AEGGVVAVFANNAPAFYAVTPARIAEIIAIEEK	0	0	3400.8	P0A8J2	dnaT	Primosomal protein 1	4	1.4964e-08	24.087	144220000	0	0	0	0	0
AEGIIGTIAGDDTIFTTPANGFTVK	0	0	2508.27	P0A6D0	argR	Arginine repressor	2,3	2.4069e-31	182.39	738330000	800670000	360960000	0	0	0
AEGIIIQCQRDDK	0	0	1544.76	P76227	ynjH	Uncharacterized protein ynjH	2,3	1.6808e-27	186.46	101200000	87957000	115660000	0	0	0
AEGIVSISSITGQHGVMQVR		0	2068.07	P46474	yhdP	Uncharacterized protein yhdP	3	2.6372e-13	89.866	0	0	0	0	0	0
AEGIYIVAVDYPDRYDIPKPPMGPIFIAD	0	0	3234.63	P07649	truA	tRNA pseudouridine synthase A	3	5.9873e-08	84.68	90379000	0	0	0	0	0
AEHIIMPGDIPVIQSDR		0	1889.97	P60720	lipB	Octanoyltransferase	3	0.0031065	39.685	0	0	0	0	8168000	0
AEHQYINQISAQGIR		0	1726.88	P0AA86	dsbE	Thiol:disulfide interchange protein DsbE	2	5.9622e-05	84.566	0	0	0	0	0	23511000
AEIAAIRQEEK	0	0	1256.67	P77611	rnfC	Electron transport complex protein rnfC	2,3	2.5529e-06	106.4	15517000000	15562000000	17277000000	0	0	0
AEIAIIK	0	0	756.475	P0AFM6	pspA	Phage shock protein A	2	0.00081446	89.369	0	438290000	606370000	0	22104000	23058000
AEIAIQK	0	0	771.449	P0AEY3	mazG	Nucleoside triphosphate pyrophosphohydrolase	2	0.00051538	96.964	0	165800000	99414000	88221000	124940000	0
AEIAVIEK	0	0	871.501	P0ABU2	engD	GTP-dependent nucleic acid-binding protein engD	2	0.0049631	72.547	734970000	0	89265000	0	0	51516000
AEIDAGFAR		0	948.466	P42630	tdcG	L-serine dehydratase tdcG	2	0.00074673	126.41	0	0	0	3200400000	4243500000	4625000000
AEIDAIQAEIR		0	1227.65	P0A8L1	serS	Serine--tRNA ligase	2	2.8772e-10	172.27	0	0	0	475870000	422010000	535120000
AEIDAIQAEIRDIAITIPNIPADEVPVGK	0	0	3070.66	P0A8L1	serS	Serine--tRNA ligase	2,3,4	4.422e-32	168.11	6636500000	5280900000	8149000000	0	0	0
AEIDEYR		0	894.408	P0ADW3	yhcB	Putative cytochrome d ubiquinol oxidase subunit 3	2	0.0091807	108.98	0	0	0	407660000	691770000	704590000
AEIDEYREEIVSHFAR		1	1962.94	P0ADW3	yhcB	Putative cytochrome d ubiquinol oxidase subunit 3	4	4.5276e-05	85.457	0	1550600000	2411000000	0	57687000	70725000
AEIDGKPVIVCSTGIGGPSTSIAVEEIAQIGIR		1	3336.76	P12758	udp	Uridine phosphorylase	3,4	7.8528e-37	145.57	0	0	0	43213000	40373000	246800000
AEIDVAR		0	772.408	P77756	queC	7-cyano-7-deazaguanine synthase	2	0.015239	98.133	0	0	0	101970000	339330000	277560000
AEIEGEIGDSHMGIAAR		0	1754.83	P0A7G6	recA	Protein RecA	2,3	4.9919e-11	132.05	0	436350000	2029200000	304750000	421190000	583860000
AEIEGEIGDSHMGIAARMMSQAMRK	0	0	2718.27	P0A7G6	recA	Protein RecA	3,4,5	1.2753e-13	113.99	827780000	1177400000	1112000000	0	0	0
AEIEGIIK	0	0	871.501	P09127	hemX	Putative uroporphyrinogen-III C-methyltransferase	2	0.019857	60.59	443070000	383870000	975490000	24345000	0	22866000
AEIEQAK	0	0	787.408	P63284-2;P63284	clpB	Chaperone protein ClpB	2	0.069631	44.692	0	861570	1582400	0	0	0
AEIESAAINAR		0	1143.59	P08312	pheS	Phenylalanine--tRNA ligase alpha subunit	2	1.8943e-06	119.16	0	0	0	321300000	1190500000	0
AEIGGNIHAK	0	0	1008.54	P75867	ycbZ	Putative Lon protease homolog	2	0.0079899	53.751	0	234030000	197560000	0	123930000	0
AEIGHVSAER		0	1067.54	P0A6V8	glk	Glucokinase	2,3	3.6622e-05	122.94	0	0	0	1136200000	1130000000	1231100000
AEIGIFVGTMYGNSIIVAEEAEAIITAQGHK	0	0	3231.65	P65367	yqcA	Uncharacterized protein yqcA	4	3.1895e-25	140.55	52110000	89389000	0	0	0	0
AEIGIPK	0	0	726.428	P0A9Q7	adhE	Aldehyde-alcohol dehydrogenase;Alcohol dehydrogenase;Acetaldehyde dehydrogenase [acetylating];Pyruvate-formate-lyase deactivase	2	0.0027798	89.369	475260000	266540000	178730000	1896400000	2327000000	2898800000
AEIGTQINEIESIDSIGSDR		0	2146.04	P29744	flgL	Flagellar hook-associated protein 3	2	5.4355e-05	63.918	0	0	0	15172000	0	23761000
AEIGWTIR		0	944.508	P39321	ytfN	Uncharacterized protein ytfN	2	0.0037812	104.37	0	0	0	94089000	105800000	107870000
AEIIYGVIDNSDFYRNDVAK	0	0	2301.13	P23721	serC	Phosphoserine aminotransferase	2,3	9.4724e-29	183.7	1788000000	2037500000	1709900000	0	0	0
AEIMAVIAHAGMTRSVIVCNGYK	0	0	2490.25	P21170	speA	Biosynthetic arginine decarboxylase	4	0.014473	23.912	0	40189000	0	0	0	0
AEINPQRAESFYGGGAEGYTDYPTI	0	0	2705.22	P77258	nemA	N-ethylmaleimide reductase	2,3	0.029857	37.228	106040000	33190000	50234000	0	0	0
AEITACIQQQASAK	0	0	1517.75	P63389	yheS	Uncharacterized ABC transporter ATP-binding protein YheS	2	1.0082e-29	166.04	0	0	0	0	0	0
AEITASIVK	0	0	930.539	P0A6P1	tsf	Elongation factor Ts	2	0.0024844	75.378	9965800000	8228300000	10211000000	0	0	334080000
AEITIDYQIK	0	0	1192.63	P0C0L2	osmC	Peroxiredoxin osmC	2	1.5427e-05	103.7	0	124990000	179670000	0	0	0
AEITPANADTVTR		0	1357.68	P0A9D8	dapD	2,3,4,5-tetrahydropyridine-2,6-dicarboxylate N-succinyltransferase	2	7.8763e-07	119.45	0	103550000	87552000	1648200000	1546900000	2312500000
AEIVASFER		0	1020.52	P0A7A9	ppa	Inorganic pyrophosphatase	2	0.0011331	111.17	0	5838700000	7140300000	473800000	442430000	0
AEIVASFERAK	0	0	1219.66	P0A7A9	ppa	Inorganic pyrophosphatase	2,3	0.00031227	76.143	84950000	141400000	190540000	0	0	0
AEIYAGAISDK		0	1136.57	P0A935	mltA	Membrane-bound lytic murein transglycosylase A	2	0.00045788	91.855	0	0	0	327110000	0	447680000
AEIYHIR		0	900.482	P32703	yjcE	Uncharacterized Na(+)/H(+) exchanger yjcE	3	0.025783	85.849	0	0	0	25796000	62863000	63545000
AEMEIFAAQAK	0	0	1207.59	P07001	pntA	NAD(P) transhydrogenase subunit alpha	2	1.2073e-05	97.472	274610000	458670000	395880000	0	0	0
AEMENIR		0	861.401	P09372	grpE	Protein grpE	2	0.011535	103.29	0	0	0	140120000	164430000	206540000
AEMENIRRRTEIDIEK	0	0	2002.03	P09372	grpE	Protein grpE	3,4,5	1.0576e-30	183.41	5779400000	9322500000	8459200000	0	0	0
AEMIAEIMR		0	1062.52	P17952	murC	UDP-N-acetylmuramate--L-alanine ligase	2	0.00060502	160.26	0	0	0	120240000	115940000	202590000
AEMNIAPGK		0	929.464	P07118	valS	Valine--tRNA ligase	2	9.6634e-05	131.5	0	0	898410	1529200000	1712900000	97017000
AEMSEYIFDK	0	0	1231.54	P0A6X7	ihfA	Integration host factor subunit alpha	1,2	2.845e-05	93.111	2546100000	4250400000	3907200000	186310000	0	0
AENAVDFSGIIHQAIVIIEK	0	0	2166.17	P15038	helD	Helicase IV	3	2.571e-28	171.09	97378000	104380000	145570000	0	0	0
AENIGAAAR		0	871.451	P37005	lasT	Uncharacterized tRNA/rRNA methyltransferase LasT	2	0.0086748	78.334	0	0	0	19353000	11849000	0
AENITAQPFDAVIFHGDSDQIR		0	2443.18	P09546	putA	Bifunctional protein putA;Proline dehydrogenase;Delta-1-pyrroline-5-carboxylate dehydrogenase	3	1.9074e-11	96.455	0	480210000	329190000	97693000	142500000	263570000
AENQYYGTGR		0	1157.51	P0A7X3	rpsI	30S ribosomal protein S9	2	3.0403e-06	142.55	0	1116400000	743880000	2469900000	1496000000	1646300000
AENQYYGTGRRK	0	0	1441.71	P0A7X3	rpsI	30S ribosomal protein S9	3,4	6.067e-07	107.83	94427000	252920000	336780000	0	0	0
AEPDFGVK	0	0	861.423	P78067	ynjE	Thiosulfate sulfurtransferase YnjE	2	0.012949	58.815	0	0	0	0	0	0
AEPIFGDEPWWVRDIAK	0	0	2028.01	P14081	selB	Selenocysteine-specific elongation factor	3	8.2707e-05	79.022	0	70039000	107900000	0	0	0
AEPIISEMEAVINK	0	0	1542.8	P0A8W2	slyA	Transcriptional regulator slyA	2,3	1.1895e-27	177.16	792310000	778720000	983130000	67510000	98459000	65480000
AEPISISIVYPQR		0	1471.8	P37641	yhjC	Uncharacterized HTH-type transcriptional regulator yhjC	2	0.00060171	41.401	0	0	0	0	0	46015000
AEQAAAEQAIK	0	0	1128.58	P0A7Y0	rnc	Ribonuclease 3	2	3.6275e-21	175.86	375290000	492490000	469340000	0	0	0
AEQAGDNISCIMVTYPSTHGVYEETIR		0	3040.39	P33195	gcvP	Glycine dehydrogenase [decarboxylating]	3	9.462e-36	145.58	0	0	0	50102000	43248000	103770000
AEQFQFNIGK	0	0	1180.59	P0A940	yaeT	Outer membrane protein assembly factor yaeT	2	0.022738	51.762	0	0	0	23967000	0	0
AEQIAEREEMVAEISAAK	0	0	1973.97	P0AG71	rmuC	DNA recombination protein rmuC	3	0.00011216	74.147	0	72810000	47968000	0	0	0
AEQIIEQGIITDGMIVK	0	0	1856.99	P0A6C8	argB	Acetylglutamate kinase	2	0.0020488	51.235	209360000	0	0	0	0	0
AEQWATGIK	0	0	1002.51	P02931	ompF	Outer membrane protein F	2	0.00018323	93.649	4313900000	3905800000	5473700000	620400000	531500000	643960000
AEQYIIENETTK	0	0	1437.7	P00509	aspC	Aspartate aminotransferase	2	7.2726e-18	153.54	3957500000	2365400000	3726700000	313250000	0	134120000
AERISTIEVMK	0	0	1275.69	P0AFI7	pdxH	Pyridoxine/pyridoxamine 5-phosphate oxidase	2,3	8.729e-07	108.56	228080000	0	1011500000	0	0	0
AESFQAVADATIAYHK		0	1720.84	P67910	hldD	ADP-L-glycero-D-manno-heptose-6-epimerase	3	0.003727	26.292	0	0	0	0	55268000	59273000
AESFTTTNR		0	1025.48	P0ADN2	yifE	UPF0438 protein yifE	2	0.0028129	93.551	0	0	0	70509000	102010000	57323000
AESFTTTNRYFDNK	0	1	1692.77	P0ADN2	yifE	UPF0438 protein yifE	2,3	1.0823e-67	252.99	1379200000	2011300000	2371900000	0	5014900	0
AESIGDAMK	0	0	920.427	P09323	nagE	PTS system N-acetylglucosamine-specific EIICBA component;N-acetylglucosamine permease IIC component;N-acetylglucosamine-specific phosphotransferase enzyme IIB component;N-acetylglucosamine-specific phosphotransferase enzyme IIA component	2	0.00048788	87.639	346020000	261220000	428370000	50356000	46621000	61524000
AESIPEDVIAGASAIVITSYIVR		0	2373.28	P0AEW6	gsk	Inosine-guanosine kinase	3	1.8822e-05	64.723	0	87469000	0	23892000	0	0
AETIRIMGDK	0	1	1132.59	P24182	accC	Biotin carboxylase	2,3	1.0524e-21	190.86	1142600000	1583900000	2239200000	10902000	0	0
AETIYYIVK	0	0	1098.6	P0ACJ8	crp	Catabolite gene activator	2	0.00027484	88.948	3126900000	2037200000	2595800000	549610000	341820000	432480000
AETNIQYEGR		0	1179.55	P0A6J5	dadA	D-amino acid dehydrogenase small subunit	2	9.6652e-07	204.07	0	0	0	1559200000	2090600000	3569000000
AETWAIADYYGK	0	0	1386.65	P77756	queC	7-cyano-7-deazaguanine synthase	2	6.9387e-06	89.266	0	594390000	184040000	31515000	27355000	31056000
AETYTGGIK		0	938.471	P06996	ompC	Outer membrane protein C	2	0.01289	72.879	0	66431000	108030000	2973100000	2826600000	2240200000
AEVDTISPAQAAEIK		0	1541.79	P40710	nlpE	Lipoprotein NlpE	2	2.747e-13	153.81	0	0	0	398000000	248060000	337130000
AEVEVDAK		0	859.429	P0AES4	gyrA	DNA gyrase subunit A	2	0.023732	72.547	0	0	0	75486000	119040000	56417000
AEVFVTCPGRNFVTIK	0	0	1836.96	P38104	rspA	Starvation-sensing protein rspA	3	4.0084e-05	84.566	84517000	65179000	64837000	0	0	0
AEVMDVANAVIDGTDAVMISAETAAGQYPSETVAAMAR		0	3824.79	P21599	pykA	Pyruvate kinase II	3,4,5	1.3841e-114	238.98	0	0	0	1093500000	1141300000	1872300000
AEVVAADER		0	958.472	P07639	aroB	3-dehydroquinate synthase	2	0.0010148	105.78	0	7506000	0	283110000	409730000	202150000
AEVVAHGRGEK	0	0	1151.6	P0AG48	rplU	50S ribosomal protein L21	3	0.00031261	64.297	5711300	6817000	2178200	0	0	0
AEWSGEYISPYAEHGK	0	0	1822.82	P0A8U6	metJ	Met repressor	2,3	4.0099e-15	136.33	82882000	468390000	697810000	14820000	23986000	0
AEYDQMWQHR		0	1362.58	P36659	cbpA	Curved DNA-binding protein	2,3	7.3342e-05	117.81	0	0	0	225780000	265060000	484310000
AEYIESPTIDER		0	1421.67	P0A9M0	lon	Lon protease	2	0.00046002	89.403	0	0	0	167360000	173540000	204620000
AEYIESPTIDEREQEVIVRTAISQFEGYIK	0	0	3512.77	P0A9M0	lon	Lon protease	3,4	3.7125e-83	253.08	3400800000	3178700000	3489500000	0	0	0
AEYTPHVDTGDYIIVINADK	0	0	2233.09	P0AA10	rplM	50S ribosomal protein L13	2,3	1.7147e-127	322.84	6010300000	9116700000	7378400000	0	266610000	400250000
AEYVFNNIYIPDAQEYR		0	2103.99	P33941	yojI	ABC transporter ATP-binding protein YojI	2	1.1914e-07	101.36	0	0	0	19898000	0	44388000
AEYVVIIAGDHIYK	0	0	1589.85	P0A6V1	glgC	Glucose-1-phosphate adenylyltransferase	2,3	3.4212e-14	132.47	993130000	1417600000	2250300000	0	0	0
AEYYASNDTAPEHR		0	1622.7	P37197	yhjA	Probable cytochrome c peroxidase	3	0.0036033	37.32	0	0	0	0	37451000	0
AFAAYIQQGIGIK		0	1378.76	P69451	fadD	Long-chain-fatty-acid--CoA ligase	2	1.8538e-05	110.66	0	0	0	24776000	94435000	53686000
AFAEMRADGTYEK	0	0	1487.67	P0AEU0	hisJ	Histidine-binding periplasmic protein	2,3	5.7121e-13	119.39	313270000	522850000	391970000	0	0	0
AFAENWIGK		0	1034.52	P0A836	sucC	Succinyl-CoA ligase [ADP-forming] subunit beta	2	0.0094606	77.318	0	0	0	457520000	509300000	435280000
AFAFSPVEDGIAVR		0	1477.76	P76180	ydgK	Inner membrane protein ydgK	2	1.5159e-05	105.17	0	0	0	0	128010000	85028000
AFAIAGIR		0	817.481	P06986	hisC	Histidinol-phosphate aminotransferase	2	0.0016797	149.4	0	17321000	19442000	130980000	110470000	105340000
AFAIVITGER		0	1075.6	P0AEN8	fucU	L-fucose mutarotase	2	0.034994	44.203	0	0	0	0	0	17272000
AFAIVITGERAK	0	0	1274.73	P0AEN8	fucU	L-fucose mutarotase	2,3	5.2714e-09	120.09	321170000	123240000	102460000	0	0	0
AFANAGFPFSR		0	1183.58	P37652	bcsB	Cyclic di-GMP-binding protein	2	3.8528e-06	94.409	0	0	0	0	0	0
AFASDNATVVIGTSIDPDMNDEIR		0	2550.19	P0A9A6	ftsZ	Cell division protein FtsZ	2,3	5.3889e-37	157.97	0	0	0	72656000	202230000	667230000
AFASIIER		0	905.497	P23930	lnt	Apolipoprotein N-acyltransferase	2	0.0037811	117.17	0	0	0	54217000	65899000	73031000
AFAYGIK		0	768.417	P32132	typA	GTP-binding protein typA/BipA	2	0.0157	97.596	0	444730000	861030000	64453000	0	0
AFAYGIKPIVVINK	0	0	1531.91	P32132	typA	GTP-binding protein typA/BipA	3	0.066258	25.448	0	11117000	0	0	0	0
AFCWIIHK	0	0	1073.55	Q47147	yafJ	Putative glutamine amidotransferase yafJ	3	0.0038534	76.899	64913000	10787000	24682000	0	0	0
AFDESIEIGVMVETPAAATIARHIAK	0	0	2739.43	P08839	ptsI	Phosphoenolpyruvate-protein phosphotransferase	4	2.9427e-26	160.05	93613000	239170000	245520000	0	0	0
AFDFACIPNEGVGIAR		0	1735.84	P23538	ppsA	Phosphoenolpyruvate synthase	2,3	7.3806e-27	176.08	0	0	0	6343300000	7406100000	7320600000
AFDHRIIDQATAEIVETAK	0	0	2127.1	P0A7R5	rpsJ	30S ribosomal protein S10	2,3,4	4.2054e-109	304.19	13061000000	15402000000	24752000000	0	0	0
AFDINIR		0	847.455	P0A9H3	cadA	Lysine decarboxylase, inducible	2	0.0011285	146.21	0	0	0	240060000	230540000	416810000
AFDQIDNAPEEK		0	1375.63	P0CE47;P0CE48	tufA;tufB	Elongation factor Tu 1;Elongation factor Tu 2	2	6.9551e-12	138.75	0	4640200000	7663600000	1941900000	2368500000	1362800000
AFDTRPEVK		1	1061.55	P07001	pntA	NAD(P) transhydrogenase subunit alpha	2,3	0.0027558	140.83	0	0	0	1024800000	892310000	512760000
AFDVISDDDAIPINSIIAAISR		0	2315.2	P0A9G8	modE	Transcriptional regulator modE	3	8.1333e-08	78.794	0	0	9444600	0	0	39870000
AFEADCNCEIK	0	0	1355.55	P31550	thiB	Thiamine-binding periplasmic protein	2	0.00013704	83.869	79356000	81834000	104250000	0	0	0
AFEHTAAYDSMIANYFGSMVPAYHGESK	0	0	3093.36	P15639	purH	Bifunctional purine biosynthesis protein PurH;Phosphoribosylaminoimidazolecarboxamide formyltransferase;IMP cyclohydrolase	4	6.1012e-17	111.58	53727000	0	128390000	0	0	0
AFFANPVITGAVDK		0	1448.77	P37689	gpmI	2,3-bisphosphoglycerate-independent phosphoglycerate mutase	2	4.5761e-05	98.902	0	0	0	0	186180000	136390000
AFFPTAEAK	0	0	980.497	P05458	ptrA	Protease 3	2	0.0042	68.224	37115000	43918000	16950000	0	0	0
AFFSTITNVNFDSPR		0	1714.83	P75825	hcp	Hydroxylamine reductase	2,3	2.0451e-36	229.97	0	0	0	205370000	745600000	1061600000
AFFTEIIAAGVK		0	1265.7	P0A6H8	cls	Cardiolipin synthase	2	0.0010254	80.763	0	9976200	0	0	23049000	23257000
AFFVVGNAIDENPIIRVGVINK	0	0	2384.32	P39356	yjhU	Uncharacterized transcriptional regulator yjhU	3	9.8266e-39	196.66	223390000	267060000	0	0	0	0
AFGEPSR		0	762.366	P75867	ycbZ	Putative Lon protease homolog	2	0.059179	65.672	0	0	0	21435000	31438000	17457000
AFGGGADFVMIGGMIAGHEESGGRIVEENGEK	0	0	3220.49	P60560	guaC	GMP reductase	4	2.9589e-09	87.489	0	0	294300000	0	0	0
AFGRTIRQAIRVEGDTIPSSK	0	0	2301.26	P06987	hisB	Histidine biosynthesis bifunctional protein hisB;Histidinol-phosphatase;Imidazoleglycerol-phosphate dehydratase	3,4,5	3.0428e-06	78.794	342240000	494350000	635850000	0	0	0
AFIAQISEEQVTK	0	0	1462.77	P16528	iclR	Acetate operon repressor	2	1.2606e-20	169.58	102100000	158680000	86782000	36794000	16071000	0
AFIATEDSR		0	1008.49	P02918	mrcA	Penicillin-binding protein 1A;Penicillin-insensitive transglycosylase;Penicillin-sensitive transpeptidase	2	0.00051819	133.55	0	10912000	0	102540000	118670000	121200000
AFIDAGHYQPIR		0	1386.7	P36999	rlmA	Ribosomal RNA large subunit methyltransferase A	2	2.7468e-18	106.29	0	0	0	19063000	45038000	114880000
AFIDEVDQISQQNISMDIPETIQSQAMIEK	0	0	3420.64	P09127	hemX	Putative uroporphyrinogen-III C-methyltransferase	3	1.7767e-31	153.87	235230000	0	0	0	0	0
AFIDFIQNTVMR		0	1453.74	P0ADK0	yiaF	Uncharacterized protein yiaF	2	1.1412e-15	196.48	0	0	0	192670000	318390000	575710000
AFIDFIQNTVMRSGERIPTITADQK	0	0	2850.47	P0ADK0	yiaF	Uncharacterized protein yiaF	3,4	3.5373e-31	178.32	672260000	1051600000	589790000	0	0	0
AFIDFISEHVK		0	1304.68	P30864	yafC	Uncharacterized HTH-type transcriptional regulator yafC	3	0.023893	50.284	0	0	0	0	2072000	25775000
AFIDMQDDNIPK	0	0	1405.65	P0AAY6	ybjN	Uncharacterized protein ybjN	2	7.0491e-09	116.77	90464000	87073000	54359000	0	0	0
AFIEAENPQR		0	1173.58	P0AGJ7	trmL	tRNA (cytidine(34)-2-O)-methyltransferase	2	2.7705e-08	142.92	0	0	0	548820000	0	472660000
AFIEENAIK		0	1033.54	P0AES6	gyrB	DNA gyrase subunit B	2	0.058933	49.715	0	0	0	0	0	0
AFIEFAAEDIGADYIATGHYVRRADVDGK	0	0	3169.55	P25745	mnmA	tRNA-specific 2-thiouridylase mnmA	4,5	2.2846e-32	96.303	106100000	578070000	754530000	0	0	0
AFIEVGQK	0	0	890.486	P0ABD8	accB	Biotin carboxyl carrier protein of acetyl-CoA carboxylase	2	1.9595e-08	140.98	2018700000	3061000000	3313100000	256610000	329650000	362340000
AFIGIPVGGIR		0	1098.65	P33221	purT	Phosphoribosylglycinamide formyltransferase 2	2	2.7141e-05	103.7	0	0	0	120370000	126900000	140150000
AFIGVPIIQR		0	1112.67	P37177	ptsP	Phosphoenolpyruvate-protein phosphotransferase ptsP	2	0.00014784	112.84	0	0	0	244460000	184990000	226390000
AFINEIAR		0	932.508	P06149	dld	D-lactate dehydrogenase	2	0.0037799	102.72	0	23372000	25312000	171010000	0	97605000
AFIPGSIVDVR		0	1172.66	P0AG67	rpsA	30S ribosomal protein S1	2,3	9.7048e-08	126.31	0	0	0	6738000000	4119900000	7950200000
AFIPGSIVDVRPVR		1	1524.88	P0AG67	rpsA	30S ribosomal protein S1	2,3	1.0811e-24	222.25	0	0	0	1350600000	1688200000	2415100000
AFIQRTADAEICETGTPEQPGK	0	0	2418.15	P36929	rsmB	Ribosomal RNA small subunit methyltransferase B	3	2.2126e-15	143.57	0	142590000	0	0	0	0
AFITNGEQGVNYHR		0	1604.77	P77731	allA	Ureidoglycolate hydrolase	3	0.084543	24.929	0	0	0	0	0	32877000
AFITPISIQAVSGYPVSDSIIDPAAEAAMGHIEIGK	0	0	3667.88	P0ABQ0	coaBC	Coenzyme A biosynthesis bifunctional protein CoaBC;Phosphopantothenoylcysteine decarboxylase;Phosphopantothenate--cysteine ligase	3	1.3202e-36	159.89	0	0	419300000	0	0	0
AFIVNIEK	0	0	932.533	P24183	fdnG	Formate dehydrogenase, nitrate-inducible, major subunit	2	1.6859e-05	117.93	306770000	543650000	0	0	0	0
AFNEAIPITGVVITK	0	0	1571.89	P0AGD7	ffh	Signal recognition particle protein	2,3	3.5019e-16	148.52	738880000	646600000	617610000	36699000	28822000	20072000
AFNEMQPIVDR		0	1318.63	P0A7U7	rpsT	30S ribosomal protein S20	2	2.7401e-09	150.1	0	331360000	295350000	1176300000	1099900000	943330000
AFNEMQPIVDRQAAK	0	1	1716.86	P0A7U7	rpsT	30S ribosomal protein S20	2,3	9.8908e-73	263.56	13522000000	12812000000	18494000000	7791400	0	0
AFNIDVQRGAFVSEVIPGSGSAK	0	0	2348.21	P39099	degQ	Periplasmic pH-dependent serine endoprotease DegQ	2,3	1.7594e-50	213.45	385680000	236670000	624340000	0	0	0
AFNIEQATFNDYMAK	0	0	1761.8	P0A8G3	uxaC	Uronate isomerase	2,3	7.1366e-29	178.58	803160000	653480000	683570000	24458000	0	0
AFNIPTK	0	0	789.438	P15977	malQ	4-alpha-glucanotransferase	2	1.4136e-05	114.54	46195000	46905000	0	0	0	0
AFNSINR		0	820.419	P18777;P76173	dmsC;ynfH	Anaerobic dimethyl sulfoxide reductase chain C;Anaerobic dimethyl sulfoxide reductase chain ynfH	2	0.0011613	145.87	0	0	0	493500000	713780000	437110000
AFNVEGIICIPIQDSDK		0	1917.95	P0ADF8	ilvN	Acetolactate synthase isozyme 1 small subunit	2	1.35e-36	194.23	0	0	0	74513000	186950000	293250000
AFNYPISITGK	0	0	1209.64	P28249	asmA	Protein AsmA	2	1.8306e-05	76.143	0	135060000	0	0	0	0
AFPAIAIDTEFVR		0	1448.77	P09155	rnd	Ribonuclease D	2	1.1378e-10	137.89	0	0	0	79085000	141880000	173980000
AFQEINAIDVI	0	0	1231.64	P0AB71	fbaA	Fructose-bisphosphate aldolase class 2	2	4.819e-09	128.81	3012400000	2325500000	2790300000	229870000	313940000	335380000
AFQMMTSIGSIK		0	1312.65	P0AD57	ispB	Octaprenyl-diphosphate synthase	2	2.9731e-05	101.93	0	0	0	61253000	80095000	209980000
AFRDDPEANPIK	0	0	1371.68	P77374	ynfE	Putative dimethyl sulfoxide reductase chain ynfE	2	1.7112e-06	104.59	0	73337000	94517000	0	0	0
AFREDFAPIAAIK	0	0	1447.78	P0ACU2	rutR	HTH-type transcriptional regulator RutR	2,3	0.00019718	76.262	20074000	74584000	128810000	0	0	0
AFREDPQANPITTPSGK	0	0	1827.91	P18775	dmsA	Dimethyl sulfoxide reductase DmsA	2,3	4.2634e-14	134.85	1502300000	863830000	1182200000	0	0	0
AFSGIVAGNVK		0	1061.59	P0ADR8	ygdH	LOG family protein ygdH	2	0.0030546	72.006	0	288720000	396590000	91863000	68692000	119290000
AFSIGGGQADAIMIEK	0	0	1606.8	P39180	flu	Antigen 43;Antigen 43 alpha chain;Antigen 43 beta chain	2	8.1611e-11	127.76	54979000	65356000	39219000	0	0	0
AFSIIIK		0	790.495	P0AC38	aspA	Aspartate ammonia-lyase	2	0.031567	81.381	0	0	0	4704800000	3787600000	4006200000
AFSQAVSGINAAATNIDVIGNNIANSATYGFK	0	0	3198.59	P75937	flgE	Flagellar hook protein flgE	3	8.6795e-27	149.66	373340000	0	515390000	0	0	0
AFTDAIK	0	0	764.407	P0AB24	efeO	Iron uptake system component EfeO	2	0.00072724	86.086	136050000	0	0	0	0	0
AFTDFFAR		0	973.466	P0A722	lpxA	Acyl-[acyl-carrier-protein]--UDP-N-acetylglucosamine O-acyltransferase	2	0.0013698	181.49	0	216910000	219480000	452660000	621670000	705370000
AFTDFFARSTRGIIR	0	0	1756.94	P0A722	lpxA	Acyl-[acyl-carrier-protein]--UDP-N-acetylglucosamine O-acyltransferase	4	0.00019418	74.46	19809000	29586000	22779000	0	0	0
AFTGVGGTPIFIEK		0	1435.77	P23893	hemL	Glutamate-1-semialdehyde 2,1-aminomutase	2	6.4087e-06	113.65	0	765340000	830960000	267710000	254270000	311950000
AFTHIDAAIER		0	1242.64	P75870	yccS	Inner membrane protein yccS	3	5.3797e-06	88.681	0	0	0	0	0	0
AFTNYIPGFNIPMIPR		0	1849.95	P30850	rnb	Exoribonuclease 2	2	2.0633e-10	132.31	0	0	0	199150000	370490000	509370000
AFTPFPPR		0	931.492	P0ADE8	ygfZ	tRNA-modifying protein ygfZ	2	0.0041864	100.45	0	0	0	106860000	92853000	129500000
AFTPFPPRQPTASARIPITIMTIDDWAIATITGADSEK	0	0	4099.11	P0ADE8	ygfZ	tRNA-modifying protein ygfZ	4	4.3467e-22	129.46	195060000	487110000	344860000	0	0	0
AFTSEEFTHFIEEITK	0	0	1927.92	P0A6P9	eno	Enolase	2,3	2.8275e-135	335.1	23153000000	19853000000	17353000000	27713000	29126000	113870000
AFTVMSCDNVRENGHVAK	0	0	2033.94	P39160	uxuB	D-mannonate oxidoreductase	3,4	1.591e-07	65.374	240790000	175530000	200930000	0	0	0
AFVAEYTIEK	0	0	1169.6	P33937	napA	Periplasmic nitrate reductase	2	0.01081	44.863	0	151300000	147910000	0	0	0
AFVASRTEGFEEYRK	0	0	1788.88	P07658	fdhF	Formate dehydrogenase H	3,4	0.00016641	76.588	308600000	118510000	293910000	0	0	0
AFVEYINK	0	0	982.512	P0AES6	gyrB	DNA gyrase subunit B	2	2.5658e-05	111.65	984690000	0	1050400000	60578000	55052000	73133000
AFVNADFDGFAR		0	1328.61	P37689	gpmI	2,3-bisphosphoglycerate-independent phosphoglycerate mutase	2	4.1442e-08	123.96	0	0	0	865700000	940960000	1073500000
AFVQIADFSHINYIITDK	0	0	2094.08	P77721	ydjF	Uncharacterized HTH-type transcriptional regulator ydjF	3	1.0291e-20	164.09	67943000	63866000	97321000	0	0	71244000
AFWIAASGRPGPVVVDIPK	0	0	1979.1	P00893	ilvI	Acetolactate synthase isozyme 3 large subunit	3	5.2612e-05	76.151	0	57675000	121960000	0	0	0
AFWPHDVHVTK	0	0	1335.67	P0ABL1	nrfB	Cytochrome c-type protein NrfB	2,3,4	4.3787e-06	104.05	104650000	370100000	390780000	0	0	0
AFYDYIK	0	0	918.449	P37329	modA	Molybdate-binding periplasmic protein	2	0.0093929	71.949	684760000	798390000	478170000	43800000	95295000	121900000
AFYEAIK	0	0	840.438	P76220	ydjY	Uncharacterized protein ydjY	2	0.00080248	89.673	84996000	118340000	204010000	0	0	0
AFYMRINEDGK	0	1	1342.63	P0A8M0	asnS	Asparagine--tRNA ligase	2,3	6.9721e-31	198.62	872230000	771930000	1238200000	0	13819000	20859000
AFYYQPVICTVQAK	0	0	1686.84	P37349	dhaM	PTS-dependent dihydroxyacetone kinase, phosphotransferase subunit dhaM;Phosphocarrier protein HPr;Phosphotransferase enzyme IIA component	3	0.0026285	58.04	0	0	57017000	0	0	0
AGAAWGVDPQIITAIIAIESGGNPNAVSK	0	0	2819.48	P0C960	emtA	Endo-type membrane-bound lytic murein transglycosylase A	3	5.654e-08	84.933	0	0	110020000	0	0	0
AGADFIK	0	0	720.381	P0A6L0	deoC	Deoxyribose-phosphate aldolase	2	0.0081566	74.439	673150000	1230700000	1404900000	38270000	110990000	47726000
AGADIIMIDNFETEQMREAVK	0	0	2380.14	P30011	nadC	Nicotinate-nucleotide pyrophosphorylase [carboxylating]	3	7.2654e-29	182.07	205110000	264290000	379550000	0	0	0
AGAEIVSDVIPYEEMK	0	0	1749.85	P77260	ydfI	Uncharacterized oxidoreductase ydfI	2	1.5374e-06	94.728	0	46101000	38680000	0	0	0
AGAFDIR		0	748.387	P33913	yejA	Uncharacterized protein yejA	2	0.07878	62.978	0	0	11632000	50853000	63444000	61052000
AGAFDIRMENDAK	0	0	1436.67	P33913	yejA	Uncharacterized protein yejA	3	0.022957	34.05	26397000	0	0	0	0	0
AGAGIVR		0	642.381	P31806	nnr	Bifunctional NAD(P)H-hydrate repair enzyme Nnr;ADP-dependent (S)-NAD(P)H-hydrate dehydratase;NAD(P)H-hydrate epimerase	2	0.14484	60.294	0	0	0	0	0	2513700
AGAGTDAAIDSIK		0	1188.6	P00350	gnd	6-phosphogluconate dehydrogenase, decarboxylating	2	2.7716e-18	161.99	0	3700300000	6811700000	732630000	643360000	589710000
AGAIIAPIQIVEER		0	1478.85	P0AG90	secD	Protein translocase subunit SecD	2,3	8.5312e-13	152.85	0	0	0	1795000000	1591700000	1942100000
AGAIIMAAR		0	872.49	P0AFF6	nusA	Transcription elongation protein nusA	2	0.0010279	116.37	0	0	0	0	331350000	233540000
AGAIIMAARNICWFGDEA	0	1	1964.92	P0AFF6	nusA	Transcription elongation protein nusA	2	2.8008e-20	152.74	314970000	291550000	251890000	0	0	37052000
AGAPFGPGANPMHGR		0	1435.68	P09373	pflB	Formate acetyltransferase 1	2,3	4.3992e-13	152.47	0	0	0	1023600000	2412000000	2765000000
AGATADIGVSVRPRWPIAEIPAA	0	0	2317.25	P05852	gcp	Probable tRNA threonylcarbamoyladenosine biosynthesis protein Gcp	3	3.0286e-30	180.64	254570000	220880000	319190000	0	0	0
AGATDVRIAQDEAERVRFWAGRK	0	0	2601.35	P0AEP9	glcD	Glycolate oxidase subunit glcD	4,5	6.5157e-05	66.325	126400000	246850000	113440000	0	0	0
AGAWQVINYR		0	1176.6	P28304	qorA	Quinone oxidoreductase 1	2	0.082433	36.424	0	0	0	0	0	22771000
AGAWYSYK	0	0	944.439	P0A7G6	recA	Protein RecA	2	0.00063293	91.626	407040000	890860000	1048000000	50789000	135080000	154600000
AGAYGIQGIGGCFVR		0	1524.75	P25536	yhdE	Maf-like protein yhdE	2	0.0028351	59.227	0	0	33979000	0	0	62638000
AGAYGIQGIGGCFVRK	0	0	1652.85	P25536	yhdE	Maf-like protein yhdE	3	1.2347e-10	126.63	100490000	143550000	131140000	0	0	0
AGCPVSQVIK	0	0	1057.56	P0C0L2	osmC	Peroxiredoxin osmC	2	4.0213e-05	93.598	159860000	422070000	373810000	0	0	0
AGDDAARPEWIEPEFGVR		1	2013.95	P0AES4	gyrA	DNA gyrase subunit A	3	9.9325e-13	122.31	0	0	0	131970000	171050000	0
AGDEFAFQYR		0	1202.54	P40120	mdoD	Glucans biosynthesis protein D	2	3.8082e-05	122.28	0	0	0	0	283180000	306000000
AGDIAAAIGIK		0	998.576	P0A6M8	fusA	Elongation factor G	2	1.4783e-05	111.27	0	0	0	786920000	800290000	796750000
AGDIAPK	0	0	670.365	P0AE52	bcp	Putative peroxiredoxin bcp	2	0.11835	34.078	0	615630	0	1664200	0	0
AGDIHPVYK	0	0	998.519	P08331	cpdB	2,3-cyclic-nucleotide 2-phosphodiesterase/3-nucleotidase	3	0.013561	59.35	0	191890000	244440000	0	0	0
AGDIIAEIDPSQFK	0	0	1502.76	P76397	mdtA	Multidrug resistance protein MdtA	2	0.00030968	70.412	0	24787000	52722000	0	0	0
AGDMVIDGSVR		0	1118.54	P0ABA4	atpH	ATP synthase subunit delta	2	1.5833e-07	134.68	0	0	0	6218600000	5782000000	8108900000
AGDNAPMAYIEIVDR		0	1633.78	P0AG44	rplQ	50S ribosomal protein L17	2,3	6.4831e-26	177.38	0	0	26669000	450000000	525350000	664280000
AGDPPSIPISR		0	1108.59	P0A6U3	mnmG	tRNA uridine 5-carboxymethylaminomethyl modification enzyme MnmG	2	2.9063e-05	102.52	0	0	0	785010000	734470000	820900000
AGDPVIIWGEGIPVERIAEMTK	0	0	2380.25	P0A6B4	alr	Alanine racemase, biosynthetic	3	2.9772e-08	102.33	0	138020000	0	0	0	0
AGDQIQSGVDAAIK		0	1371.7	P60422	rplB	50S ribosomal protein L2	2	3.1392e-25	215.34	0	7966400000	10753000000	1765100000	2000400000	2546900000
AGDRPINIR		1	1010.56	P0ACI0	rob	Right origin-binding protein	2,3	0.0027902	145.72	0	62969000	57002000	712560000	1523500000	1747200000
AGDRPINIRCEIIIPIRR	0	0	2161.23	P0ACI0	rob	Right origin-binding protein	4,5	1.4564e-15	150.01	1641700000	1248000000	1203000000	0	0	0
AGDRVVISGIQK	0	0	1241.71	P0AE06	acrA	Acriflavine resistance protein A	2,3	8.116e-18	151.55	985680000	1584700000	2550200000	0	0	0
AGDVFDPQTNFGPIVSFPHR		0	2200.07	P17445	betB	Betaine aldehyde dehydrogenase	2,3	4.358e-66	239.18	0	0	0	686110000	676410000	1099500000
AGDVIPQVVNVVISERPEDTR		1	2292.21	P15042	ligA	DNA ligase	3,4	7.9482e-16	120.24	0	6445600	0	303940000	165680000	767470000
AGEAAFQVCR		0	1107.51	P31806	nnr	Bifunctional NAD(P)H-hydrate repair enzyme Nnr;ADP-dependent (S)-NAD(P)H-hydrate dehydratase;NAD(P)H-hydrate epimerase	2	0.00021394	108.43	0	0	0	47480000	0	126280000
AGEEAVPIEAGHR		0	1334.66	P0A7C6	pepE	Peptidase E	2	2.974e-06	48.513	0	0	0	20269000	20725000	0
AGEEAVPIEAGHRF	0	0	1481.73	P0A7C6	pepE	Peptidase E	2,3	3.8942e-14	130.01	1164900000	1296000000	1497300000	0	0	0
AGEEFTIDVTFPEEYHAENIK	0	0	2438.13	P0A850	tig	Trigger factor	2,3,4	7.3699e-50	218.43	6287900000	6733200000	8921800000	0	18530000	201110000
AGEGEAVRVDINRPMK	0	0	1740.89	P0AC33	fumA	Fumarate hydratase class I, aerobic	2,3,4	9.4749e-31	184.21	3977500000	11550000000	13285000000	0	0	0
AGEIHPAADNNWR		0	1449.67	P08331	cpdB	2,3-cyclic-nucleotide 2-phosphodiesterase/3-nucleotidase	2	0.011881	50.207	0	0	0	0	15197000	14426000
AGEIIGMVAQQVGGK	0	0	1456.77	P00957	alaS	Alanine--tRNA ligase	2,3	2.601e-29	186.51	1601200000	2395300000	2183100000	97168000	98455000	113880000
AGEITWPAPPIQVSAQPQAAQK		0	2287.2	P07001	pntA	NAD(P) transhydrogenase subunit alpha	2,3	5.9074e-11	85.496	0	0	0	88579000	34089000	112970000
AGENVGVIIR		0	1026.58	P0CE47;P0CE48	tufA;tufB	Elongation factor Tu 1;Elongation factor Tu 2	2	1.2446e-06	202.2	0	41270000	35075000	4865400000	7498300000	7597100000
AGEPVGYGGTWVSER		0	1563.73	P0A6B4	alr	Alanine racemase, biosynthetic	2	5.2295e-05	86.944	0	0	0	59150000	56492000	88862000
AGEQGYSVPTDAINR		0	1576.75	P76578	yfhM	Uncharacterized lipoprotein yfhM	2	3.028e-05	94.09	0	0	0	39646000	60158000	63358000
AGEQQIIIGK	0	0	1055.6	P75958	lolE	Lipoprotein-releasing system transmembrane protein lolE	2	1.7544e-41	120.45	102410000	73929000	68015000	0	0	0
AGETIGIVGESGSGK		0	1360.68	P76027;P33916	oppD;yejF	Oligopeptide transport ATP-binding protein OppD;Uncharacterized ABC transporter ATP-binding protein YejF	2	0.0006361	67.964	0	0	0	61779000	47336000	0
AGEVDIIEEEIGHITTITDVVK	0	0	2380.24	P07363;P07363-2	cheA	Chemotaxis protein CheA	2,3	4.6611e-92	283.76	2199900000	2934100000	2190200000	34433000	84726000	0
AGEVISNR		0	844.44	P0AFE0	nuoJ	NADH-quinone oxidoreductase subunit J	2	0.0015926	136.11	0	0	0	168600000	191740000	63330000
AGEWTASIGPDWYGTDVHHK	0	0	2226.01	P37666	ghrB	Glyoxylate/hydroxypyruvate reductase B	2,3,4	4.3871e-10	121.27	898190000	1005500000	1124300000	0	0	0
AGFAQVFVIK	0	0	1078.62	P0AG27	yibN	Uncharacterized protein yibN	2	7.6752e-14	156.35	1089800000	846500000	679460000	0	53790000	87616000
AGFEEPMIQNFGSSHDIMVRMPPAEGETGGQVIGSQVIK	0	0	4142.99	P0AG93	secF	Protein translocase subunit SecF	4	1.5047e-06	35.718	103160000	80357000	0	0	0	0
AGFTITDVNPDFVIVGETRSYNWDMMHK	0	0	3242.52	P0AF24	nagD	Protein nagD	4	3.4873e-34	171.15	0	407000000	220200000	0	0	0
AGFVTRDARQVERK	0	0	1631.89	P0A7X3	rpsI	30S ribosomal protein S9	2,3,4,5	1.6185e-20	164.48	14357000000	15402000000	21694000000	0	0	0
AGFYVNR		0	825.413	P77399	fadJ	Fatty acid oxidation complex subunit alpha;Enoyl-CoA hydratase/3-hydroxybutyryl-CoA epimerase;3-hydroxyacyl-CoA dehydrogenase	2	5.3304e-05	121.68	0	0	0	0	0	0
AGGAGAIIVSR		0	970.556	P11880	murF	UDP-N-acetylmuramoyl-tripeptide--D-alanyl-D-alanine ligase	2	1.9027e-05	108.67	0	0	0	47998000	45848000	97793000
AGGAGAIIVSRPIDIDIPQIIVK	0	0	2315.36	P11880	murF	UDP-N-acetylmuramoyl-tripeptide--D-alanyl-D-alanine ligase	2,3	2.3016e-39	193.22	462060000	814540000	812910000	0	0	0
AGGFTTGGINFDAK	0	0	1354.65	P00944	xylA	Xylose isomerase	2	0.00026591	73.082	0	48932000	17927000	0	0	0
AGGGSATISMGQAAAR		0	1404.68	Q1PI59;P61889	mdh	Malate dehydrogenase	2,3	9.662e-47	239.39	0	29570000	23305000	13297000000	14086000000	15262000000
AGGGSATISMGQAAARFGISIVRAIQGEQGVVEC	0	0	3347.67	Q1PI59	mdh	Malate dehydrogenase	3,4	4.496e-54	206.94	879940000	894780000	1119300000	0	0	0
AGGITTIEDK	0	0	1003.52	P42604	uxaA	Altronate hydrolase	2	0.00011872	87.913	200950000	0	202450000	41125000	0	0
AGGITVSHIRVSEQPIRSAYIISQADFVGCHQIQFIDK	0	0	4240.19	P52647	ydbK	Probable pyruvate-flavodoxin oxidoreductase	5	2.2901e-05	58.429	0	147860000	59762000	0	0	0
AGGMGIIIGR		0	943.527	P0A991	fbaB	Fructose-bisphosphate aldolase class 1	2	2.7883e-06	146.03	0	11294000	0	441490000	729180000	846520000
AGGPIYIYR		0	1008.54	P09546	putA	Bifunctional protein putA;Proline dehydrogenase;Delta-1-pyrroline-5-carboxylate dehydrogenase	2	0.00038809	172.14	0	52877000	0	782950000	1012400000	982210000
AGGTIMFSNNK		0	1138.54	P75864	rlmL	Ribosomal RNA large subunit methyltransferase L	2	0.0010388	82.417	0	0	0	171660000	185100000	186740000
AGGVIGIIGEIDR		0	1268.71	P05791	ilvD	Dihydroxy-acid dehydratase	2	6.3402e-05	100.72	0	0	0	13073000	17517000	32629000
AGGWEGTRDFRIVAK	0	0	1661.86	P24232	hmp	Flavohemoprotein	2,3,4	0.00010937	80.96	245840000	171700000	442060000	0	0	0
AGGYFNQQIVEPIAGK	0	0	1690.87	P0AGC7	smp	Protein smp	2	0.0017179	56.599	0	42258000	67757000	0	0	0
AGHITYIGDAEIGDNVNIGAGTITCNYDGANK	0	0	3293.53	P0ACC7	glmU	Bifunctional protein GlmU;UDP-N-acetylglucosamine pyrophosphorylase;Glucosamine-1-phosphate N-acetyltransferase	3	2.5985e-34	158.2	139820000	102850000	125940000	0	0	0
AGHPVTIFER		0	1125.59	Q46811	ygfK	Uncharacterized protein ygfK	2,3	3.8407e-05	122.13	0	0	0	523140000	959790000	2421400000
AGHTAQVNWFHAAENGDVHAFADEVK	0	0	2820.3	P24232	hmp	Flavohemoprotein	3,4	1.1532e-65	235.76	88586000	106970000	301080000	0	0	0
AGHTGAIDPIATGMIPICIGEATK		0	2393.21	P60340	truB	tRNA pseudouridine synthase B	3	2.8757e-18	107.33	0	0	0	71605000	72185000	174340000
AGIADPNRPIGSFIFIGPTGVGK		1	2283.24	P63284-2;P63284	clpB	Chaperone protein ClpB	2,3,4	1.933e-41	190.79	0	0	0	1422000000	2713100000	3335400000
AGIADWQK	0	0	887.45	P45464	lpoA	Penicillin-binding protein activator LpoA	2	1.7919e-05	117.18	115420000	88404000	173450000	0	0	0
AGIAEIMTAIAVIQQK	0	0	1655.93	P29745	pepT	Peptidase T	2,3	2.2917e-51	227.06	1325200000	3666000000	3138000000	37537000	85416000	184460000
AGIAGGADSSSVIPIGVSK		0	1684.9	P76503	fadI	3-ketoacyl-CoA thiolase	2	1.1029e-05	74.786	0	0	0	30891000	0	41423000
AGIAINDNFVK	0	0	1160.62	P0A9B2	gapA	Glyceraldehyde-3-phosphate dehydrogenase A	2	2.6962e-15	150.85	22465000000	17854000000	26424000000	3009000000	1931900000	1340800000
AGIANIK	0	0	685.412	P11880	murF	UDP-N-acetylmuramoyl-tripeptide--D-alanyl-D-alanine ligase	2	0.0008418	106.76	0	0	0	0	0	0
AGIAPIK		0	668.422	P75864	rlmL	Ribosomal RNA large subunit methyltransferase L	2	0.048146	71.949	0	0	0	37393000	39469000	27169000
AGIAVASMK		0	846.463	P69922	fucI	L-fucose isomerase	2	0.0050657	83.005	0	0	0	121340000	127620000	165530000
AGIDPEQPPK	0	0	1050.53	P0AG80	ugpB	sn-glycerol-3-phosphate-binding periplasmic protein ugpB	2	0.021294	34.721	0	0	24049000	0	0	0
AGIDTIIAAGSK		0	1115.62	P0A7B5	proB	Glutamate 5-kinase	2	0.030712	43.544	0	0	0	0	0	0
AGIDYHEFTAVTR		0	1478.72	P0AGJ7	trmL	tRNA (cytidine(34)-2-O)-methyltransferase	2,3	3.0245e-05	104.87	0	0	0	94229000	55852000	46350000
AGIGINAGR		0	827.461	P00452;P00452-2	nrdA	Ribonucleoside-diphosphate reductase 1 subunit alpha	2	0.00088238	122.18	0	0	0	2926400000	2191500000	2633900000
AGIGMMDGVIENVPSAR		0	1715.83	P0A8F0	upp	Uracil phosphoribosyltransferase	2,3	2.3839e-52	261.27	0	43045000	67191000	5881000000	6947500000	6786400000
AGIHQAGVDGK		0	1051.54	P24228	dacB	D-alanyl-D-alanine carboxypeptidase dacB	3	0.11456	29.534	0	0	0	0	0	4716800
AGIIAQVPAGR		0	1051.61	P0AEK2	fabG	3-oxoacyl-[acyl-carrier-protein] reductase FabG	2	2.6373e-09	150.35	0	0	0	883630000	984570000	1586500000
AGIIGFSK	0	0	791.454	P0AEK2	fabG	3-oxoacyl-[acyl-carrier-protein] reductase FabG	1,2	0.0038534	84.359	1738300000	2042900000	2281000000	0	0	21099000
AGIINSGGAAGGETDISDAVR		0	1929.94	P0A991	fbaB	Fructose-bisphosphate aldolase class 1	2	5.7514e-29	169.67	0	0	0	291160000	0	10170000
AGIIPEDK	0	0	841.455	P37617	zntA	Lead, cadmium, zinc and mercury-transporting ATPase	2	0.0078182	67.981	0	0	0	0	0	0
AGIMPADEAIAK		0	1185.61	P0A6P5	der	GTPase Der	2	0.0111	56.225	0	30662000	49672000	125070000	284230000	358010000
AGINEINIPEIQAGSSIMPAK		0	2152.12	P0AC38	aspA	Aspartate ammonia-lyase	2,3	1.0907e-66	229.96	0	2271400000	3080300000	4550900000	5062100000	6473100000
AGINEIRSVSIGVAQPDAYK	0	0	2087.1	P0ADS6	yggE	Uncharacterized protein yggE	2,3,4	6.9921e-63	238.7	2313500000	2599000000	2019900000	0	0	0
AGIPAQVMIDFSHANSSK	0	0	1871.92	P0AB91	aroG	Phospho-2-dehydro-3-deoxyheptonate aldolase, Phe-sensitive	2,3	2.2956e-20	155.98	149390000	920960000	1256800000	0	0	0
AGIPVAVNK	0	0	867.518	P55734	ygaP	Inner membrane protein ygaP	2	0.00020306	91.853	0	51017000	136900000	19805000	17546000	15092000
AGIPVNGPR		0	879.493	P07639	aroB	3-dehydroquinate synthase	2	0.00038842	148.38	0	0	0	348290000	331960000	357610000
AGIPWAIVTSGSMPVAR		0	1711.91	P77625	yfbT	Phosphatase YfbT	2,3	1.387e-08	109.83	0	80861000	125710000	85709000	138580000	157900000
AGIQAGDRIVK	0	0	1126.65	P0AEH1	rseP	Regulator of sigma E protease	2	0.00047979	62.466	0	0	0	0	0	0
AGIQPIPGR		0	907.524	P0AFR2	ychM	Putative sulfate transporter ychM	2	0.0012833	103.74	0	0	0	229110000	222810000	297010000
AGIRYSANNYVK	0	0	1354.7	P0A9W9	yrdA	Protein YrdA	2	0.0060346	54.343	0	56207000	88661000	0	0	0
AGISTWGADINSNACATIK		0	1948.93	Q46888	ygbJ	Uncharacterized oxidoreductase ygbJ	2	1.4372e-06	82.707	0	0	0	9449000	29081000	61573000
AGISVDGVFNITNIDR		0	1689.87	P00968	carB	Carbamoyl-phosphate synthase large chain	2,3	1.4888e-43	216.34	0	0	0	82661000	202370000	361700000
AGITFIVDIIK	0	0	1188.71	P0AEX9	malE	Maltose-binding periplasmic protein	2	1.7692e-08	125.75	0	813430000	1122800000	0	0	0
AGITIGVDPIGGSGIEYWK	0	0	1932	P36938	pgm	Phosphoglucomutase	2,3	1.3223e-38	203.99	3030600000	1908400000	2824300000	111550000	307240000	241230000
AGIVDFAEIIIR		0	1315.75	P03018	uvrD	DNA helicase II	2	0.010402	57.019	0	0	0	13367000	50780000	0
AGIVDIIGASGAENVQGEVQQK	0	0	2182.12	P0A993	fbp	Fructose-1,6-bisphosphatase class 1	2,3,4	2.3698e-108	294.14	1786400000	3278900000	2963900000	331830000	407980000	97359000
AGIVEFAQAISAR		0	1331.72	P15639	purH	Bifunctional purine biosynthesis protein PurH;Phosphoribosylaminoimidazolecarboxamide formyltransferase;IMP cyclohydrolase	2	0.00049715	85.288	0	0	0	33003000	43171000	87711000
AGIVEFAQAISARGVEIISTGGTARIIAEK	0	0	3027.67	P15639	purH	Bifunctional purine biosynthesis protein PurH;Phosphoribosylaminoimidazolecarboxamide formyltransferase;IMP cyclohydrolase	4	1.5499e-38	179.47	0	275780000	443930000	0	0	0
AGIVFNPATPISYIDYVMDK	0	0	2213.11	P0AG07	rpe	Ribulose-phosphate 3-epimerase	2,3	3.5174e-16	136.39	3251700000	3398700000	2975500000	33459000	68217000	185160000
AGIVGADGQTHQGAFDISYIR		0	2175.07	P77488	dxs	1-deoxy-D-xylulose-5-phosphate synthase	3	2.8569e-23	149.57	0	0	0	80940000	0	286750000
AGIVIADHK		0	922.524	P07364	cheR	Chemotaxis protein methyltransferase	2,3	0.015151	69.954	0	71454000	76962000	293570000	451830000	346380000
AGIYYADHITAVSPTYAR		0	1967.97	P0A6U8	glgA	Glycogen synthase	2,3	1.5347e-17	147.12	0	0	27796000	0	253750000	283770000
AGKPIIIIAEDVEGEAIATIVVNTMRGIVK	0	0	3119.76	P0A6F5	groL	60 kDa chaperonin	4	8.8484e-25	135.72	123600000	134790000	31724000	0	0	0
AGMDSHGFGMASVR		0	1421.62	P0AB77	kbl	2-amino-3-ketobutyrate coenzyme A ligase	2,3	0.00017598	85.536	0	456340000	491520000	154680000	230740000	427250000
AGMDSHGFGMASVRFICGTQDSHK	0	0	2595.14	P0AB77	kbl	2-amino-3-ketobutyrate coenzyme A ligase	3,4,5	2.8348e-51	226.32	1526700000	809160000	1269200000	0	0	0
AGMIVVNVNPIYTPR		0	1642.89	P69451	fadD	Long-chain-fatty-acid--CoA ligase	2	1.037e-05	100.55	0	0	0	68953000	74612000	85176000
AGMNPVDYTVK	0	0	1193.58	P09152	narG	Respiratory nitrate reductase 1 alpha chain	2	0.00013719	83.862	403190000	274580000	370420000	22079000	21612000	0
AGMVAGVIVNR		0	1085.6	P12758	udp	Uridine phosphorylase	2,3	4.1962e-10	175.91	0	0	0	4047100000	4577600000	4236400000
AGMYTTVQDGGR		0	1254.57	P75745	ybgK	Uncharacterized protein ybgK	2	0.0017779	74.944	0	0	0	32710000	31429000	40678000
AGNAQTTGDIAGANYIAGAGAYTYNEPGR		0	2843.31	P05825	fepA	Ferrienterobactin receptor	3	7.5306e-05	59.282	0	0	0	27576000	22181000	35817000
AGNARVVNSNAMSFIAQK	0	0	1876.96	P0ADX9	rsmD	Ribosomal RNA small subunit methyltransferase D	2,3	1.875e-09	123.02	68392000	209870000	44297000	0	0	0
AGNFQRTGNRHDIAVEPPAPTVIQK	0	0	2715.42	P0A6K6	deoB	Phosphopentomutase	3,4,5	4.8021e-93	281.58	4955800000	4829100000	6440700000	0	0	0
AGNTIGQIFR		0	1075.58	P12008	aroC	Chorismate synthase	2	2.2796e-06	163.32	0	0	0	254400000	352040000	236750000
AGNVAADGVIK	0	0	1013.55	P0A6P1	tsf	Elongation factor Ts	2	1.7344e-11	142.83	12210000000	24654000000	12191000000	462260000	563100000	748660000
AGPAIINTIITAINER		0	1665.94	P31473	ravA	ATPase ravA	2	4.1122e-48	185.87	0	0	0	173160000	305580000	778830000
AGPGSIGPVNMPIPVVIDR		0	1888.02	P16659	proS	Proline--tRNA ligase	2,3	9.1486e-60	240.2	0	40485000	69916000	200620000	209100000	265880000
AGPGSIGPVNMPIPVVIDRTVAAMSDFAAGANIDGK	0	0	3507.79	P16659	proS	Proline--tRNA ligase	3,4	1.2329e-71	229.28	2074100000	2461100000	2547700000	0	0	0
AGPIAGYPVVDMGIR		0	1514.79	P0A6M8	fusA	Elongation factor G	2,3	8.6841e-19	169.23	0	19818000	0	3192400000	3260800000	3670900000
AGPIAGYPVVDMGIRIHFGSYHDVDSSEIAFK	0	0	3447.69	P0A6M8	fusA	Elongation factor G	3,4,5	2.0576e-50	184.29	5163200000	6577200000	4505900000	0	0	0
AGPIISSEK	0	0	900.492	P07330	cheB	Chemotaxis response regulator protein-glutamate methylesterase	2	0.0026598	74.301	0	212990000	90430000	0	0	0
AGPIYITNFQIQK	0	0	1491.81	P75785	ybiP	Putative phosphoethanolamine transferase ybiP	2	0.00019769	65.179	0	24261000	0	0	0	0
AGPTWTPTAK	0	0	1028.53	P0AAX8	ybiS	Probable L,D-transpeptidase YbiS	2	4.6818e-05	90.906	313730000	1172100000	440180000	8386600	0	0
AGQGDEQAQQIIHR		0	1549.76	P45425	nanK	N-acetylmannosamine kinase	2,3	7.5607e-42	242.8	0	6630000	0	419860000	682750000	641900000
AGQGSYDAIGAGMYTIISVPK	0	0	2098.04	P0ADC6	lptG	Lipopolysaccharide export system permease protein lptG	2,3	1.8788e-07	94.384	43666000	89346000	139160000	0	0	0
AGQHCAQPIIAEIGVTGTIR		0	2091.09	Q46925	csdA	Cysteine sulfinate desulfinase	3	2.9886e-05	33.836	0	0	0	5731500	0	0
AGQINPDTR		0	970.483	P0AC53	zwf	Glucose-6-phosphate 1-dehydrogenase;Extracellular death factor	2	0.01556	69.423	0	0	0	97595000	124310000	64602000
AGQINPDTRIIGVGRADWDK	0	0	2181.13	P0AC53	zwf	Glucose-6-phosphate 1-dehydrogenase;Extracellular death factor	3,4	4.6548e-38	193.64	752900000	2560700000	813790000	0	0	0
AGQISPGDPVIFR		0	1355.72	P43671	pqiB	Paraquat-inducible protein B	2	0.00041145	88.338	0	32893000	27583000	0	0	65984000
AGQISPGDPVIFRGYRVGSVETSTFDTQK	0	0	3111.56	P43671	pqiB	Paraquat-inducible protein B	4	1.5886e-07	77.19	318190000	152340000	218920000	0	0	0
AGQNAMDATVIEITK	0	0	1560.78	P45577	proQ	ProP effector	2,3	2.0953e-38	206.66	725170000	642020000	1076200000	16761000	0	0
AGQPAQQSDIINVAQITAQYYVIK		0	2618.37	P36938	pgm	Phosphoglucomutase	3	4.1987e-57	202.22	0	0	0	0	0	423720000
AGQPIAIVGSSGGQGR		0	1453.76	P37690	envC	Murein hydrolase activator EnvC	2	6.0893e-06	85.909	0	0	0	189270000	196920000	260390000
AGQREIFGFARVK	0	0	1477.82	P0ADR6	rlmM	Ribosomal RNA large subunit methyltransferase M	3,4	6.02e-10	125.82	0	135590000	144750000	0	0	0
AGQSVQFDVHQGPK	0	0	1496.74	P0A968	cspD	Cold shock-like protein CspD	3	0.00024443	74.392	43797000	0	0	0	0	0
AGQTSMIAR		0	933.47	P0AB71	fbaA	Fructose-bisphosphate aldolase class 2	2	0.00043108	136.27	0	0	0	3538000000	3262400000	4397600000
AGQVIGEIDHKPYEIAIMQAK	0	0	2310.2	P75777	ybhG	UPF0194 membrane protein ybhG	3,4	0.044442	34.649	56203000	124720000	510130000	0	0	0
AGQWQQVQIESWK	0	0	1586.78	P0A7X6	rimM	Ribosome maturation factor rimM	2	1.6656e-44	221.55	0	238320000	194530000	0	0	0
AGQYAIVSVR		0	1062.58	P75824	hcr	NADH oxidoreductase hcr	2	3.0053e-06	143.03	0	0	0	478490000	730960000	915090000
AGQYAYR		0	827.393	P0A7L3	rplT	50S ribosomal protein L20	2	0.00024063	159.14	0	0	0	350990000	470120000	179330000
AGQYIMVVMDER		0	1410.66	P0AEN1	fre	NAD(P)H-flavin reductase	2	0.001269	67.08	0	0	0	0	30608000	0
AGRIIAIDTNPK	0	0	1267.72	P25437	frmA	S-(hydroxymethyl)glutathione dehydrogenase	2,3	5.2521e-18	158.3	689810000	630300000	357270000	0	0	0
AGRPVIISTGDK	0	0	1212.68	P00582	polA	DNA polymerase I	2,3	1.1811e-13	147.63	537820000	897730000	519100000	0	0	0
AGRTPNPDIICNK	0	0	1454.73	P25745	mnmA	tRNA-specific 2-thiouridylase mnmA	2,3	2.3586e-09	113.77	499540000	951190000	31195000	0	0	0
AGSAITAEIGIMR		0	1288.68	P64606	mlaE	Probable phospholipid ABC transporter permease protein mlaE	2	1.1912e-12	151.1	0	0	0	176070000	173580000	198840000
AGSGAITIGQPNSPGVPADFAK	0	0	2054.04	P23893	hemL	Glutamate-1-semialdehyde 2,1-aminomutase	2,3	2.6299e-63	240.59	1360900000	1577400000	1312400000	210370000	211280000	285650000
AGSITSPIR		0	900.503	P0A812	ruvB	Holliday junction ATP-dependent DNA helicase RuvB	2	0.0013241	101.72	0	0	0	61105000	54896000	267720000
AGSSDIVDVK	0	0	989.503	P55135	rlmD	23S rRNA (uracil(1939)-C(5))-methyltransferase RlmD	2	0.00077825	75.294	53627000	22813000	29539000	0	0	0
AGSSVVVDVIRYGERIK	0	0	1847.03	P42604	uxaA	Altronate hydrolase	3,4	1.5619e-09	120.53	73864000	148470000	307100000	0	0	0
AGTGGDEAAIFAGDIFR		0	1666.8	P0A7I0	prfA	Peptide chain release factor 1	2,3	1.3152e-20	169.3	0	0	0	144220000	165180000	320430000
AGTGIDEIIDAIIIQAEVIEIK	0	0	2323.29	P0A705;P0A705-2;P0A705-3	infB	Translation initiation factor IF-2	2,3	1.2155e-108	303.45	1026500000	1572400000	974650000	0	0	0
AGTHDSHGAPIGDAEIAITR		0	1987.97	P27302	tktA	Transketolase 1	3,4	1.2498e-11	115.31	0	46999000	21786000	144560000	96254000	283990000
AGTHDSHGAPIGDAEIAITREQIGWK	0	0	2729.35	P27302	tktA	Transketolase 1	3,4,5	1.7689e-218	410.76	3192500000	7443200000	10874000000	0	0	0
AGTITDSSIR		0	1019.52	P30864	yafC	Uncharacterized HTH-type transcriptional regulator yafC	2	2.4052e-05	128.6	0	0	0	305680000	304020000	387440000
AGTMSGGEQQMIAIGR		0	1605.76	P22731	livF	High-affinity branched-chain amino acid transport ATP-binding protein LivF	2	4.985e-17	83.729	0	0	0	0	19151000	17843000
AGTPFAPGANPMHGR		0	1479.7	P42632	tdcE	PFL-like enzyme TdcE	2,3	2.0837e-18	162.32	0	0	0	541050000	445020000	971780000
AGTPQITIIGR		0	1125.65	P0A7Y8	rnpA	Ribonuclease P protein component	2	0.00062823	87.942	0	0	0	442010000	0	0
AGTRFPDGIEIIEHIPQGHK	0	0	2214.15	P39829	garD	D-galactarate dehydratase	4,5	4.87e-10	120.31	332080000	549410000	1365000000	0	0	0
AGVAQIIR		0	826.502	P75919	ymdC	Uncharacterized protein YmdC	2	5.8588e-12	149.4	0	0	0	0	34635000	33904000
AGVCYSMIDTINSR		0	1585.72	P22523	mukB	Chromosome partition protein MukB	2	0.0091959	38.799	0	0	0	0	0	0
AGVDAPIDIGR		0	1082.57	P76440	preT	NAD-dependent dihydropyrimidine dehydrogenase sunbunit PreT	2	7.7809e-05	100.58	0	0	0	406370000	0	902390000
AGVDVIGISTDKPEK	0	1	1527.81	P0AE52	bcp	Putative peroxiredoxin bcp	2,3	5.7031e-38	198.46	1537100000	2666900000	2259400000	28998000	34514000	56620000
AGVEVDDR		0	859.404	P0A9P0	lpdA	Dihydrolipoyl dehydrogenase	2	0.00187	134.06	0	6377600	0	156980000	199560000	85422000
AGVEVDDRGFIRVDK	0	2	1674.87	P0A9P0	lpdA	Dihydrolipoyl dehydrogenase	2,3,4	1.085e-28	172.09	12892000000	12047000000	9192100000	30217000	0	0
AGVHFGHQTR		0	1108.55	P0A7V0	rpsB	30S ribosomal protein S2	2,3	2.4538e-05	128.38	0	363840000	379940000	77342000	335800000	531150000
AGVHFGHQTRYWNPK	0	0	1796.89	P0A7V0	rpsB	30S ribosomal protein S2	2,3,4,5	4.8358e-49	222.79	5984000000	3885600000	8289700000	0	0	0
AGVIAEVR		0	813.471	P68679	rpsU	30S ribosomal protein S21	2	0.0017881	162.07	0	0	0	1025800000	881020000	1003500000
AGVIAEVRRREFYEKPTTERK	0	0	2534.37	P68679	rpsU	30S ribosomal protein S21	4	0.052322	32.156	0	79997000	44495000	0	0	0
AGVINEQQAQEIIDHFIMK	0	0	2183.1	P42632	tdcE	PFL-like enzyme TdcE	2,3	2.4846e-185	387.22	9004900000	9335000000	9373800000	419810000	366360000	1090400000
AGVNGIFTDFPDK	0	0	1379.67	P09394	glpQ	Glycerophosphoryl diester phosphodiesterase	2	2.2359e-19	151.1	3057400000	3186600000	3792300000	102940000	190370000	0
AGVNPDIVYQAIR		0	1414.76	P0ABQ2	garR	2-hydroxy-3-oxopropionate reductase	2	1.6655e-08	134.49	0	0	0	342310000	481030000	437450000
AGVNPDIVYQAIRGGIAGSTVIDAK	0	0	2484.33	P0ABQ2	garR	2-hydroxy-3-oxopropionate reductase	2,3,4	2.1725e-109	297.95	6199200000	5279600000	6485600000	0	0	0
AGVPAGVFNVVTGSAGAVGNEITSNPIVR		0	2752.45	P25526	gabD	Succinate-semialdehyde dehydrogenase [NADP(+)] GabD	3	1.6319e-59	174.76	0	0	0	136500000	203270000	425080000
AGVPCVPGSDGPIGDDMDK	0	0	1885.82	P24182	accC	Biotin carboxylase	2,3	1.1362e-09	122.75	1945700000	1564800000	1916700000	105950000	54510000	130860000
AGVPVIIDPK	0	0	1007.6	P76658	hldE	Bifunctional protein hldE;D-beta-D-heptose 7-phosphate kinase;D-beta-D-heptose 1-phosphate adenosyltransferase	2	0.00033459	83.783	622940000	682050000	895800000	138230000	0	58008000
AGVPVQDMEMWQFHPTGIAGAGVIVTEGCR		0	3212.52	P0AC41	sdhA	Succinate dehydrogenase flavoprotein subunit	3,4	3.0002e-49	170.28	0	0	0	0	236520000	1285500000
AGVRQVPSTEGQWK	0	0	1541.8	P29745	pepT	Peptidase T	2,3	7.7274e-28	182.03	1829500000	1313400000	1963000000	0	0	0
AGVSASIINVGNGEYR		0	1605.81	P24216	fliD	Flagellar hook-associated protein 2	2	7.8584e-05	64.675	0	0	0	0	0	0
AGVSNIIDIISAVTGQSIPEIEK	0	0	2353.27	P00954	trpS	Tryptophan--tRNA ligase	2,3,4	1.487e-270	337.41	5655900000	8592900000	7154000000	181350000	175350000	341660000
AGVSYVDYHIQFHQRIAK	0	0	2131.1	P21165	pepQ	Xaa-Pro dipeptidase	4,5	5.0354e-09	111.35	483650000	481560000	388460000	0	0	0
AGVVASQDQVDDIIDSIGF	0	0	1947.94	P0A9H9	cheZ	Protein phosphatase CheZ	2	1.4897e-28	177.74	0	695120000	631260000	0	0	0
AGVWPIEDNPIVNAPHIQSEIVAEWAHPYSREVAVFPAGVADK	0	0	4678.36	P33195	gcvP	Glycine dehydrogenase [decarboxylating]	5	1.3333e-62	201.3	0	2645100000	1674500000	0	0	0
AGWFEISK	0	0	936.471	P76402	yegP	UPF0339 protein yegP	2	0.023953	51.854	58354000	0	0	0	0	0
AGWIIAR		0	785.455	P15038	helD	Helicase IV	2	0.0019843	137.5	0	0	0	3452100000	3684100000	4601400000
AGWTIPAGK	0	0	899.486	P33590	nikA	Nickel-binding periplasmic protein	2	0.0033908	69.812	146860000	196310000	163040000	0	0	12399000
AGYAEDEVVAVSK	0	0	1336.65	P68066	grcA	Autonomous glycyl radical cofactor	2	0.0002198	74.76	116580000	0	0	0	0	0
AGYARNFIVPQGK	0	0	1419.76	P0A7R1	rplI	50S ribosomal protein L9	2,3	1.0006e-20	169.81	2215900000	466360000	1960200000	0	0	0
AGYDMWPGPYGSGGSRK	0	0	1784.79	Q46851	yghZ	Uncharacterized protein yghZ	2,3	0.00093309	61.641	100870000	156820000	210700000	0	0	0
AGYGAEAIEDDAK	0	0	1308.58	Q59385	copA	Copper-exporting P-type ATPase A	2	1.5411e-13	132.32	155350000	257030000	208960000	0	0	0
AGYNIVASATEGQMR		0	1566.75	P0AEB2	dacA	D-alanyl-D-alanine carboxypeptidase dacA	2,3	1.2851e-12	145.6	0	0	0	1369100000	917470000	1327300000
AGYSIVVADRNPEAIADVIAAGAETASTAK	0	0	2930.5	P0ABQ2	garR	2-hydroxy-3-oxopropionate reductase	2,3,4	1.6284e-83	264	8759300000	5661800000	4769600000	0	0	0
AGYVPESVPIEHHMFGMMIGK	0	0	2329.11	P11875	argS	Arginine--tRNA ligase	3,4	3.5195e-10	115.98	295050000	497160000	773960000	0	0	0
AGYVTAVR		0	835.455	P0AF63	nsrR	HTH-type transcriptional repressor NsrR	2	0.0031461	124.59	0	0	0	220390000	187160000	242850000
AHDVIVIAAPMYNFNISTQIK	0	0	2344.22	P41407	azoR	FMN-dependent NADH-azoreductase	2,3,4	1.3193e-29	189.42	567320000	871460000	867160000	0	0	0
AHEFTFQQIR		0	1275.64	P0A7E1	pyrD	Dihydroorotate dehydrogenase (quinone)	2,3	0.00026004	105.36	0	0	0	41837000	0	205320000
AHEGSTGFIPAGMDGNAEVIGAYAWAHEMSSGK	0	0	3347.5	P0A6K6	deoB	Phosphopentomutase	3,4	3.3704e-75	232.32	681200000	1185400000	1437900000	0	0	0
AHEIAGEEFNISSTK	0	0	1631.78	P00582	polA	DNA polymerase I	2,3	8.0903e-29	176.91	133610000	470370000	552630000	11024000	0	0
AHERGGNFFQPTIIVDVPANAK	0	0	2380.23	P25526	gabD	Succinate-semialdehyde dehydrogenase [NADP(+)] GabD	4	0.043632	19.322	45123000	0	0	0	0	0
AHEYGFNFHTMYGEPYWCEDAYYK	0	0	3077.24	P0ADT5	ygiC	Uncharacterized protein ygiC	4	5.3553e-07	73.546	90890000	0	121300000	0	0	0
AHFVTIFAK		0	1032.58	P0A9M5	gpt	Xanthine phosphoribosyltransferase	3	0.0041942	86.011	0	0	15806000	0	0	20102000
AHGGENIHIISK	0	0	1274.67	P0AD61	pykF	Pyruvate kinase I	2,3,4	2.7305e-24	182.92	2611200000	3416400000	4444400000	59548000	110170000	210010000
AHGIAVPENTR		0	1163.6	P0A9J4	panE	2-dehydropantoate 2-reductase	2,3	6.6213e-09	140.75	0	0	0	326550000	234840000	748330000
AHGTIAEVVNHFK	0	0	1421.74	P26647	plsC	1-acyl-sn-glycerol-3-phosphate acyltransferase	2,3	1.8361e-44	220.5	187120000	220290000	366470000	0	0	0
AHIAPFVPGHSVVQIEGMITR		0	2258.2	P33195	gcvP	Glycine dehydrogenase [decarboxylating]	4	0.00048125	28.14	0	0	0	0	0	11777000
AHIDTFQR		0	986.493	P27249	glnD	[Protein-PII] uridylyltransferase	3	0.028037	69.176	0	0	0	0	0	65924000
AHIIPIGIEQIPAIK		0	1611.97	P76291	cmoB	tRNA (mo5U34)-methyltransferase	3	0.00010645	82.362	0	0	0	0	17137000	25544000
AHINTIMAEMAAIK	0	0	1512.78	P31475	yieP	Uncharacterized HTH-type transcriptional regulator yieP	3	6.3468e-07	101.32	49309000	77001000	0	0	0	0
AHIVEIVR		0	935.555	P0A7B5	proB	Glutamate 5-kinase	2,3	0.0030905	125.01	0	0	0	216850000	340380000	373260000
AHPADVIPQEMDK		0	1449.69	P27431	ycfD	Uncharacterized protein ycfD	2,3	0.0019935	70.728	0	0	0	150750000	178710000	306680000
AHPDVEIYTASIDQGINEHGYIIPGIGDAGDK	0	0	3364.62	P0A8F0	upp	Uracil phosphoribosyltransferase	3,4	1.7852e-63	223.28	2146000000	3103600000	2193300000	0	0	50369000
AHPDVFNIIIQVIDDGR		0	1921.01	P63284-2;P63284	clpB	Chaperone protein ClpB	2,3	1.976e-14	138.57	0	0	0	76125000	0	0
AHPDVFNIIIQVMDNGTITDNNGRK	0	0	2781.39	P0ABH9	clpA	ATP-dependent Clp protease ATP-binding subunit ClpA	4	1.3554e-51	217.42	578270000	474910000	597520000	0	0	0
AHPHIIAERISRISSSIEK	0	0	2143.19	P31473	ravA	ATPase ravA	4	0.067438	19.553	42869000	0	0	0	0	0
AHPSITIHQDPVYVTR		0	1832.95	P76015	dhaK	PTS-dependent dihydroxyacetone kinase, dihydroxyacetone-binding subunit dhaK	3	0.0088037	46.964	0	0	0	0	0	46739000
AHPSITIHQDPVYVTRADAPVAGK	0	0	2542.33	P76015	dhaK	PTS-dependent dihydroxyacetone kinase, dihydroxyacetone-binding subunit dhaK	3,4,5	6.2218e-23	160.3	1743600000	2352800000	2101500000	0	0	0
AHQAIITDR		0	1023.55	P33029	yeiQ	Uncharacterized oxidoreductase yeiQ	2	0.00052823	133.23	0	0	0	327440000	387460000	309230000
AHVGDFIFTSK		0	1220.62	P0A988	dnaN	DNA polymerase III subunit beta	2,3	1.488e-09	153.12	0	0	0	313130000	990250000	1754500000
AHVIRITDITDAQRSDIAIAIK	0	0	2419.35	P09148	galT	Galactose-1-phosphate uridylyltransferase	3,4,5	2.0883e-39	208.28	996550000	1544000000	2307500000	0	0	0
AHWSFTPGTR		0	1158.56	P26648	ftsP	Cell division protein FtsP	2,3	0.0011708	88.37	0	0	0	0	33650000	22318000
AHYDGVIGINIGK	0	0	1355.72	P0A7E1	pyrD	Dihydroorotate dehydrogenase (quinone)	2,3	2.2176e-19	151.26	92381000	63207000	38138000	0	0	0
AHYVIMNVEAPQEVIDEIETTFRFNDAVIRSMVMRTK	0	0	4352.18	P02358	rpsF	30S ribosomal protein S6;30S ribosomal protein S6, fully modified isoform;30S ribosomal protein S6, non-modified isoform	5,6	2.834e-37	167.48	396220000	545060000	362950000	0	0	0
AIAAAIGQIEK	0	0	1083.63	P0A7G6	recA	Protein RecA	2	2.7564e-21	179.51	3378500000	2388200000	3786100000	121400000	233010000	184100000
AIAAEIAADCHVIPR		0	1605.83	P37355	menH	2-succinyl-6-hydroxy-2,4-cyclohexadiene-1-carboxylate synthase	2	6.1464e-26	178.15	0	0	0	0	0	31338000
AIAAGADVVHFDVMDNHYVPNITIGPMVIK	0	0	3206.63	P0AG07	rpe	Ribulose-phosphate 3-epimerase	3,4	9.9293e-25	132.84	318090000	1248900000	939280000	0	0	0
AIAAGYNPQTHPDDIVFTADVIDQATIER		0	3140.54	P00861	lysA	Diaminopimelate decarboxylase	3	3.2122e-13	98.121	0	0	0	0	0	43134000
AIAAIPEMHEINIGHAIIGR		0	2125.15	P0A794	pdxJ	Pyridoxine 5-phosphate synthase	4	3.3154e-08	89.982	0	101640000	106810000	0	0	22521000
AIAAIPEMHEINIGHAIIGRAVMTGIK	0	0	2825.54	P0A794	pdxJ	Pyridoxine 5-phosphate synthase	4,5	1.6493e-26	159.78	1484800000	685440000	1736800000	0	0	0
AIAAIQVIPDTPWR		0	1549.86	P0AD57	ispB	Octaprenyl-diphosphate synthase	2,3	2.2931e-24	208.42	0	0	0	307920000	249520000	754180000
AIAARATEAIAGEIDGVVITVPAYFDDAQRQGTK	0	0	3516.82	P0A6Z1	hscA	Chaperone protein hscA	4	0.0047886	15.357	0	156520000	0	0	0	0
AIADGATDYIER		0	1293.62	P23909	mutS	DNA mismatch repair protein mutS	2	0.0111	56.225	0	0	0	107770000	0	0
AIADITDPATGAVIVK	0	0	1553.87	P32176	fdoG	Formate dehydrogenase-O major subunit	2,3	1.4534e-22	167.32	1271400000	1657900000	1220900000	107250000	120120000	125320000
AIADSCTDCR		0	1167.46	P0A6V8	glk	Glucokinase	2	1.8811e-05	130.96	0	0	0	1112500000	1243600000	1003700000
AIAEAIGWEDK	0	0	1201.6	P42641	obgE	GTPase ObgE/CgtA	2	7.9406e-08	111.06	0	329080000	270830000	44735000	0	0
AIAEATEAGIIGK		0	1242.68	P31979	nuoF	NADH-quinone oxidoreductase subunit F	2	4.4907e-08	128.67	0	0	0	1524700000	2048000000	2701300000
AIAEHGIVFGEPK	0	0	1366.72	P0A9P0	lpdA	Dihydrolipoyl dehydrogenase	2,3	3.14e-35	193.73	4221600000	8077900000	10605000000	238630000	228390000	158160000
AIAEHTDIPQIIYNVPSR		0	2036.07	P0A6L2	dapA	Dihydrodipicolinate synthase	2,3	2.0761e-17	143.97	0	0	0	328130000	316470000	441320000
AIAEHTDIPQIIYNVPSRTGCDIIPETVGRIAK	0	0	3646.91	P0A6L2	dapA	Dihydrodipicolinate synthase	3,4,5	2.2256e-53	198.4	3870500000	4386600000	4497800000	0	0	0
AIAEIVDEAR		0	1085.57	P30749	moaE	Molybdopterin synthase catalytic subunit	2	2.232e-05	129.38	0	0	0	474260000	749960000	789070000
AIAEMIIPK		0	984.568	P39835	gntT	High-affinity gluconate transporter	2	0.015151	69.954	0	0	0	75081000	52575000	72413000
AIAEQCDVIITMIPNSPHVK	0	0	2235.14	P0ABQ2	garR	2-hydroxy-3-oxopropionate reductase	2,3,4	1.4052e-28	180.14	3103800000	5074900000	4464700000	43767000	63325000	82283000
AIAEQIK	0	0	771.449	P0C018	rplR	50S ribosomal protein L18	2	0.0003359	101.52	1511400000	2771500000	2113400000	199040000	296540000	150730000
AIAESIGIHVEK	0	0	1265.7	P0A8N3	lysS	Lysine--tRNA ligase	2,3	5.4604e-13	137.89	2033000000	1969500000	1945100000	54703000	0	0
AIAESIGITVEK	0	0	1229.69	P0A8N5	lysU	Lysine--tRNA ligase, heat inducible	2,3	3.1254e-09	124.1	2872200000	2493000000	3294400000	64329000	172840000	98238000
AIAETIAAR		0	914.519	P0AEK2	fabG	3-oxoacyl-[acyl-carrier-protein] reductase FabG	2	0.00039038	152.63	0	0	0	6991700000	6325200000	8023600000
AIAFAVGK		0	775.459	P26616	maeA	NAD-dependent malic enzyme	2	0.033492	65.252	0	145050000	134170000	132480000	145460000	232840000
AIAFEIEK	0	0	919.501	P11868	tdcD	Propionate kinase	2	0.0038534	76.899	421360000	324170000	287990000	0	0	0
AIAGDSVSGIGTGGMSTK		0	1607.78	P0A7B5	proB	Glutamate 5-kinase	2	5.1362e-05	76.85	0	0	23638000	26833000	35295000	0
AIAGYGVAIDITIRDVQGK	0	0	1959.08	P76004	ycgM	Uncharacterized protein ycgM	3	6.4114e-15	148.33	71531000	63965000	0	0	0	0
AIAIASRFIDGMHEAGMK	0	0	1916.96	P75949	nagZ	Beta-hexosaminidase	3,4	3.3977e-09	117.4	183340000	86714000	111800000	0	0	0
AIAIIEIK	0	0	869.559	P0AD10	yecJ	Uncharacterized protein yecJ	2	0.00063293	91.626	147540000	201640000	166590000	0	6511800	16202000
AIAIINANGENAWK	0	0	1483.78	P08178	purM	Phosphoribosylformylglycinamidine cyclo-ligase	2	3.5933e-10	120.57	0	91945000	22232000	0	15089000	0
AIAINIVDPAAAGTVIEK	0	0	1765	P0AEE5	mglB	D-galactose-binding periplasmic protein	2,3	1.9084e-28	170.78	5135200000	4604000000	4732800000	443430000	329570000	385200000
AIAIQAAVEGCVNHMWTISCIQIHPK	0	0	2946.47	P0A759	nagB	Glucosamine-6-phosphate deaminase	4	5.5622e-26	150.58	0	0	281960000	0	0	0
AIAIWMK	0	0	831.468	P65556	yfcD	Uncharacterized Nudix hydrolase yfcD	2	0.0002785	102.98	183980000	368340000	27581000	5338900	25361000	53277000
AIAMIPIITGNVGISGGNSGAR		0	2068.11	P77374	ynfE	Putative dimethyl sulfoxide reductase chain ynfE	2,3	5.295e-19	129.62	0	0	0	167020000	261730000	187560000
AIANFMFDSDEAMVR		0	1715.76	P63284-2;P63284	clpB	Chaperone protein ClpB	2	1.6649e-08	127.02	0	0	0	195930000	234680000	252140000
AIANFMFDSDEAMVRIDMSEFMEK	0	0	2826.24	P63284-2;P63284	clpB	Chaperone protein ClpB	3	4.6607e-51	222.79	544500000	632970000	952370000	0	0	0
AIANFYHIGQINPPAISGSDIIK		0	2438.3	P39384	yjiM	Uncharacterized protein yjiM	3	1.8881e-08	82.586	0	0	0	0	31533000	88668000
AIAPGTTIIQGWR		0	1382.77	P31549	thiP	Thiamine transport system permease protein thiP	2	0.00049715	85.288	0	0	0	16695000	33310000	47000000
AIAPVINGIPNR		0	1233.72	P0AF06	motB	Motility protein B	2	0.00037414	91.855	0	0	0	56447000	63684000	76394000
AIAQAMHQAGK		0	1124.58	P0ABU5	elbB	Enhancing lycopene biosynthesis protein 2	3	1.238e-06	105.2	0	8549300	5173000	0	1194400	3100900
AIAQIICR		0	943.527	P0A821	selA	L-seryl-tRNA(Sec) selenium transferase	2	2.3375e-11	140.98	0	0	0	273950000	0	147880000
AIAQIRVIEITK	0	0	1353.83	P0A6E6	atpC	ATP synthase epsilon chain	2,3	1.478e-18	167.2	1078900000	1015400000	1199100000	0	0	0
AIAQQIMQER		0	1186.61	P0A6L4	nanA	N-acetylneuraminate lyase	2	0.15129	23.32	0	0	0	86762000	68788000	120000000
AIAQQIMQERG	0	0	1243.63	P0A6L4	nanA	N-acetylneuraminate lyase	2	7.1907e-08	112.84	22049000	503230000	548600000	0	0	0
AIAQVGTISANSDETVGK	0	0	1759.9	P0A6F5	groL	60 kDa chaperonin	2,3	2.7255e-66	221.59	14468000000	15415000000	21130000000	1439200000	1829300000	1697600000
AIASAGIPAIVSNSFSK		0	1631.89	P04693	tyrB	Aromatic-amino-acid aminotransferase	2	3.624e-07	100.54	0	0	19681000	15607000	21269000	50060000
AIASDCADGMTK		0	1238.53	P0A9P0	lpdA	Dihydrolipoyl dehydrogenase	2	5.97e-06	116.23	0	868770000	4864400000	592290000	836860000	1576200000
AIATPDR		0	742.397	P0ABJ1	cyoA	Ubiquinol oxidase subunit 2	2	0.05257	69.432	0	0	0	9375600	13102000	4936700
AIATPDRAAFDQWVAK	0	0	1758.91	P0ABJ1	cyoA	Ubiquinol oxidase subunit 2	2,3	2.3547e-51	226.93	5658900000	5455300000	6487300000	0	0	0
AIAVPGSFNDQFADADIR		0	1905.92	P05804	uidA	Beta-glucuronidase	2,3	0.0014663	54.501	0	0	0	29270000	52350000	37995000
AIAVQAYQTIGCAGMAR		0	1779.88	P0A6J8	ddlA	D-alanine--D-alanine ligase A	2,3	1.4455e-10	120.92	0	0	0	254300000	350870000	408630000
AIAYEREVIGK	0	0	1247.69	P21345	gltP	Proton glutamate symport protein	2,3	1.3351e-10	103.88	105060000	188050000	143070000	0	0	0
AICQFIISSK	0	0	1165.62	P63340	yqeG	Inner membrane transport protein YqeG	2	0.017596	55.064	0	0	28897000	0	0	0
AIDACITR		0	918.459	P09323	nagE	PTS system N-acetylglucosamine-specific EIICBA component;N-acetylglucosamine permease IIC component;N-acetylglucosamine-specific phosphotransferase enzyme IIB component;N-acetylglucosamine-specific phosphotransferase enzyme IIA component	2	0.0013936	151.29	0	0	23786000	611390000	596770000	731260000
AIDACITRIRITVADSARVNDTMCK	0	0	2849.43	P09323	nagE	PTS system N-acetylglucosamine-specific EIICBA component;N-acetylglucosamine permease IIC component;N-acetylglucosamine-specific phosphotransferase enzyme IIB component;N-acetylglucosamine-specific phosphotransferase enzyme IIA component	3	0.10014	20.426	0	380370000	327280000	0	0	0
AIDAIIASVTESIK		0	1429.8	P0ACF4	hupB	DNA-binding protein HU-beta	2,3	3.9257e-12	141.38	0	0	0	10769000000	8723100000	14951000000
AIDAIIDYQDYPIPAAK		0	1875.96	P00452;P00452-2	nrdA	Ribonucleoside-diphosphate reductase 1 subunit alpha	2,3	6.9062e-37	202.13	0	253130000	286570000	429300000	518700000	599810000
AIDAYYAIQQK	0	0	1282.66	P0ADY1	ppiD	Peptidyl-prolyl cis-trans isomerase D	2,3	1.2744e-28	194.06	744760000	1197600000	1413900000	109120000	71708000	31073000
AIDDHTIEVTISEPVPYFYK	0	0	2336.16	P23843	oppA	Periplasmic oligopeptide-binding protein	2,3,4	1.5409e-63	249.19	1443300000	2656400000	2210700000	0	0	0
AIDDIVK	0	0	772.433	P0A715	kdsA	2-dehydro-3-deoxyphosphooctonate aldolase	2	1.7963e-05	110.36	971470000	1579500000	2156400000	8124600	0	0
AIDEAEIVAIGK	0	0	1227.67	P0A821	selA	L-seryl-tRNA(Sec) selenium transferase	2	4.8066e-09	120.96	80355000	113780000	104180000	0	0	0
AIDFGPIDEIR		0	1244.64	P18776	dmsB	Anaerobic dimethyl sulfoxide reductase chain B	2	9.6603e-06	114.4	0	0	0	97882000	133050000	137070000
AIDFGPIDEIRK		1	1372.74	P18776	dmsB	Anaerobic dimethyl sulfoxide reductase chain B	3	0.026583	36.982	0	0	0	0	0	24621000
AIDFSDGYYK	0	0	1177.53	P0AEQ3	glnH	Glutamine-binding periplasmic protein	2	2.1794e-05	101.11	2700700000	2977900000	4516100000	0	379100000	310300000
AIDGEIR		0	772.408	P23930	lnt	Apolipoprotein N-acyltransferase	2	0.14309	54.765	0	0	0	263720000	440600000	796010000
AIDGEIRDK	0	0	1015.53	P23930	lnt	Apolipoprotein N-acyltransferase	2,3	0.00064571	86.67	0	34723000	67272000	0	0	0
AIDGESWSAIVDSIPSIAR		0	1986.01	P76418	yegU	Uncharacterized protein yegU	2	7.0866e-24	165.02	0	0	0	81624000	93777000	89734000
AIDGTISVMVGGDK	0	0	1361.69	P0ABQ2	garR	2-hydroxy-3-oxopropionate reductase	2	1.6419e-49	113.77	762080000	896620000	376800000	15934000	0	7923000
AIDHISVR		0	909.503	P75767	ybhK	UPF0052 protein ybhK	3	0.026954	69.998	0	0	0	16916000	0	19834000
AIDIAGDICIYTNHFHTIEEISYK	0	0	2822.36	P0A7B8	hslV	ATP-dependent protease subunit HslV	3,4	4.2678e-17	139	363540000	402660000	380180000	0	0	0
AIDIIDEAASSIR		0	1372.72	P63284-2;P63284	clpB	Chaperone protein ClpB	2,3	3.5734e-08	130.56	0	114060000	162540000	501730000	434740000	762160000
AIDIIDEAASSIRMQIDSKPEEIDRIDRRIIQIK	0	0	3950.13	P63284-2;P63284	clpB	Chaperone protein ClpB	5,6,7	7.9491e-35	161.49	6054200000	6951600000	4583300000	0	0	0
AIDIITATPPDVFNHNIENVPR		0	2445.27	P60716	lipA	Lipoyl synthase	3	5.3519e-25	142.78	0	0	0	73743000	136660000	225980000
AIDIIVTCQGGDYTNEIYPK	0	0	2269.09	P0A9Q9	asd	Aspartate-semialdehyde dehydrogenase	2,3	1.1758e-49	217.11	0	938180000	1246100000	0	0	60172000
AIDIRPPAQPIAIVSGAR		1	1844.06	P0A903	nlpB	Lipoprotein 34	3	5.0719e-49	221.34	0	20726000	28035000	678530000	868440000	0
AIDMHISNIR		0	1168.6	P0AE88	cpxR	Transcriptional regulatory protein CpxR	2,3	0.0050764	75.294	0	0	0	46333000	34526000	45590000
AIDNVNIK	0	0	885.492	P0AAG8	mglA	Galactose/methyl galactoside import ATP-binding protein MglA	2	0.032739	48.561	0	0	0	0	0	0
AIDQAGIQFR		0	1117.59	P0A6U3	mnmG	tRNA uridine 5-carboxymethylaminomethyl modification enzyme MnmG	2	0.0014844	86.624	0	0	0	0	39037000	14683000
AIDQAGIQFRIINASK	0	0	1743.96	P0A6U3	mnmG	tRNA uridine 5-carboxymethylaminomethyl modification enzyme MnmG	2	3.5932e-10	120.3	0	21817000	20716000	0	0	0
AIDSYDK	0	0	810.376	P0AEE5	mglB	D-galactose-binding periplasmic protein	2	0.11657	53.163	0	35004000	0	0	0	0
AIDVAERIVK	0	0	1112.66	P0AB58	yciM	Uncharacterized protein yciM	3	0.00034169	83.647	0	34831000	52665000	0	0	0
AIDVASVVRQK	0	0	1184.69	P77562	yaiW	Uncharacterized protein yaiW	3	0.00067488	68.847	46216000	47613000	0	0	0	0
AIDVATNVIQRNPNIK	0	0	1764.98	P39265	alsB	D-allose-binding periplasmic protein	3	8.0871e-22	151.99	197830000	103220000	166940000	0	0	0
AIDVEQIR		0	942.513	P06710	dnaX	DNA polymerase III subunit tau;DNA polymerase III subunit gamma	2	0.01531	83.753	0	0	0	0	0	0
AIDVIDEAGAR		0	1128.58	P0ABH9	clpA	ATP-dependent Clp protease ATP-binding subunit ClpA	2	7.7838e-09	137.95	0	0	139780000	155070000	263970000	347940000
AIDVIDEAGARARIMPVSK	0	0	2011.09	P0ABH9	clpA	ATP-dependent Clp protease ATP-binding subunit ClpA	3,4	6.5648e-14	130.01	1895500000	2169700000	1081000000	0	0	0
AIDVNGVK	0	0	814.455	P00957	alaS	Alanine--tRNA ligase	2	0.00034469	100.19	0	443740000	315250000	0	14979000	7641600
AIEADSIIR		0	986.54	P52074	glcF	Glycolate oxidase iron-sulfur subunit	2	0.016666	67.993	0	0	0	0	30427000	34055000
AIEAITEAIK	0	0	1057.6	P0ABH9	clpA	ATP-dependent Clp protease ATP-binding subunit ClpA	2	1.6394e-09	134.25	1766100000	1348600000	1294000000	115410000	90637000	107000000
AIEEAGAEVEVK	0	0	1243.63	P0A7K2	rplL	50S ribosomal protein L7/L12	2,3	4.5457e-19	140.39	23404000000	26889000000	29153000000	2849300000	3201500000	2664100000
AIEEGIR		0	786.424	P30125	leuB	3-isopropylmalate dehydrogenase	2	0.07878	62.978	0	0	0	0	65808000	78102000
AIEEVGITEAQAQEMYR		0	1936.92	P11349	narH	Respiratory nitrate reductase 1 beta chain	2	3.6673e-06	89.466	0	0	0	88283000	60664000	105520000
AIEFGPIEEIR		0	1272.67	P0AAJ1	ynfG	Probable anaerobic dimethyl sulfoxide reductase chain ynfG	2	1.9027e-05	108.67	0	0	0	43000000	59662000	57290000
AIEFRREIHTSRQQIAAEQYK	0	0	2573.35	P22523	mukB	Chromosome partition protein MukB	3	0.059873	29.766	0	96541000	113020000	0	0	0
AIEGDAEWEAK	0	0	1217.56	P0CE47;P0CE48	tufA;tufB	Elongation factor Tu 1;Elongation factor Tu 2	2	2.3473e-07	98.943	44699000000	26668000000	22678000000	2673000000	3699300000	2817400000
AIEGNQRTVMPVAIEK	0	0	1754.93	P23256	malY	Protein MalY;Cystathionine beta-lyase MalY;Maltose regulon modulator	2,3	3.2171e-10	121.31	199530000	252580000	379950000	0	0	0
AIEIAADHGIGIVAIR		0	1617.92	P37672	dlgD	2,3-diketo-L-gulonate reductase	3	6.3971e-10	120.53	0	0	0	0	52479000	63265000
AIEIEEMQIK		0	1202.62	P0A8V2	rpoB	DNA-directed RNA polymerase subunit beta	2	0.0046008	76.465	0	74320000	0	45644000	0	0
AIEIGAIDFVTK		0	1275.71	P07330	cheB	Chemotaxis response regulator protein-glutamate methylesterase	2	0.00041511	90.685	0	409550000	556890000	30890000	37198000	21118000
AIEIIAGAIR		0	1025.62	P0A9S1	fucO	Lactaldehyde reductase	2	0.001231	89.886	0	12904000	23489000	69707000	78376000	89675000
AIEIIAGAIRGSVAGDK	0	0	1639.93	P0A9S1	fucO	Lactaldehyde reductase	2,3	1.8172e-39	207.39	166590000	1344600000	1884000000	0	0	0
AIEIIGTMQGGYNIHPIIDAIDDAK	0	0	2667.36	P36683	acnB	Aconitate hydratase 2	2,3	1.508e-127	315.98	8377100000	5309200000	6455800000	0	0	0
AIEIISEIAAK		0	1156.67	P69829	ptsN	Nitrogen regulatory protein	2	1.6226e-05	110.38	0	0	0	87199000	408600000	121030000
AIEIISK	0	0	772.469	P00634;B8YM76	phoA	Alkaline phosphatase	2	0.13795	29.807	0	16565000	0	0	0	0
AIEINSQSIDNNAAFIR		0	1874.95	P0A8W0	nanR	Transcriptional regulator NanR	2	4.9073e-44	211.13	0	0	0	0	176940000	0
AIEIPVHHAER		0	1270.68	P77757	arnC	Undecaprenyl-phosphate 4-deoxy-4-formamido-L-arabinose transferase	4	0.0018751	78.098	0	0	0	21803000	0	69805000
AIEMAGIEK		0	960.495	P0A6R0	fabH	3-oxoacyl-[acyl-carrier-protein] synthase 3	2	0.0064138	68.735	0	0	0	115980000	0	0
AIEMIDMHGGDIFSEE	0	0	1792.76	P0A9X4	mreB	Rod shape-determining protein MreB	2	4.0585e-63	242.07	571540000	488530000	612900000	17869000	8156800	17465000
AIENFYISNNK		0	1311.65	P0AC38	aspA	Aspartate ammonia-lyase	2	7.4908e-09	138.66	0	10653000000	10720000000	614200000	518710000	479120000
AIENGEQVK		0	986.503	P0A6X7	ihfA	Integration host factor subunit alpha	2	0.0032219	91.318	0	35981000	25318000	29115000	7932000	0
AIEPIIIEYIQAGER		0	1713.93	P32173	mobA	Molybdopterin-guanine dinucleotide biosynthesis protein A	2	2.8857e-05	94.551	0	10113000	0	0	0	147180000
AIEQAIGVEIFNR		0	1458.78	P39376	qseD	HTH-type transcriptional regulator QseD	2	0.077366	27.33	0	0	0	0	0	66573000
AIEQAPEQEAGK		0	1269.62	P23842	yfeA	Uncharacterized protein YfeA	2	3.4802e-08	126.19	0	0	0	106060000	109510000	197700000
AIERVGADIVRVSVPTMDAAEAFK	0	0	2544.34	P62620	ispG	4-hydroxy-3-methylbut-2-en-1-yl diphosphate synthase	3,4	7.063e-23	158.89	206800000	282840000	552280000	0	0	0
AIESIRAAGYTNIEFHK	0	0	1918.99	P0A9T0	serA	D-3-phosphoglycerate dehydrogenase	2,3,4	7.3345e-10	125.52	1435100000	2174700000	1974700000	0	0	0
AIEVGYRSIDTAAAYK	0	0	1726.89	Q46857	dkgA	2,5-diketo-D-gluconic acid reductase A	2,3	9.8026e-07	100.11	333230000	277800000	78054000	0	0	0
AIEVIQAVDIIAAEDTR		0	1825.98	P67087	rsmI	Ribosomal RNA small subunit methyltransferase I	2,3	3.2191e-47	236.17	0	0	0	330890000	404370000	871520000
AIEWDEAFK	0	0	1107.52	P22106	asnB	Asparagine synthetase B [glutamine-hydrolyzing]	2	0.00021628	90.657	623800000	285380000	507020000	0	0	0
AIEWEIIK	0	0	1000.56	P0AB24	efeO	Iron uptake system component EfeO	2	0.00046913	96.492	181440000	233660000	276370000	3764300	12991000	15789000
AIFATGNFEDVR		0	1338.66	P0A940	yaeT	Outer membrane protein assembly factor yaeT	2	3.6148e-08	125.74	0	0	0	0	1604500000	1813200000
AIFDVQIK	0	0	932.533	P0AC86	glgP	Glycogen phosphorylase	2	0.00070284	89.55	0	269360000	244030000	20877000	20147000	15290000
AIFEDSAMSQQPTVPDR		0	1890.88	P27278	nadR	Trifunctional NAD biosynthesis/regulator protein NadR;Transcriptional regulator NadR;Nicotinamide mononucleotide adenylyltransferase;Ribosylnicotinamide kinase	2,3	2.7809e-44	218.68	0	0	0	420820000	312960000	217020000
AIFGDNTTK	0	0	965.482	P0AB24	efeO	Iron uptake system component EfeO	2	5.1601e-05	105.57	290330000	284350000	430930000	57680000	65006000	67554000
AIFIMGPTASGK	0	0	1191.63	P16384	miaA	tRNA dimethylallyltransferase	2	2.9468e-06	79.201	135300000	0	0	0	0	0
AIFPNPDHTIIPGMFVR		0	1924	P0AE06	acrA	Acriflavine resistance protein A	3	2.1648e-09	118.33	0	609150000	543000000	50648000	171680000	549680000
AIFQIDPER		0	1087.57	P0A7E1	pyrD	Dihydroorotate dehydrogenase (quinone)	2	0.00077616	163.72	0	0	0	389510000	432230000	537980000
AIFRQMIGEEMK	0	0	1451.73	P08997	aceB	Malate synthase A	3	0.00052422	68.355	0	39929000	55549000	0	0	0
AIFSGGEETK		0	1037.5	P21513	rne	Ribonuclease E	2	0.085663	44.318	0	0	0	76573000	86015000	87881000
AIFSSVRTGTPVK	0	0	1361.77	P76193	ynhG	Probable L,D-transpeptidase YnhG	3	0.038041	42.475	55195000	0	0	0	0	0
AIGAIRIAVADNEHIRDVIRMSEDPK	0	0	2888.53	P22523	mukB	Chromosome partition protein MukB	5	0.13084	15.667	0	146900000	154160000	0	0	0
AIGANIVITEGAK	0	0	1255.71	P0ABK5	cysK	Cysteine synthase A	2	0.017582	34.898	98927000	0	0	0	0	0
AIGAPVEIIK	0	0	1009.62	P24175	manB	Phosphomannomutase	2	1.0961e-05	105.52	3964700000	0	1786700000	105690000	147720000	119420000
AIGASSIIVIPIEK	0	0	1409.85	P60757	hisG	ATP phosphoribosyltransferase	2,3	1.4744e-10	126.1	227610000	476030000	235990000	30608000	0	24758000
AIGDAIAAGIGEGA	0	0	1184.6	P69811	fruB	Multiphosphoryl transfer protein;Phosphocarrier protein HPr;Fructose-specific phosphotransferase enzyme IIA component	2	3.3658e-07	105.2	162650000	187700000	113040000	0	0	0
AIGDQWVVTSGIQAGDR		0	1771.89	P37636	mdtE	Multidrug resistance protein MdtE	2	1.355e-10	121.99	0	0	0	86623000	150990000	164330000
AIGEIAR		0	728.418	P69853	dmsD	Twin-arginine leader-binding protein DmsD	2	0.018646	94.163	0	0	0	246160000	358760000	363840000
AIGEVTDVVEK		0	1158.61	P60906	hisS	Histidine--tRNA ligase	2	0.00059607	88.681	0	0	0	115300000	134320000	99299000
AIGEYIEK		0	921.481	P0A6P7	engB	Probable GTP-binding protein EngB	2	0.08339	53.754	0	224790000	324150000	44756000	66175000	60215000
AIGFIISK		0	847.517	P0AFF2	nupC	Nucleoside permease nupC	2	0.0088487	86.472	0	0	0	508710000	715190000	560700000
AIGGASGGYTAAR		0	1150.57	P0AB77	kbl	2-amino-3-ketobutyrate coenzyme A ligase	2	1.2127e-22	180.97	0	0	0	527440000	728210000	1397200000
AIGGASGGYTAARK	0	0	1278.67	P0AB77	kbl	2-amino-3-ketobutyrate coenzyme A ligase	2,3	5.2168e-20	150.68	675340000	3280100000	3749800000	0	0	0
AIGGIDIMAIVAGK	0	0	1327.75	P0AG84	yghA	Uncharacterized oxidoreductase yghA	3	0.054459	35.774	0	0	56962000	0	0	0
AIGHPVMINYIK	0	0	1354.74	P15067	glgX	Glycogen debranching enzyme	3	6.0558e-06	91.855	130450000	0	0	0	0	0
AIGIAGQMHGATIIDAQQR		0	1950.01	P09099	xylB	Xylulose kinase	3	3.6878e-07	85.619	0	0	0	29038000	0	0
AIGIDIDPQAIQASRDNAERNGVSDRIEIYIPK	0	0	3636.89	P0A8T1	prmA	Ribosomal protein L11 methyltransferase	4,5	2.4472e-08	71.085	407900000	592510000	794270000	0	0	0
AIGIEIIR		0	883.549	P0ABH9	clpA	ATP-dependent Clp protease ATP-binding subunit ClpA	2	0.0013598	138.24	0	0	0	298930000	242760000	463160000
AIGIEQPSIVR		0	1181.68	P0A8W2	slyA	Transcriptional regulator slyA	2	4.2972e-10	161.63	0	442680000	397320000	266340000	255150000	230220000
AIGIEQPSIVRTIDQIEEK	0	0	2138.16	P0A8W2	slyA	Transcriptional regulator slyA	2,3	2.1812e-28	171.56	2412400000	1875600000	1931100000	0	0	0
AIGIISNNPEFADVR		0	1614.84	P0A9S1	fucO	Lactaldehyde reductase	2	1.0063e-12	147.87	0	0	0	120270000	122130000	164170000
AIGINDEIAHSSIR		0	1494.78	P0A6B7	iscS	Cysteine desulfurase	2,3	3.9935e-12	141.13	0	0	0	181160000	319800000	60733000
AIGINFIDTYIRSGIYPPPSIPSGIGTEAAGIVSK	0	0	3573.91	P28304	qorA	Quinone oxidoreductase 1	3,4	2.6759e-19	118.61	331670000	0	0	0	0	0
AIGIPTVMGADIQPSVIHR		0	1974.07	P37177	ptsP	Phosphoenolpyruvate-protein phosphotransferase ptsP	3	1.1677e-11	119	0	0	0	0	0	314310000
AIGIVIPEISGK	0	0	1195.72	P33898	gapC	Putative glyceraldehyde-3-phosphate dehydrogenase C	2	0.0043303	58.676	24438000	0	0	0	0	0
AIGMAVVAMGGGR		0	1188.61	P07650	deoA	Thymidine phosphorylase	2	1.5537e-05	112.15	0	0	0	74439000	99894000	390110000
AIGMEIER		0	917.464	P0ADP2	yigI	Uncharacterized protein yigI	2	0.0037813	104.45	0	0	0	34243000	22697000	52370000
AIGMIAVDNQAR		0	1257.65	P32176	fdoG	Formate dehydrogenase-O major subunit	2	2.1901e-15	157.75	0	0	0	1910100000	2440300000	2536100000
AIGSPIR		0	712.423	P00452;P00452-2	nrdA	Ribonucleoside-diphosphate reductase 1 subunit alpha	2	0.0096924	107.74	0	0	0	1730000000	869610000	1514500000
AIGTTGRGIGPAYEDK	0	0	1604.82	P0A7D4	purA	Adenylosuccinate synthetase	2,3	3.8211e-51	223.9	6252700000	4241100000	9484100000	0	0	0
AIGVGEVK		0	771.449	P0A6Q3	fabA	3-hydroxydecanoyl-[acyl-carrier-protein] dehydratase	2	0.035297	64.836	0	0	0	322490000	347920000	0
AIGVIIPSITNQVFAEVIR		0	2039.18	P0ACP5	gntR	HTH-type transcriptional regulator gntR	2,3	2.1835e-120	141.85	0	0	0	8821900	36287000	0
AIGVTFFIPEGDAISASR		0	1849.96	P0AAI3	ftsH	ATP-dependent zinc metalloprotease FtsH	2,3	5.1783e-30	181.26	0	0	0	1151000000	919850000	822630000
AIGVTRFFK	0	0	1037.6	P75824	hcr	NADH oxidoreductase hcr	2,3	0.00020306	91.853	31542000	66786000	45319000	0	0	0
AIGYYQPTIEFDIRPPPK	0	0	2104.1	P0ADE4	ytfM	Uncharacterized protein ytfM	3	0.017602	30.536	0	74730000	75438000	0	0	0
AIHFGAGNIGR		0	1111.59	P09424	mtlD	Mannitol-1-phosphate 5-dehydrogenase	2,3	3.9455e-09	147.2	0	40325000	34153000	91790000	82084000	269350000
AIHFGAGNIGRGFIGK	0	0	1613.88	P09424	mtlD	Mannitol-1-phosphate 5-dehydrogenase	2,3,4	5.2622e-40	194.24	506550000	389690000	948120000	0	0	0
AIHFGTITIDPINR		0	1566.85	P52108	rstA	Transcriptional regulatory protein RstA	3	2.6745e-08	130.56	0	0	0	21137000	61278000	98402000
AIHFPIPIASTAINMFTSASNAGYGK	0	0	2678.35	Q46888	ygbJ	Uncharacterized oxidoreductase ygbJ	3	8.9737e-56	231.76	340220000	507390000	652360000	0	0	0
AIHNRAGQPAQQSDIINVAQITAQYYVIKPEAGNAEHAVK	0	0	4313.23	P36938	pgm	Phosphoglucomutase	5,6	3.4149e-50	179.54	1134600000	1177800000	800070000	0	0	0
AIHSDPVEAWASIIEDADK	0	0	2066	P09152	narG	Respiratory nitrate reductase 1 alpha chain	2,3	1.3223e-38	203.99	129590000	388500000	528490000	0	0	0
AIIAAAGIAEDVK	0	0	1240.7	P0A7S9	rpsM	30S ribosomal protein S13	2,3	6.2557e-39	160.36	9006600000	8668700000	13919000000	2560600000	2283300000	2158700000
AIIAAPIR		0	823.528	P17443	murG	UDP-N-acetylglucosamine--N-acetylmuramyl-(pentapeptide) pyrophosphoryl-undecaprenol N-acetylglucosamine transferase	2	0.0021089	132.29	0	0	0	839160000	835550000	581510000
AIIAGQSGISIIDHFDTSAYATK	0	0	2378.21	P0AAI5	fabF	3-oxoacyl-[acyl-carrier-protein] synthase 2	2,3,4	1.7537e-50	213.51	2238700000	2566600000	2553000000	0	0	155220000
AIIAQEPIIGAK		0	1222.73	P45464	lpoA	Penicillin-binding protein activator LpoA	2	8.2945e-06	114.83	0	748080000	664100000	56025000	62746000	127480000
AIIDACWK		0	975.485	P0AFR2	ychM	Putative sulfate transporter ychM	2	0.015005	79.451	0	0	0	112410000	225620000	306810000
AIIDFFISR		0	1080.6	P0A734	minE	Cell division topological specificity factor	2	3.5737e-12	138.54	0	0	0	0	0	0
AIIDFFISRK	0	1	1208.69	P0A734	minE	Cell division topological specificity factor	2,3	1.0069e-09	140.45	406220000	549000000	456710000	0	0	3223300
AIIDGHIVISR		0	1192.69	P52612	fliI	Flagellum-specific ATP synthase	3	0.011028	43.492	0	0	0	0	12982000	0
AIIDNNIVPVINENDAVATAEIK		0	2435.29	P0A7B5	proB	Glutamate 5-kinase	2,3	2.6539e-41	177.4	0	0	0	848560000	1005600000	629130000
AIIDSADGIPMVVYNIPAISGVK		0	2342.26	P0A6L4	nanA	N-acetylneuraminate lyase	3	7.5161e-15	103.17	0	0	0	0	12701000	70206000
AIIDTIIR		0	913.56	P0ABA6	atpG	ATP synthase gamma chain	2	0.0015328	152.39	0	364020000	361960000	2652400000	3009800000	3763400000
AIIDTPPVIVR		0	1192.72	P23909	mutS	DNA mismatch repair protein mutS	2	0.00073988	85.377	0	0	0	82708000	64228000	72677000
AIIEDSVSR		0	988.519	P07017	tar	Methyl-accepting chemotaxis protein II	2	0.00098837	118.32	0	0	0	1947500000	2715700000	2997600000
AIIEFDDQEPQIQNEIR		0	2057.01	P23538	ppsA	Phosphoenolpyruvate synthase	2,3	3.1844e-77	318.15	0	14037000	0	4994200000	5546900000	7746100000
AIIEGESAR		0	944.493	P0ACL5	glcC	Glc operon transcriptional activator	2	0.0070493	80.438	0	0	0	178040000	237010000	227990000
AIIEGISPIPSADPEVR		0	1762.95	P16384	miaA	tRNA dimethylallyltransferase	2	1.907e-09	118.52	0	0	0	104430000	91779000	115180000
AIIENTEISAR		0	1215.65	P0A7B8	hslV	ATP-dependent protease subunit HslV	2	8.082e-07	120.68	0	24893000	23429000	213920000	308390000	308750000
AIIEQIGIGK	0	0	1040.62	P0A9T8	ybbA	Uncharacterized ABC transporter ATP-binding protein YbbA	2	6.8708e-07	116.05	0	45262000	40611000	0	0	0
AIIERAEIIREK	0	0	1439.85	P27833	rffA	Lipopolysaccharide biosynthesis protein rffA	3	0.00010011	83.397	209950000	304020000	338130000	0	0	0
AIIERNYNRARQIITDNMDIIHAMK	0	0	2998.56	P0AAI3	ftsH	ATP-dependent zinc metalloprotease FtsH	5	0.013919	14.852	89725000	0	0	0	0	0
AIIERVGDSK	0	0	1086.6	P0C0R7	rlmE	Ribosomal RNA large subunit methyltransferase E	2,3	1.5784e-09	134.84	385090000	736600000	367790000	0	0	0
AIIEVSGNVTDK	0	0	1244.66	P30011	nadC	Nicotinate-nucleotide pyrophosphorylase [carboxylating]	2	5.7108e-06	92.866	183160000	153640000	192190000	0	0	0
AIIFVENR		0	960.539	P0A9P6	deaD	Cold-shock DEAD box protein A	2	0.0021089	132.29	0	0	0	0	98078000	87239000
AIIGERVK	0	0	884.544	P0A6Z3	htpG	Chaperone protein htpG	2	3.5101e-08	133.6	1791500000	2020400000	2531400000	0	0	0
AIIGFAGPR		0	900.518	P0A9Q5	accD	Acetyl-coenzyme A carboxylase carboxyl transferase subunit beta	2	0.00051819	133.55	0	98693000	80151000	194940000	131200000	107700000
AIIGFAGPRVIEQTVREK	0	0	1983.13	P0A9Q5	accD	Acetyl-coenzyme A carboxylase carboxyl transferase subunit beta	3,4	1.2435e-28	177.84	1454000000	2088900000	2909300000	0	0	0
AIIGGIIASGQVIPGQIWVYTPSPDK	0	0	2679.46	P0A9L8	proC	Pyrroline-5-carboxylate reductase	2,3	4.2472e-35	190.79	614200000	893130000	198390000	0	0	0
AIIGIGTDIVEIAR		0	1439.83	P24224	acpS	Holo-[acyl-carrier-protein] synthase	2	1.0247e-06	118.87	0	0	0	141420000	276100000	332440000
AIIGIVK		0	712.485	P77737	oppF	Oligopeptide transport ATP-binding protein OppF	2	0.034955	79.454	0	70495000	181470000	131930000	118730000	113210000
AIIGSMER		0	875.453	P0A8M3	thrS	Threonine--tRNA ligase	2	0.0022772	131.04	0	0	29988000	8348300000	11090000000	10374000000
AIIGVMVESHIVEGNQSIESGEPIAYGK	0	0	2926.47	P0AB91	aroG	Phospho-2-dehydro-3-deoxyheptonate aldolase, Phe-sensitive	3,4	1.0456e-27	167.24	282400000	166310000	371120000	0	0	0
AIIHDVPEEYAIHK	0	0	1633.85	P08506	dacC	D-alanyl-D-alanine carboxypeptidase dacC	2,3,4	3.3226e-10	121.28	687580000	659650000	1041600000	0	8668100	30713000
AIIHVAK	0	0	750.475	P0A9P0	lpdA	Dihydrolipoyl dehydrogenase	2	0.00012961	106.76	485030000	1162400000	1343400000	384360000	298760000	152870000
AIIIAEIEK		0	998.601	Q46919	yqcC	Uncharacterized protein yqcC	2	0.0044754	84.476	0	0	0	0	117380000	122810000
AIIIEPK		0	782.49	P77737	oppF	Oligopeptide transport ATP-binding protein OppF	2	0.012932	100.82	0	0	23327000	324190000	439670000	459700000
AIIIGIDPGSR		0	1110.64	P0A814	ruvC	Crossover junction endodeoxyribonuclease RuvC	2	0.00068559	86.624	0	0	0	42483000	56021000	106550000
AIIIIQK		0	797.537	P04846	nlpA	Lipoprotein 28	2	0.04802	72.021	0	0	0	31790000	43130000	20946000
AIIIQSEGFCQDIVQAIVAPIQQEMK		0	2928.51	P0A8A4	ydiA	Putative phosphotransferase ydiA	3	2.2041e-35	141.45	0	0	488760000	21653000	143720000	130710000
AIIIRSYGVGNAPQNK	0	0	1699.94	P0A962	ansA	L-asparaginase 1	3	0.0031321	41.838	17560000	0	0	0	0	0
AIIITPTR		0	883.549	P25888	rhlE	ATP-dependent RNA helicase rhlE	2	0.0066967	92.925	0	0	0	366310000	271000000	258280000
AIIMHGTEGEVYANPQR		0	1884.92	P30177	ybiB	Uncharacterized protein ybiB	3	4.9562e-11	132.09	0	0	0	6062300	205990000	817400000
AIINIIAK	0	0	854.559	P07023	tyrA	T-protein;Chorismate mutase;Prephenate dehydrogenase	2	1.6127e-08	142.64	53014000	37040000	40362000	25273000	8297900	0
AIINSMVIGVTEGFTK		0	1678.9	P0AG55	rplF	50S ribosomal protein L6	2,3	3.6375e-37	209.39	0	782100000	13865000	1769800000	2432500000	3737300000
AIIPAQYR		0	930.529	P00547	thrB	Homoserine kinase	2	0.001619	146.21	0	0	0	2020700000	2738200000	2943000000
AIIPDATDVWVIEPK		0	1665.9	P07762	glgB	1,4-alpha-glucan branching enzyme GlgB	2	2.3629e-08	122.45	0	467140000	478020000	32772000	46633000	54350000
AIIPFGGIK		0	914.559	P09373	pflB	Formate acetyltransferase 1	2	0.0061919	81.548	0	163010000	141090000	2116200000	1946200000	2870000000
AIIPGHTPTIPEAIVQNIR		0	2039.15	P15030	fecC	Fe(3+) dicitrate transport system permease protein fecC	3	4.0274e-07	84.14	0	0	0	6591700	0	35908000
AIIPQAAR		0	838.502	P0AFT2	yecS	Inner membrane amino-acid ABC transporter permease protein yecS	2	0.012672	81.297	0	0	0	93391000	114820000	148270000
AIIPVAEEVGVR		0	1251.72	P24215	uxuA	Mannonate dehydratase	2	2.5421e-05	104.52	0	0	0	828420000	812160000	1178600000
AIIPVHYAGAPADIDAIRAIGERYGIAVIEDAAHAVGTYYK	0	0	4310.25	P77690	arnB	UDP-4-amino-4-deoxy-L-arabinose--oxoglutarate aminotransferase	5,6	8.8955e-15	100.64	603160000	0	443480000	0	0	0
AIIQAIASQGK		0	1098.64	P0A6E9	bioD2	ATP-dependent dethiobiotin synthetase BioD 2	2	4.5586e-07	128.27	0	0	0	0	0	399770000
AIIQGIK		0	741.475	P75822	ybjT	Uncharacterized protein ybjT	2	0.049764	71.029	0	0	0	0	0	25600000
AIIQGIQEEGR		0	1212.65	P0AG40	ribF	Riboflavin biosynthesis protein ribF;Riboflavin kinase;FMN adenylyltransferase	2	3.4799e-09	148.32	0	0	0	716820000	653370000	486360000
AIIQISEPGISAAPHQR		0	1786.97	P0A6Z1	hscA	Chaperone protein hscA	3	0.00018889	71.344	0	176350000	166450000	94233000	57844000	95031000
AIIQQIAAVR		0	1081.66	P0AAP3	frmR	Transcriptional repressor frmR	2	2.6813e-06	147.51	0	0	0	220230000	242020000	276900000
AIIRDPSITK	0	0	1112.66	P09155	rnd	Ribonuclease D	2	0.00080192	74.841	39685000	0	0	0	0	0
AIISAIR		0	742.47	P21865	kdpD	Sensor protein KdpD	2	0.083063	89.703	0	0	0	0	0	14189000
AIISDVNASDEDRWNAVIK	0	1	2115.06	P0AG59	rpsN	30S ribosomal protein S14	2,3	1.295e-146	292.55	544350000	9607200000	8962300000	0	6041800	0
AIISMAIR		0	873.511	P23538	ppsA	Phosphoenolpyruvate synthase	2	0.0019028	167.24	0	1123300000	1825400000	329150000	326280000	445620000
AIISMAIRAAK	0	0	1143.68	P23538	ppsA	Phosphoenolpyruvate synthase	2,3	6.2104e-08	115.18	161540000	498060000	414830000	0	0	0
AIISNPTVIGAIMVQR		0	1681.95	P76558	maeB	NADP-dependent malic enzyme	2,3	5.4824e-36	195.1	0	0	0	750070000	1928000000	1283900000
AIISSGGNVDSIVK	0	0	1358.74	P23173	tnaB	Low affinity tryptophan permease	2	1.9175e-14	140.31	1251900000	1677000000	1902100000	193280000	206160000	268670000
AIISVSDK		0	831.47	P15639	purH	Bifunctional purine biosynthesis protein PurH;Phosphoribosylaminoimidazolecarboxamide formyltransferase;IMP cyclohydrolase	2	0.062127	57.177	0	0	0	0	199200000	0
AIITAPEIIIIDEPIASIDIPR		0	2372.36	P09833	modC	Molybdenum import ATP-binding protein ModC	2,3	8.1771e-33	157.54	0	0	0	36170000	88893000	134250000
AIITHDDVK	0	0	1010.54	P25524	codA	Cytosine deaminase	3	0.011914	60.91	68475000	87363000	0	0	0	0
AIITIPENAHVMPPVVIEDASDMIIAITQAGRMIMFPVSDIPQISK	0	0	4971.6	P0AFI2	parC	DNA topoisomerase 4 subunit A	5	0.01242	41.021	33066000	0	0	0	0	0
AIITNVHGINIENWQEEIAQAK	0	0	2490.29	P00561	thrA	Bifunctional aspartokinase/homoserine dehydrogenase 1;Aspartokinase;Homoserine dehydrogenase	2,3,4	1.7304e-193	391.69	2697600000	2803200000	3672500000	0	0	0
AIITPGEVAK	0	0	997.581	P0ACS2	soxR	Redox-sensitive transcriptional activator soxR	2	0.003742	63.076	40507000	49216000	51734000	0	0	0
AIITPGK	0	0	698.433	P14407;P0AC33	fumB;fumA	Fumarate hydratase class I, anaerobic;Fumarate hydratase class I, aerobic	2	0.0035069	83.801	2106700000	2010400000	1654600000	11832000	18178000	0
AIITQDMSR		0	1033.52	P0ADT5	ygiC	Uncharacterized protein ygiC	2	0.023195	55.37	0	0	0	0	0	0
AIIVESGQPVEFDEPIVVIE	0	0	2182.14	P0ABD8	accB	Biotin carboxyl carrier protein of acetyl-CoA carboxylase	2	2.1804e-14	137.69	906820000	958840000	918030000	74759000	85015000	0
AIIVMPTATADIK	0	0	1342.75	P04968	ilvA	L-threonine dehydratase biosynthetic IlvA	2	1.7588e-05	88.187	99659000	0	0	0	0	0
AIIVTDK	0	0	758.454	P0A9S1	fucO	Lactaldehyde reductase	2	0.0023587	86.113	0	354400000	432430000	0	0	0
AIIVTDR		0	786.46	P0A9Q7	adhE	Aldehyde-alcohol dehydrogenase;Alcohol dehydrogenase;Acetaldehyde dehydrogenase [acetylating];Pyruvate-formate-lyase deactivase	2	0.0025261	133.99	0	0	0	882140000	748170000	885850000
AIIWMIVPK		0	1069.64	P0A8T7	rpoC	DNA-directed RNA polymerase subunit beta	2	0.0012919	93.374	0	0	0	107190000	106610000	79845000
AIIYMASIPEGR		0	1319.69	P0AF63	nsrR	HTH-type transcriptional repressor NsrR	2	0.019052	33.761	0	0	0	0	0	12327000
AIMAGNEQVGFDIVK		0	1590.81	P0A6L0	deoC	Deoxyribose-phosphate aldolase	2	3.6957e-26	183.79	0	0	20879000	61678000	430690000	364560000
AIMASDIGINPNSAGSDIR		0	1900.93	P0A805	frr	Ribosome-recycling factor	2,3	2.4476e-40	206.43	0	0	0	82427000	0	236090000
AIMASDIGINPNSAGSDIRVPIPPITEERRK	0	0	3316.76	P0A805	frr	Ribosome-recycling factor	3,4,5,6	4.4749e-140	201.63	824100000	1626100000	2749900000	0	0	0
AIMATEGVNIEFTDSGIK	0	0	1894.93	P0A6H5	hslU	ATP-dependent protease ATPase subunit HslU	2	8.7613e-65	162.87	152540000	214000000	150710000	0	0	0
AIMEYDESIR		0	1225.56	P0A7X3	rpsI	30S ribosomal protein S9	2	3.089e-06	141.88	0	0	16312000	7354200000	9146700000	12080000000
AIMIIINDGIVK	0	0	1298.76	P0AD65	mrdA	Penicillin-binding protein 2	2	0.00015946	79.693	561550000	363730000	345940000	0	0	105440000
AIMQEAIIAVVR		0	1312.75	P07813	leuS	Leucine--tRNA ligase	2,3	3.3875e-12	147.62	0	0	0	138500000	309550000	525620000
AIMQHYQAR		0	1116.55	P0A959	yfbQ	Uncharacterized aminotransferase YfbQ	3	0.0010143	96.711	0	35041000	222660000	124530000	139840000	118760000
AIMSNPR		0	787.401	P22731	livF	High-affinity branched-chain amino acid transport ATP-binding protein LivF	2	0.069762	60.151	0	0	0	0	0	0
AIMTRIARIEGVK	0	0	1456.85	P28903	nrdD	Anaerobic ribonucleoside-triphosphate reductase	3,4	0.00018328	77.185	182280000	142540000	93802000	0	0	0
AIMVCDEPSTMEIK	0	0	1622.74	P0A759	nagB	Glucosamine-6-phosphate deaminase	2	4.8804e-11	128.67	744610000	997710000	799350000	0	16897000	52827000
AIMVNGR		0	759.406	P0A7V8	rpsD	30S ribosomal protein S4	2	0.0045853	111.69	0	0	0	587190000	465030000	468280000
AIMVNGRVVNIASYQVSPNDVVSIREK	0	0	2957.58	P0A7V8	rpsD	30S ribosomal protein S4	3,4,5	1.346e-53	222.51	3714700000	6118000000	8048000000	0	0	0
AINAAGFR		0	818.44	P0A7R9	rpsK	30S ribosomal protein S11	2	1.2376e-16	169.37	0	0	0	2347700000	2832600000	3451100000
AINAIANPTTNSYK	0	0	1476.76	P0A9C5	glnA	Glutamine synthetase	2,3	1.8547e-36	206.58	2239100000	1045200000	1736900000	49879000	51986000	74503000
AINASIQR		0	871.488	P08244	pyrF	Orotidine 5-phosphate decarboxylase	2	0.066974	62.659	0	0	0	214600000	0	0
AINAYIQR		0	947.519	P0A8M3	thrS	Threonine--tRNA ligase	2	0.0045478	170.06	0	0	0	0	747500000	689310000
AINAYIQRIEEAAK	0	0	1588.86	P0A8M3	thrS	Threonine--tRNA ligase	2,3	5.9876e-46	230.06	6433500000	7520000000	6191800000	0	0	0
AINEDAAGNYIHYGVR		0	1761.84	P27302	tktA	Transketolase 1	2,3	1.6724e-65	284.72	0	0	0	4873700000	6850000000	4980600000
AINEQPINIGQGIWISDSAEGNIR		0	2594.31	P69811	fruB	Multiphosphoryl transfer protein;Phosphocarrier protein HPr;Fructose-specific phosphotransferase enzyme IIA component	3	5.4366e-05	63.184	0	0	79386000	0	10028000	21997000
AINFITPHQK	0	0	1167.64	P09152	narG	Respiratory nitrate reductase 1 alpha chain	2,3	4.0537e-05	84.615	157550000	142670000	315890000	0	0	0
AINFIVR		0	831.497	P0ABI4	corA	Magnesium transport protein CorA	2	0.00023072	158.53	0	0	0	156030000	197520000	0
AINHAVSIGMAK	0	0	1210.65	P77756	queC	7-cyano-7-deazaguanine synthase	2,3	6.7969e-18	154.66	244340000	476540000	479830000	26275000	0	0
AINIAFDNR		0	1032.54	P25535	visC	Protein visC	2	0.002398	95.815	0	0	0	97410000	0	250400000
AINIIHSAGVK	0	0	1121.66	P0ABV6	tolR	Protein tolR	2	9.6077e-17	117.52	46064000	213320000	126160000	0	0	0
AINIQDK	0	0	800.439	P0A7J3	rplJ	50S ribosomal protein L10	2	1.6009e-08	132.22	0	1559500000	1345900000	153600000	183020000	0
AINMMSRIEHVEEEK	0	0	1814.87	P52647	ydbK	Probable pyruvate-flavodoxin oxidoreductase	3,4	2.2384e-11	128.9	0	269330000	227260000	0	0	0
AINNEIQQEVHQR		0	1577.79	P27249	glnD	[Protein-PII] uridylyltransferase	2,3	3.3666e-12	142.07	0	0	0	142710000	191190000	258070000
AINPEHPVIR		0	1144.64	P52647	ydbK	Probable pyruvate-flavodoxin oxidoreductase	3	0.027786	57.032	0	0	0	44302000	173520000	117100000
AINPIEVEYVR		0	1301.7	P06974	fliM	Flagellar motor switch protein FliM	2	0.013446	58.37	0	0	0	37712000	70804000	73596000
AINQPWPQR		0	1108.58	P23890	cadC	Transcriptional activator CadC	2	0.001255	105.14	0	0	0	133500000	148240000	0
AINSVEASQPHQDQMEK		0	1910.88	P0A9H9	cheZ	Protein phosphatase CheZ	2,3	2.9952e-88	334.25	0	262300000	252570000	4364800000	6867300000	6734000000
AINTIDYTVGTIGNHEFNYGIDYIK	0	0	2830.38	P08331	cpdB	2,3-cyclic-nucleotide 2-phosphodiesterase/3-nucleotidase	2,3	2.2353e-64	234.04	1021300000	429110000	509930000	0	0	0
AINVEEQSVQETEQEER		0	2016.92	P21513	rne	Ribonuclease E	2	3.3297e-20	161.84	0	34950000	38853000	71825000	0	58788000
AINVEEQSVQETEQEERVRPVQPRRK	0	0	3133.62	P21513	rne	Ribonuclease E	5	5.5779e-27	94.463	223650000	221100000	356120000	0	0	0
AINVMIK		0	787.463	P0AFG8	aceE	Pyruvate dehydrogenase E1 component	2	0.0031258	126.24	0	1914800000	1964700000	2692200000	3045900000	4164200000
AINVSDQVPAK	0	0	1140.61	P0A9J8	pheA	P-protein;Chorismate mutase;Prephenate dehydratase	2	5.2254e-08	117.52	1414500000	1313200000	1697500000	151340000	141820000	132520000
AINYGYTDDRVYSK	0	0	1663.78	P0A991	fbaB	Fructose-bisphosphate aldolase class 1	2,3	7.2161e-10	111.12	478700000	454080000	354850000	0	0	0
AINYTTEQIIDIFFEK		0	1943.99	P0A8V2	rpoB	DNA-directed RNA polymerase subunit beta	2	2.1973e-37	209.79	0	0	0	19621000	57879000	247200000
AIPAFFCR		0	980.49	P33025	psuG	Pseudouridine-5-phosphate glycosidase	2	0.0019492	133.47	0	0	0	725620000	557640000	605830000
AIPAIADAVK		0	967.57	P33232	lldD	L-lactate dehydrogenase [cytochrome]	2	0.0086207	66.568	0	0	0	31373000	65690000	53897000
AIPAVQK		0	725.444	P65807	ygeY	Uncharacterized protein ygeY	2	0.028217	83.287	0	158350000	136880000	501880000	545390000	461270000
AIPDAQFEVVHSIAK	0	0	1623.86	P00963	asnA	Aspartate--ammonia ligase	2,3	2.9067e-21	151.54	3360200000	2436400000	3610400000	108260000	127720000	135370000
AIPDDIIQR		0	1039.57	P37666	ghrB	Glyoxylate/hydroxypyruvate reductase B	2	0.00062312	130.27	0	0	0	240110000	271380000	396910000
AIPEIQQAVRANPK	0	0	1533.86	P37650	bcsC	Cellulose synthase operon protein C	3	0.00011661	64.827	70964000	0	0	0	0	0
AIPFIDNK	0	0	916.502	P77721	ydjF	Uncharacterized HTH-type transcriptional regulator ydjF	2	1.2158e-05	121.29	100680000	0	0	0	0	0
AIPFIGDGIK		0	1029.59	P0AFI2	parC	DNA topoisomerase 4 subunit A	2	0.0066786	71.349	0	0	16693000	272810000	342560000	290080000
AIPGPEYHEFDR		0	1429.66	P75745	ybgK	Uncharacterized protein ybgK	3	0.00045339	29.303	0	0	0	0	0	53144000
AIPGTIR		0	726.439	P0A9T0	serA	D-3-phosphoglycerate dehydrogenase	2	0.05257	69.432	0	0	0	41668000	104850000	209580000
AIPGVIEGIAR		0	1094.64	P0AEP9	glcD	Glycolate oxidase subunit glcD	2	3.8239e-07	129.85	0	0	0	316850000	245030000	224330000
AIPIIFR		0	828.522	P09348	motA	Motility protein A	2	0.023945	87.989	0	45793000	58183000	21120000	26956000	22906000
AIPIIIDCDPGHDDAIAIVIAIASPEIDVK	0	0	3153.66	P41409	rihA	Pyrimidine-specific ribonucleoside hydrolase rihA	2,3,4	8.3363e-25	136.57	487080000	832100000	1314500000	0	0	0
AIPIIVFVPSK		0	1182.74	P06846	ebgR	HTH-type transcriptional regulator ebgR	2	0.00074367	85.29	0	0	0	46367000	59570000	80816000
AIPNVPWVDHTR		0	1403.73	P04335	frsA	Esterase frsA	2,3	2.3654e-06	118.4	0	0	0	287950000	447540000	450940000
AIPNYNVMGIAK		0	1289.68	P0AEK4	fabI	Enoyl-[acyl-carrier-protein] reductase [NADH] FabI	2	2.1941e-05	106.62	0	1146200000	1188100000	978460000	1342200000	1804700000
AIPQDFGIEAGVEGQISPTSSQNNPK		0	2683.31	P13036	fecA	Fe(3+) dicitrate transport protein FecA	3	3.0649e-12	88.168	0	0	0	41170000	139100000	148670000
AIPSAVSER		0	928.498	P09546	putA	Bifunctional protein putA;Proline dehydrogenase;Delta-1-pyrroline-5-carboxylate dehydrogenase	2	0.056485	51.066	0	0	0	0	0	60760000
AIPSAVSERIQIAK	0	0	1481.86	P09546	putA	Bifunctional protein putA;Proline dehydrogenase;Delta-1-pyrroline-5-carboxylate dehydrogenase	2,3	1.4455e-06	90.759	570720000	586080000	654520000	0	0	0
AIPTVYIFQNGQPVDGFQGPQPEEAIR		0	2970.49	P77395	ybbN	Uncharacterized protein ybbN	3	0.00011394	57.147	0	0	0	20776000	41905000	49191000
AIPVFDK	0	0	788.443	P0AB26	yceB	Uncharacterized lipoprotein yceB	1,2	0.00072724	98.03	142730000	189790000	39988000	0	0	0
AIPVGTIIVEIIYVVEAQAPK	0	0	2222.29	P60240	rapA	RNA polymerase-associated protein rapA	2,3	1.04e-20	155.79	35564000	348290000	314900000	0	0	0
AIPVIEK		0	768.475	P13029	katG	Catalase-peroxidase	2	0.056784	67.035	0	695390000	828010000	306420000	783260000	1147600000
AIPVIFASR		0	972.576	P18811	malI	Maltose regulon regulatory protein malI	2	0.0033956	90.37	0	0	0	12198000	104750000	94105000
AIPVQVA	0	0	696.417	P0A790	panD	Aspartate 1-decarboxylase;Aspartate 1-decarboxylase beta chain;Aspartate 1-decarboxylase alpha chain	1	0.00015976	76.053	0	0	544620000	0	0	0
AIQAAIDEIQK		0	1198.66	P60752	msbA	Lipid A export ATP-binding/permease protein MsbA	2	0.0010388	82.417	0	0	0	40823000	0	0
AIQAIAGPFSQVR		0	1356.75	P0A955	eda	KHG/KDPG aldolase;4-hydroxy-2-oxoglutarate aldolase;2-dehydro-3-deoxy-phosphogluconate aldolase	2,3	1.2025e-22	183.08	0	32383000	20147000	2097000000	2800200000	3937500000
AIQAIAGPFSQVRFCPTGGISPANYRDYIAIK	0	0	3480.8	P0A955	eda	KHG/KDPG aldolase;4-hydroxy-2-oxoglutarate aldolase;2-dehydro-3-deoxy-phosphogluconate aldolase	4	4.4425e-13	100.95	0	563010000	573680000	0	0	0
AIQAMEANK		0	974.486	P66948	yfgC	TPR repeat-containing protein yfgC	2	0.14987	25.254	0	0	0	975950000	560850000	844630000
AIQDFVIDK	0	0	1047.56	P0AAT6	ybeB	Uncharacterized protein ybeB	2	0.0021011	77.732	0	232580000	253610000	0	0	0
AIQEASGFIR		0	1090.58	P0A7G2	rbfA	Ribosome-binding factor A	2	0.00012304	114.5	0	151010000	284400000	269800000	503390000	1096900000
AIQEASGFIRSIIGK	0	0	1588.89	P0A7G2	rbfA	Ribosome-binding factor A	2,3	2.0545e-15	139.78	118420000	218520000	359930000	0	0	0
AIQECMQHNFSVFREGDAMAK	0	0	2468.1	P0AC41	sdhA	Succinate dehydrogenase flavoprotein subunit	3,4	2.214e-38	198.42	3524700000	4262000000	3672500000	0	0	0
AIQGEQGVVEC		0	1188.54	Q1PI59	mdh	Malate dehydrogenase	2	2.2782e-09	151.22	0	362980000	311200000	3946000000	4349000000	4948600000
AIQGEQGVVECAYVEGDGQYAR		0	2398.09	P61889	mdh	Malate dehydrogenase	2	2.7554e-07	67.43	0	0	0	0	18708000	11792000
AIQHGIAIAAGIK		0	1261.75	P68767	pepA	Cytosol aminopeptidase	2,3	8.6103e-13	152.47	0	251080000	195560000	110250000	138140000	523650000
AIQHIFNR		0	997.546	P23522	garL	5-keto-4-deoxy-D-glucarate aldolase	2,3	0.0030234	125.5	0	5074500	0	37459000	53703000	310060000
AIQIGIEASNINPK		0	1466.81	P21165	pepQ	Xaa-Pro dipeptidase	2	3.971e-06	116.01	0	743020000	954670000	109880000	92757000	135170000
AIQIIAR		0	783.497	P06710	dnaX	DNA polymerase III subunit tau;DNA polymerase III subunit gamma	2	0.0019341	137.83	0	0	0	39157000	56742000	54508000
AIQNARIK	0	0	912.551	P29012	dadX	Alanine racemase, catabolic	2,3	0.0043239	84.244	4867100	11494000	0	0	0	0
AIQNNAIEEFK	0	0	1275.65	P03004	dnaA	Chromosomal replication initiator protein DnaA	2	4.5384e-08	119.16	0	100740000	382920000	0	0	0
AIQNVDIIR		0	1040.6	P76268	kdgR	Transcriptional regulator kdgR	2	0.00038425	164.77	0	27865000	32730000	1454700000	1104700000	1654400000
AIQQQIENPIAQQIISGEIVPGK		0	2473.35	P63284-2;P63284	clpB	Chaperone protein ClpB	2,3	2.9155e-86	261.28	0	0	0	859360000	974060000	837920000
AIQSSINEDK		0	1103.55	P0AD24	yejL	UPF0352 protein yejL	2	0.00011787	114.84	0	185490000	186340000	1889300000	2196400000	2743200000
AIQVICR		0	858.475	P0ABH9	clpA	ATP-dependent Clp protease ATP-binding subunit ClpA	2	0.015239	98.133	0	267600000	325640000	173560000	199920000	253890000
AIQVTTGAK		0	887.508	P60438	rplC	50S ribosomal protein L3	2	0.0061559	81.594	0	156140000	166200000	721160000	760220000	373700000
AIRAENISTK	0	0	1101.61	Q46803	ygeW	Uncharacterized protein ygeW	2,3	8.1155e-10	142.36	631630000	3121000000	3335100000	0	0	0
AIREEIVTITGGQK	0	1	1513.85	P17117	nfsA	Oxygen-insensitive NADPH nitroreductase	2,3	1.3738e-27	175.01	325600000	651890000	1180800000	0	6689000	0
AIRGIEVGATGFDPK	0	0	1529.82	P00968	carB	Carbamoyl-phosphate synthase large chain	2,3	6.6804e-31	101.2	189030000	272980000	234350000	0	0	0
AIRIHDVEK	0	0	1079.61	P64557	ygfM	Uncharacterized protein ygfM	2,3	1.1691e-08	135.71	1070500000	1200500000	1327400000	0	0	0
AIRIMQMAERFK	0	0	1492.8	P0ABD5	accA	Acetyl-coenzyme A carboxylase carboxyl transferase subunit alpha	3,4	2.7367e-31	193.96	211470000	197560000	224630000	0	0	0
AIRPDEDRISPIHSVYVDQWDWERVMGDGERQFSTIK	0	0	4430.15	P00963	asnA	Aspartate--ammonia ligase	4,5,6,7	6.3481e-37	163.51	2606000000	2480000000	1163900000	0	0	0
AIRPIPDK	0	1	908.544	P0A8N5;P0A8N3	lysU;lysS	Lysine--tRNA ligase, heat inducible;Lysine--tRNA ligase	2,3	4.7722e-09	148.04	2999700000	4504400000	4178900000	849090000	533040000	744470000
AISDVADQQSHISFDEFIAVAAK		0	2461.21	P0AF12	mtnN	5-methylthioadenosine/S-adenosylhomocysteine nucleosidase	3	1.2312e-42	191.59	0	110040000	10120000	0	11397000	446400000
AISHTIIMFDNFYDVEEK	0	0	2171.02	P36683	acnB	Aconitate hydratase 2	2,3	8.3332e-199	249.19	1054100000	1395200000	1830500000	0	0	0
AISHYQEQQQPR		0	1483.72	P0AFB8	glnG	Nitrogen regulation protein NR(I)	2,3	9.065e-18	221.28	0	0	0	294390000	585140000	604200000
AISIIAGR		0	799.492	P37025	ligT	2-5-RNA ligase	2	0.0013628	138.33	0	0	0	44621000	43959000	41070000
AISIIRAITDFK	0	0	1346.79	P0A9H3	cadA	Lysine decarboxylase, inducible	2,3	7.8312e-13	132.5	173460000	36532000	67724000	0	0	0
AISISGEAQSGR		0	1174.59	P77804	ydgA	Protein ydgA	2	0.0057314	52.247	0	0	0	0	0	0
AISISGEAQSGRIDAVNEYNQK	0	0	2349.16	P77804	ydgA	Protein ydgA	2,3,4	1.8104e-23	170.61	844600000	92154000	191030000	0	0	0
AISISVR		0	744.449	P0AG67	rpsA	30S ribosomal protein S1	2	0.0049496	119.22	0	0	260260000	1514600000	1591500000	2314600000
AISIVEETR		0	1016.55	P77247	yniC	Phosphatase YniC	2	0.0033431	90.657	0	22410000	0	125740000	315250000	282070000
AISIVEETRPIIPGVR		1	1749.01	P77247	yniC	Phosphatase YniC	2,3	2.0881e-26	185.95	0	0	0	430350000	863120000	1771600000
AISIVTETR		0	988.555	P0AF20	nagC	N-acetylglucosamine repressor	2	0.00726	80.165	0	46109000	0	565890000	522430000	403330000
AISIVTSDSPVYR		0	1406.74	P77649	ydiU	UPF0061 protein ydiU	2	1.6371e-06	119.03	0	0	0	7574400	54791000	82297000
AISMDAVQK		0	961.49	P27302;P33570	tktA;tktB	Transketolase 1;Transketolase 2	2	0.0012771	93.551	0	1485000000	2327200000	317560000	378390000	396810000
AISNPDIYEGDGEIR		0	1647.77	P0A6Z3	htpG	Chaperone protein htpG	2	9.5366e-33	208.82	0	0	43652000	4803100000	4231000000	4591000000
AISSGDMTIPDIAWINTIPVIGAK	0	0	2482.31	P0AFS7	ydiK	UPF0118 inner membrane protein ydiK	2	3.4959e-07	78.987	0	94785000	103370000	0	0	0
AISSQQIAAR		0	1043.57	Q47622	sapA	Peptide transport periplasmic protein sapA	2	4.2466e-05	120.31	0	0	0	81629000	37870000	78932000
AISTIAESK	0	0	918.502	P69908	gadA	Glutamate decarboxylase alpha	2	0.0001226	99.139	437700000	689880000	617640000	51507000	0	34422000
AISVGETIPAREFQHVDK	0	0	1996.04	P00909	trpC	Tryptophan biosynthesis protein TrpCF;Indole-3-glycerol phosphate synthase;N-(5-phospho-ribosyl)anthranilate isomerase	3,4	5.2617e-06	39.531	67478000	0	51615000	0	0	0
AISVIGARIHAAEMAK	0	0	1636.91	P0A7I0	prfA	Peptide chain release factor 1	3,4	4.5466e-07	105.19	64303000	244300000	322990000	0	0	0
AISVPCSDSK	0	0	1062.5	P0A6F5	groL	60 kDa chaperonin	2	2.0466e-05	101.65	16268000000	23448000000	23336000000	920600000	1106700000	1716700000
AITDAVHR		0	881.472	P40191	pdxK	Pyridoxine kinase	2	0.0085651	100.39	0	0	0	867900000	0	0
AITDFMVEFERRHG	0	0	1706.82	P23721	serC	Phosphoserine aminotransferase	2,3,4	5.7936e-10	114.83	825440000	1881500000	1798600000	0	0	0
AITDVGAVK		0	872.497	P75782	rlmF	Ribosomal RNA large subunit methyltransferase F	2	0.015151	69.954	0	0	0	190180000	342380000	382310000
AITDVVNIGIGGSDIGPYMVTEAIRPYK	0	0	2948.53	P0A6T1	pgi	Glucose-6-phosphate isomerase	3	5.9353e-67	244.47	990600000	0	1610800000	0	0	0
AITDYGVTGR		0	1051.53	P0A873	trmD	tRNA (guanine-N(1)-)-methyltransferase	2	0.00031195	101.9	0	0	0	521030000	434320000	383770000
AITEAIGAR		0	900.503	P06722	mutH	DNA mismatch repair protein mutH	2	0.025673	63.419	0	0	0	1377400000	0	2618200000
AITEANGDIEIAIENMR		0	1858.91	P0A6P1	tsf	Elongation factor Ts	2	1.5416e-08	108.71	0	4164400000	4826300000	145070000	58366000	482220000
AITEANGDIEIAIENMRK	0	0	1987	P0A6P1	tsf	Elongation factor Ts	2,3	9.1869e-129	332.29	8423300000	8320100000	6478300000	0	0	0
AITEETGTTIEIEDDGTVK		0	2020.97	P05055	pnp	Polyribonucleotide nucleotidyltransferase	2	0.00090306	49.559	0	0	0	0	14878000	19510000
AITEQRRPASEAAIIYEETAESVEK	0	0	2790.4	P0ACG8	hslR	Heat shock protein 15	4	6.8218e-11	89.946	0	129210000	189110000	0	0	0
AITETTEQIINEPIDHR		0	1979	P0AEA8	cysG	Siroheme synthase;Uroporphyrinogen-III C-methyltransferase;Precorrin-2 dehydrogenase;Sirohydrochlorin ferrochelatase	3	0.025497	44.294	0	0	0	14851000	15697000	0
AITETTEQIINEPIDHRGEVVIVGAGPGDAGIITIK	0	0	3725.98	P0AEA8	cysG	Siroheme synthase;Uroporphyrinogen-III C-methyltransferase;Precorrin-2 dehydrogenase;Sirohydrochlorin ferrochelatase	4	4.6074e-28	140.17	353740000	277550000	314220000	0	0	0
AITFCEAEMDNITRK	0	0	1797.84	P22523	mukB	Chromosome partition protein MukB	2,3	1.8952e-21	158.2	340060000	235670000	319470000	0	0	0
AITGIFFGSDTGNTENIAK	0	0	1954.96	P61949	fldA	Flavodoxin-1	2,3	1.0565e-29	190.11	3141700000	1573400000	2226200000	0	141720000	188370000
AITGISPDEIVNQVK	0	0	1582.86	P31979	nuoF	NADH-quinone oxidoreductase subunit F	2,3	6.6415e-49	219.43	1356400000	1767200000	1889900000	153590000	171730000	149360000
AITICTVSDHIR		0	1384.71	P0ABP8	deoD	Purine nucleoside phosphorylase deoD-type	2,3	5.0852e-06	116.77	0	25445000	51650000	122420000	282760000	565000000
AITICTVSDHIRTHEQTTAAERQTTFNDMIK	0	0	3587.75	P0ABP8	deoD	Purine nucleoside phosphorylase deoD-type	3,4,5,6	3.1123e-70	238.42	7528300000	10808000000	9110900000	0	0	0
AITIDFVR		0	933.528	P03004	dnaA	Chromosomal replication initiator protein DnaA	2	0.0037799	114.78	0	0	0	58865000	66203000	98871000
AITIEAIR		0	885.528	P67660	yhaJ	Uncharacterized HTH-type transcriptional regulator yhaJ	2	0.0013936	139.28	0	0	0	22324000	26623000	48022000
AITMVDEIK		0	1018.54	P0AB89	purB	Adenylosuccinate lyase	2	0.07361	49.715	0	0	0	85895000	102950000	0
AITNIVGNGVATIVVAK		0	1638.97	P0A830	dctA	Aerobic C4-dicarboxylate transport protein	2,3	5.5035e-47	228.73	0	5139200	0	1919000000	2828800000	2385000000
AITPFIDR		0	931.513	P0A6Z3	htpG	Chaperone protein htpG	2	0.0037887	114.78	0	227500000	284000000	557250000	429470000	586340000
AITPFIDRVK	0	0	1158.68	P0A6Z3	htpG	Chaperone protein htpG	2,3	5.0488e-07	119.75	3623500000	2579800000	2032900000	0	0	0
AITQIIINIVEGSPIK		0	1708.01	P77398	arnA	Bifunctional polymyxin resistance protein ArnA;UDP-4-amino-4-deoxy-L-arabinose formyltransferase;UDP-glucuronic acid oxidase, UDP-4-keto-hexauronic acid decarboxylating	2,3	2.0783e-43	211.51	0	0	0	47281000	153320000	132600000
AITQQWFPGK		0	1174.61	P76298	flhA	Flagellar biosynthesis protein flhA	2	8.0832e-05	117.31	0	0	0	74286000	93805000	92643000
AITSSAGNQTPEK	0	0	1302.64	P41409	rihA	Pyrimidine-specific ribonucleoside hydrolase rihA	2	5.2302e-27	176.78	993770000	2013800000	1986800000	105370000	174410000	95035000
AITTFTGIPHR		0	1212.66	P14900	murD	UDP-N-acetylmuramoylalanine--D-glutamate ligase	2,3	0.00018823	98.048	0	0	0	112430000	80523000	0
AITTISPHDAQEIIARGAK	0	0	1991.08	P55734	ygaP	Inner membrane protein ygaP	3,4	3.7958e-14	138.57	169020000	416180000	230060000	0	0	0
AITVSPDQVIQITPEK		0	1737.95	P28632	holD	DNA polymerase III subunit psi	2,3	3.3169e-10	128.9	0	0	0	152120000	206250000	153120000
AIVAGGVR		0	741.45	P0A955	eda	KHG/KDPG aldolase;4-hydroxy-2-oxoglutarate aldolase;2-dehydro-3-deoxy-phosphogluconate aldolase	2	0.0021089	132.29	0	25164000	20320000	1993600000	3970300000	2522800000
AIVAVNIASEEPYHNAINEK	0	0	2181.11	P0AAC0	uspE	Universal stress protein E	2,3	8.5472e-92	279.92	3202600000	5239300000	5086000000	283880000	238930000	492910000
AIVCAGTWVK	0	0	1103.58	P40874	solA	N-methyl-L-tryptophan oxidase	2	1.4818e-09	135.79	300880000	545680000	242670000	0	0	0
AIVDAEIAR		0	956.529	P0A8R0	rraA	Regulator of ribonuclease activity A	2	0.00037869	174.16	0	0	16284000	1299200000	1812200000	2756000000
AIVDAGQVVITVGGGGIPVIR		0	1990.16	Q46807	yqeA	Carbamate kinase-like protein YqeA	2	3.3877e-13	118.72	0	0	0	15777000	0	35315000
AIVDAGQVVITVGGGGIPVIREGNHIRGASAVIDK	0	0	3437.91	Q46807	yqeA	Carbamate kinase-like protein YqeA	4,5	2.3233e-26	137.25	567850000	1017300000	1370900000	0	0	0
AIVDAGYDGIVSAGVGNGNIYK	0	0	2152.08	P00805	ansB	L-asparaginase 2	2,3	1.8713e-108	298.16	1281200000	1438600000	1821000000	20992000	23331000	0
AIVDIVRHSQHPIDEK	0	0	1855.99	P23890	cadC	Transcriptional activator CadC	4	0.00012095	74.678	70084000	0	0	0	0	0
AIVDQAR		0	771.424	P0ABZ6	surA	Chaperone surA	2	0.010099	106.76	0	0	0	60539000	85616000	26438000
AIVDSRVINSGQVCNCAERVYVQK	0	0	2764.37	P25553	aldA	Lactaldehyde dehydrogenase	3,4	3.4959e-07	78.987	48381000	134490000	127070000	0	0	0
AIVDYVNQGNSAFDCPGHQGGEFFR		0	2784.24	P24169	speF	Ornithine decarboxylase, inducible	3	2.1462e-79	240.97	0	0	0	269510000	703800000	935740000
AIVEAAGIK	0	0	870.517	P0AF93	ridA	Enamine/imine deaminase	2	0.0017471	79.906	6666500000	4983400000	8557100000	0	401690000	244500000
AIVEAAHEFGR		0	1198.61	P07001	pntA	NAD(P) transhydrogenase subunit alpha	3	0.0095913	61.353	0	0	0	0	184540000	211170000
AIVEAGVK		0	785.465	P27248	gcvT	Aminomethyltransferase	2	0.01803	77.058	0	0	228330000	430670000	542180000	822810000
AIVEEEHRRK	0	0	1265.68	P24215	uxuA	Mannonate dehydratase	3	0.061855	38.086	6254800	6798700	6547600	0	0	0
AIVGAPDGSQIIR		0	1295.72	P06983	hemC	Porphobilinogen deaminase	2	7.3975e-08	122.69	0	0	0	835760000	1211600000	1411600000
AIVGGIAR		0	755.465	P0ABD5	accA	Acetyl-coenzyme A carboxylase carboxyl transferase subunit alpha	2	0.0013639	162.51	0	0	0	993830000	956030000	1166100000
AIVGGIARIDGRPVMIIGHQK	0	0	2200.26	P0ABD5	accA	Acetyl-coenzyme A carboxylase carboxyl transferase subunit alpha	3,4,5	1.5168e-07	97.32	363410000	1001600000	1124500000	0	0	0
AIVGNIK	0	0	713.444	P0ADS9	yggN	Uncharacterized protein yggN	2	0.0004905	97.596	0	72312000	92531000	0	0	0
AIVITSR		0	758.465	P41407	azoR	FMN-dependent NADH-azoreductase	2	0.0044216	121.68	0	0	0	43527000	353250000	459030000
AIVITSRGGIHK	0	0	1250.75	P41407	azoR	FMN-dependent NADH-azoreductase	2,3,4	5.7108e-06	92.866	1136700000	861520000	797870000	0	0	0
AIVIVESPAK	0	0	1025.61	P06612	topA	DNA topoisomerase 1	2	1.0961e-05	105.52	293340000	386220000	361570000	19141000	44319000	37739000
AIVNAYEGIFGK	0	0	1280.68	P65807	ygeY	Uncharacterized protein ygeY	2	8.3725e-18	150.94	4218600000	5435000000	5588300000	742240000	865430000	1244200000
AIVNIIYGGK		0	1046.61	P0AG90	secD	Protein translocase subunit SecD	2	0.00033181	101.46	0	0	0	461870000	506400000	513330000
AIVNNPR		0	782.44	P75957	lolD	Lipoprotein-releasing system ATP-binding protein LolD	2	0.0023151	135.36	0	0	0	233660000	318090000	172240000
AIVPAANVPK		0	978.586	P24554	radA	DNA repair protein RadA	2	0.035249	53.683	0	0	0	46138000	96247000	45058000
AIVPVCRTIK	0	0	1155.68	P22106	asnB	Asparagine synthetase B [glutamine-hydrolyzing]	2,3	0.00023279	85.731	194610000	66046000	49893000	0	0	0
AIVQIEDGVQISSGDTIARIPQESGGTK	0	0	2868.48	P0A8T7	rpoC	DNA-directed RNA polymerase subunit beta	2,3,4	8.2084e-95	278.7	1738600000	2123100000	2175200000	0	0	0
AIVQYRDQIEGK	0	0	1418.75	P77718	thiI	tRNA sulfurtransferase	2,3	7.9339e-18	151.98	111500000	201640000	354650000	0	0	0
AIVSEMIR		0	917.5	P07004	proA	Gamma-glutamyl phosphate reductase	2	0.065848	43.027	0	0	0	0	0	0
AIVSHPREPISRDK	0	0	1603.88	P0AA16	ompR	Transcriptional regulatory protein OmpR	3,4,5	3.6248e-07	104.87	1149300000	1842300000	2277000000	0	0	0
AIVSNPR		0	755.429	P43672	uup	ABC transporter ATP-binding protein uup	2	0.12869	88.734	0	0	0	28468000	0	0
AIVSPEAIGSIIVTK		0	1496.88	P31063	yedD	Uncharacterized lipoprotein yedD	2,3	1.6649e-08	127.02	0	294310000	312800000	81856000	53983000	52703000
AIVTDRTSAPK	0	0	1157.64	P19926	agp	Glucose-1-phosphatase	2,3	1.5813e-08	126.19	2470700000	2119600000	2409000000	0	0	0
AIVVAAGISVGDIIK	0	0	1424.86	P0AGL2	tdcF	Putative reactive intermediate deaminase TdcF	2,3	8.3557e-96	147.87	2411900000	3509000000	2822300000	9667400	15387000	19021000
AIVVGEPTFGK		0	1116.62	P23865	prc	Tail-specific protease	2	0.00023866	96.89	0	47394000	27419000	904740000	1043200000	817980000
AIWEQEITDMR		0	1390.66	P00509	aspC	Aspartate aminotransferase	2,3	4.4486e-09	145.99	0	0	0	6905900000	5331500000	5413000000
AIWGGRFTQAADQRFK	0	0	1850.95	P11447	argH	Argininosuccinate lyase	4	2.5978e-05	86.291	0	102740000	97729000	0	0	0
AIWPEQTATTGDYRVVFK	0	0	2081.06	P76341	hiuH	5-hydroxyisourate hydrolase	3	5.4488e-09	109.83	126010000	115840000	79051000	0	0	0
AIWPIGK	0	0	783.464	P00864	ppc	Phosphoenolpyruvate carboxylase	2	0.012871	71.378	0	0	0	0	0	0
AIWQYTQDIK	0	0	1264.65	P42597	ygjP	Uncharacterized protein ygjP	2	0.00090189	72.928	0	30557000	31927000	0	0	0
AIYAPTR		0	790.434	P0AB24	efeO	Iron uptake system component EfeO	2	0.058495	62.978	0	0	0	0	0	0
AIYDATK		0	780.402	P0AE12	amn	AMP nucleosidase	2	0.12478	57.103	0	79817000	68385000	69933000	117990000	74184000
AIYDMVDVNVYQENIFHTK	0	0	2298.1	P0A7F6	speD	S-adenosylmethionine decarboxylase proenzyme;S-adenosylmethionine decarboxylase beta chain;S-adenosylmethionine decarboxylase alpha chain	3	1.1551e-06	102.38	0	72099000	131800000	0	0	0
AIYDQSVESDSSIIPDVK		0	1964.96	P76185	ydhJ	Uncharacterized protein ydhJ	2	6.4574e-05	75.018	0	0	0	34308000	45100000	54338000
AIYDRRMNSIEQAIK	0	0	1806.94	P0AG00	wzzE	Lipopolysaccharide biosynthesis protein wzzE	4	8.9018e-07	98.942	0	0	43773000	0	0	0
AIYEEIIPVIDIPR		0	1639.92	P0A6L7	uxaB	Altronate oxidoreductase	2	5.0172e-08	124.12	0	0	0	44567000	77687000	175510000
AIYEEIIPVIDIPRDEIESFASAVTGRFRNPYIK	0	0	3921.07	P0A6L7	uxaB	Altronate oxidoreductase	4,5	1.9785e-13	101.49	0	92770000	262120000	0	0	0
AIYPGTFDPITNGHIDIVTR		0	2199.13	P0A6I6	coaD	Phosphopantetheine adenylyltransferase	3	8.9313e-23	153.74	0	0	0	152630000	179270000	274900000
AIYVGISSYSPERTQK	0	0	1797.93	Q46851	yghZ	Uncharacterized protein yghZ	2,3	5.789e-22	120.14	245080000	129700000	305250000	0	0	0
AKPGQDFFPITVNYQER		1	2009	P05055	pnp	Polyribonucleotide nucleotidyltransferase	2,3	1.1204e-07	108.66	0	172000000	231890000	296170000	377200000	671820000
AKPVIIEPIMK	0	1	1237.75	P0A6M8	fusA	Elongation factor G	2,3	5.2254e-08	117.52	1802500000	2560400000	2100200000	51221000	147300000	53101000
AMAGIIDGISQK	0	0	1202.63	P76316	dcyD	D-cysteine desulfhydrase	2	5.4281e-08	106.29	0	76160000	109420000	17093000	0	85059000
AMAGSVVHTGEIGAGNVTK	0	0	1797.9	P0ABQ2	garR	2-hydroxy-3-oxopropionate reductase	2,3	1.7918e-128	332.07	6082600000	4923000000	6716900000	366340000	499390000	515110000
AMANVGEMTIMSHFAEAEHPDGISGAMAR		0	3030.35	P29012	dadX	Alanine racemase, catabolic	3	0.15115	0.1927	0	0	0	0	0	174250000
AMASGVSACIATPFK	0	0	1509.73	P0A953	fabB	3-oxoacyl-[acyl-carrier-protein] synthase 1	2,3	9.5688e-49	213.99	2442200000	2602800000	3858100000	182220000	226150000	150370000
AMAWEEHDE		0	1116.42	P0A6F3	glpK	Glycerol kinase	2	0.081099	47.574	0	0	0	0	110920000	48330000
AMAYAQGADYIEQDIVMTK	0	0	2116.98	P09394	glpQ	Glycerophosphoryl diester phosphodiesterase	2,3	4.7274e-129	229.54	1956000000	1538100000	2091700000	55423000	101730000	103970000
AMCNAAREVIIMADSSK	0	0	1865.88	P15082	srlR	Glucitol operon repressor	3	3.196e-54	111.43	76226000	0	0	0	0	0
AMDVYCHR		0	1050.44	P0A6A3	ackA	Acetate kinase	2,3	0.0037813	113.89	0	707440000	1072500000	285550000	394670000	676680000
AMEAPIR		0	786.406	P0A6F5	groL	60 kDa chaperonin	2	0.0068843	114.54	0	225710000	222020000	1046100000	1978900000	2697900000
AMEDQIINDINDTRIK	0	0	1887.94	P0A9N8	nrdG	Anaerobic ribonucleoside-triphosphate reductase-activating protein	3	4.6072e-15	134.24	0	118490000	117630000	0	0	0
AMEFGARVITASDSSGTVVDESGFTK	0	0	2661.26	P00370	gdhA	NADP-specific glutamate dehydrogenase	3	0.00027298	51.857	0	0	28862000	0	0	0
AMEIIDEIEPQR		0	1442.71	P05041	pabB	Para-aminobenzoate synthase component 1	2	9.0123e-07	112.15	0	0	0	45536000	104160000	98100000
AMEMVAASK	0	0	936.441	P0ABA6	atpG	ATP synthase gamma chain	2	0.00015405	95.358	1191200000	1405000000	1336500000	3417000	0	0
AMERATRIIIDICGGEAGPVIDITNEATIPK	0	0	3323.72	P07395	pheT	Phenylalanine--tRNA ligase beta subunit	4	1.513e-18	127.63	120680000	0	46569000	0	0	0
AMETQDIIK	0	0	1047.53	P0AAJ3	fdnH	Formate dehydrogenase, nitrate-inducible, iron-sulfur subunit	2	0.0045442	67.897	0	358700000	475560000	27692000	0	0
AMEYGAENAR		0	1110.48	P0A6E4	argG	Argininosuccinate synthase	2	0.0010016	92.838	0	0	0	82206000	72647000	144790000
AMFRADGIIPASSK	0	0	1462.76	P77434	yfdZ	Uncharacterized aminotransferase YfdZ	2,3	3.4836e-05	87.18	114400000	231220000	98524000	0	0	0
AMGCNTTGVR		0	1065.47	P0AES4	gyrA	DNA gyrase subunit A	2	1.929e-05	130.75	0	5706500	4606900	32154000	36569000	31188000
AMGIPIIAVSGVEADDVIGTIAREAEK	0	0	2724.44	P00582	polA	DNA polymerase I	3,4	9.5674e-34	179.36	544000000	944990000	1966300000	0	0	0
AMGVDYAAEYIQR		0	1485.69	P02918	mrcA	Penicillin-binding protein 1A;Penicillin-insensitive transglycosylase;Penicillin-sensitive transpeptidase	2	3.4568e-11	108.37	0	0	0	0	51978000	0
AMIAAEQHVVTPAIER		0	1734.91	P0A9S5	gldA	Glycerol dehydrogenase	2,3	1.7901e-19	158.81	0	1124900000	815000000	478100000	523490000	881720000
AMIANMRDEISDAIK	0	1	1676.82	P0ADG4	suhB	Inositol-1-monophosphatase	2,3	5.7714e-29	180.97	1191200000	1027600000	1092900000	0	9351200	0
AMIDGQDWR		0	1090.49	P37655	yhjQ	Putative uncharacterized protein yhjQ	2	0.0038854	87.696	0	0	0	64178000	142930000	132720000
AMIEAGAAAVHFEDQIASVK	0	0	2057.03	P0A9G6	aceA	Isocitrate lyase	3	3.3281e-10	123.36	46200000	0	0	0	0	0
AMIGGIITAS		0	932.5	P0ACT6	uidR	HTH-type transcriptional regulator uidR	2	0.048668	47.198	0	0	0	0	0	0
AMIHFCENPGK	0	0	1302.58	P0A9Q1;A5PFJ8	arcA;arcA2	Aerobic respiration control protein ArcA	2,3	4.5836e-29	205.18	1932100000	2275100000	2722400000	269410000	422020000	673000000
AMINIANMGYFSSDRTIK	0	0	2030.99	P0AC86	glgP	Glycogen phosphorylase	3	1.8159e-28	171.76	0	366910000	372420000	0	0	0
AMINIEYTPSPSIIPVQSQIK	0	0	2328.24	P37652	bcsB	Cyclic di-GMP-binding protein	2,3	3.5085e-21	165.66	163020000	193060000	218090000	0	0	0
AMINTINVGPTIDPR		0	1610.85	P0AG00	wzzE	Lipopolysaccharide biosynthesis protein wzzE	2	1.8223e-26	188.09	0	0	0	69249000	104910000	190310000
AMIQDIATITGGTVISEEIGMEIEK	0	0	2648.33	P0A6F5	groL	60 kDa chaperonin	2,3,4	1.781e-67	231.76	2909700000	4403600000	5083100000	247020000	251650000	273130000
AMITIMIQAMGQADAGRVMIK	0	0	2248.16	P0AD07	yecF	Uncharacterized protein yecF	5	0.037434	16.487	0	16128000	0	0	0	0
AMIVDVAK	0	0	845.468	P15977	malQ	4-alpha-glucanotransferase	2	0.0041198	75.854	47365000	0	0	0	0	0
AMMDNIQTETVINR		0	1634.78	P0A8T7	rpoC	DNA-directed RNA polymerase subunit beta	2	5.0172e-08	124.12	0	0	0	51650000	78341000	83440000
AMMDNIQTETVINRDGQEEK	0	0	2321.06	P0A8T7	rpoC	DNA-directed RNA polymerase subunit beta	2,3	4.1002e-50	226.67	1766000000	3210200000	2977400000	0	0	0
AMMMEFPDDPACDYIDR		0	2075.81	P31434	yicI	Alpha-xylosidase	2	0.0024082	54.598	0	0	0	0	8264700	21698000
AMPQIIEEFIDTIVEFANGK	0	0	2264.14	P42604	uxaA	Altronate hydrolase	3	3.2047e-07	99.392	29794000	27515000	28206000	0	0	0
AMQEEFYIEIK		0	1399.67	P00561	thrA	Bifunctional aspartokinase/homoserine dehydrogenase 1;Aspartokinase;Homoserine dehydrogenase	2	8.3956e-06	115.18	0	49069000	62473000	134610000	50216000	377100000
AMQEVIQQFAHVK	0	0	1527.79	P0AFG3	sucA	2-oxoglutarate dehydrogenase E1 component	2,3	2.2503e-35	198.74	5703700000	4194000000	7980300000	323520000	314940000	192980000
AMRDVVSIPVTVK	0	0	1413.8	P32695	dusA	tRNA-dihydrouridine synthase A	2	0.00013302	80.522	26402000	25350000	49178000	0	0	0
AMSAWGVEAR		0	1076.51	P22106	asnB	Asparagine synthetase B [glutamine-hydrolyzing]	2	0.0020482	82.749	0	0	0	0	34068000	54683000
AMSAWGVEARVPFIDK	0	0	1775.9	P22106	asnB	Asparagine synthetase B [glutamine-hydrolyzing]	2,3	1.4699e-96	141.46	1086100000	787780000	956900000	0	0	0
AMSDIQTPEWVGADCAR		0	1905.83	P0AFK0	pmbA	Protein pmbA	2,3	2.7488e-20	163.99	0	0	0	523020000	539970000	579550000
AMSEIGHCADCR		0	1405.55	P0A7H6	recR	Recombination protein RecR	2,3	4.0059e-08	124.42	0	0	0	353220000	363510000	372700000
AMSQNIRGEITPDD	0	0	1545.71	P0A962	ansA	L-asparaginase 1	2	8.2036e-07	98.902	93541000	96194000	111530000	0	0	0
AMTCFETTDR		0	1230.5	Q46812	ssnA	Protein SsnA	2	0.00059802	98.033	0	0	0	23837000	55178000	81150000
AMTPANYIGR		0	1092.54	P0AB89	purB	Adenylosuccinate lyase	2	0.030724	69.375	0	0	0	0	95737000	148870000
AMTPANYIGRAITMVDEIK	0	0	2093.06	P0AB89	purB	Adenylosuccinate lyase	3	6.4114e-15	148.33	318430000	775450000	311460000	0	0	0
AMTPGCTVQACGIRDNMDEIK	0	0	2366.05	P0AE52	bcp	Putative peroxiredoxin bcp	2,3	4.2719e-08	106.16	281540000	657240000	869860000	0	0	0
AMTPVAWWMIHEETVYK	0	0	2091	P0AET2	hdeB	Protein hdeB	2,3	1.0371e-50	218.68	2807900000	2943400000	3625200000	0	8593600	28220000
AMTYHIDVVSAEQQMFSGIVEK	0	0	2482.19	P0A6E6	atpC	ATP synthase epsilon chain	2,3	5.8254e-22	168.09	231270000	234430000	292580000	0	0	0
AMVAGTIANFQHPTIK		0	1697.89	P0AF08	mrp	Protein mrp	2,3	3.5907e-08	113.35	0	180810000	115610000	137100000	561930000	718930000
AMVEVFIER		0	1092.56	P0A825	glyA	Pyridoxal-phosphate-dependent serine hydroxymethyltransferase	2	0.081407	37.476	0	0	0	0	0	0
AMVEVFIERGYK	0	0	1440.74	P0A825	glyA	Pyridoxal-phosphate-dependent serine hydroxymethyltransferase	2,3	2.7305e-24	182.92	792720000	891390000	1219100000	0	0	0
AMVQGITQNNAQIVFEAIMSNIRK	0	0	2675.39	P0ADY1	ppiD	Peptidyl-prolyl cis-trans isomerase D	3	2.3925e-30	174.74	162390000	427480000	349800000	0	0	0
AMVQHVIDAANEIGAAHVHIVYGHGGDIIK	0	0	3134.61	P0ACC7	glmU	Bifunctional protein GlmU;UDP-N-acetylglucosamine pyrophosphorylase;Glucosamine-1-phosphate N-acetyltransferase	4,5,6	8.1608e-58	223.41	1133900000	3293400000	1996600000	0	0	0
AMYMDIIAIIYRIMAK	0	0	1915.01	P09348	motA	Motility protein A	3	0.13535	16.139	486350000	0	0	0	0	0
AMYPYIER		0	1041.5	P32695	dusA	tRNA-dihydrouridine synthase A	2	0.010934	82.671	0	0	0	23613000	0	197550000
AMYQNMIVVIDPNQDDQPAIR		0	2430.17	P0AAC0	uspE	Universal stress protein E	3	6.7079e-07	68.243	0	0	36754000	0	24216000	54297000
AMYQNMIVVIDPNQDDQPAIRRAVYIHQRIGGK	0	0	3808.96	P0AAC0	uspE	Universal stress protein E	5,6	2.507e-34	152.41	646010000	747940000	613300000	0	0	0
ANAATGNINIIIPMVTSIDEVDEAR		0	2626.33	P37177	ptsP	Phosphoenolpyruvate-protein phosphotransferase ptsP	3	1.0747e-37	166.69	0	0	0	0	50340000	102340000
ANAIIADGIK		0	984.56	P36938	pgm	Phosphoglucomutase	2	0.00079302	95.523	0	34385000	0	66016000	75654000	95637000
ANATAWIK	0	0	873.471	P0A7G6	recA	Protein RecA	2	0.00020404	104.37	0	1063400000	995770000	0	0	0
ANAVIIHSCEVTSGTPGCYRQAVCIGSAINITAK	0	0	3617.78	P69411	rcsF	Protein rcsF	4	1.2077e-34	156.72	0	194210000	202580000	0	0	0
ANAVVMATGGAGR		0	1173.59	P00363	frdA	Fumarate reductase flavoprotein subunit	2,3	1.2065e-12	145.01	0	0	0	6698500000	8175100000	9587100000
ANAVVSMYNYDR		0	1401.63	P65807	ygeY	Uncharacterized protein ygeY	2	6.5114e-12	139.86	0	0	0	244430000	424850000	517220000
ANAVVSMYNYDRPSWTGIVYPTECYFPTWK	0	1	3614.66	P65807	ygeY	Uncharacterized protein ygeY	3,4	8.4703e-58	223.09	2214300000	1997000000	2489500000	0	0	23861000
ANAYGHGIER		0	1086.52	P29012	dadX	Alanine racemase, catabolic	2,3	0.001137	91.095	0	14325000	0	298820000	495260000	314880000
ANDAAGDGTTTATVIAQAIITEGIK	0	0	2401.23	P0A6F5	groL	60 kDa chaperonin	2,3,4	3.7052e-148	350.58	13865000000	21579000000	21904000000	1270000000	1748000000	2928600000
ANDIDVPAAIIDSEIDVIR		0	2038.06	P0A850	tig	Trigger factor	2,3	5.2823e-24	167.35	0	0	0	280200000	514380000	1018200000
ANDIDVPAAIIDSEIDVIRRQAAQRFGGNEK	0	0	3380.74	P0A850	tig	Trigger factor	3,4,5	1.7499e-47	195.27	14666000000	22692000000	14048000000	0	0	0
ANDTDYGIAAGIVTADINR		0	1948.95	P17445	betB	Betaine aldehyde dehydrogenase	2	2.2245e-40	206.8	0	0	0	169620000	116620000	256250000
ANEAYMAIIMDARYSK	0	1	1845.88	P02919;P02919-2	mrcB	Penicillin-binding protein 1B;Penicillin-insensitive transglycosylase;Penicillin-sensitive transpeptidase	3	5.6649e-10	114.74	49523000	68618000	42884000	0	5959600	0
ANEITWHDVIAEEK	0	0	1653.8	P12295	ung	Uracil-DNA glycosylase	2,3	2.2713e-28	188.4	604830000	112230000	97429000	0	0	0
ANEVNIIIQK	0	0	1140.65	P0A9B6	epd	D-erythrose-4-phosphate dehydrogenase	2	1.0357e-09	140.16	175750000	191140000	200400000	40144000	19812000	0
ANEVRPVIACR		1	1283.68	P30850	rnb	Exoribonuclease 2	2,3	0.0055257	84.821	0	0	0	33831000	68688000	614810000
ANGAEIDDGAINGIK		0	1456.72	P69805	manZ	Mannose permease IID component	2	1.1318e-18	167.73	0	0	0	87577000	0	481100000
ANGIVDSIGDFDDAVAK	0	0	1705.82	P08395	sppA	Protease 4	2	0.010567	34.928	0	35708000	0	0	0	0
ANGIVSDVFEAR		0	1276.64	P0AG16	purF	Amidophosphoribosyltransferase	2	2.6708e-06	80.979	0	0	0	0	0	0
ANGSVPDDIR		0	1042.5	P0AGG2	tesB	Acyl-CoA thioesterase 2	2	0.001339	88.495	0	0	0	375910000	225160000	254920000
ANHQPVWVETCPQYIIIDER		0	2467.2	Q46806	hyuA	D-phenylhydantoinase	3	3.1909e-08	90.422	0	0	0	0	13358000	67465000
ANHRPSEISGGER		1	1408.68	P75957	lolD	Lipoprotein-releasing system ATP-binding protein LolD	3	9.0417e-05	113.65	0	0	0	25500000	39147000	27607000
ANIDIASVVPEIDMYDR		0	1919.93	P0A6V1	glgC	Glucose-1-phosphate adenylyltransferase	2	1.5371e-14	142.45	0	0	0	0	12465000	134090000
ANIDIASVVPEIDMYDRNWPIRTYNESIPPAK	0	0	3686.84	P0A6V1	glgC	Glucose-1-phosphate adenylyltransferase	3,4	2.5012e-53	201.16	0	733100000	1157700000	0	0	0
ANIERHIQTMRSK	0	0	1582.84	P09546	putA	Bifunctional protein putA;Proline dehydrogenase;Delta-1-pyrroline-5-carboxylate dehydrogenase	3	0.00027515	71.085	0	27584000	124450000	0	0	0
ANIGFMQVVK		0	1105.6	P0A6K1	dapF	Diaminopimelate epimerase	2	0.092302	43.77	0	43170000	31539000	46688000	62836000	256590000
ANINIVAIAQGSSER		0	1541.82	P00561	thrA	Bifunctional aspartokinase/homoserine dehydrogenase 1;Aspartokinase;Homoserine dehydrogenase	2,3	1.7007e-41	255.16	0	0	0	1852200000	1846500000	1124800000
ANIPISYPMTAR		0	1332.69	P0AD27	yejM	Inner membrane protein yejM	2	0.00072567	83.081	0	0	0	72300000	81594000	89636000
ANIPPIISVPVGEK	0	0	1432.83	P0AFX9	rseB	Sigma-E factor regulatory protein rseB	2,3	1.0321e-11	96.059	129150000	0	157270000	13569000	12924000	13052000
ANIPTRIAFTVSSK	0	0	1503.84	P46889	ftsK	DNA translocase FtsK	3	0.00016084	79.492	0	0	24872000	0	0	0
ANIQPVIITGMEK		0	1412.77	P0A9P4	trxB	Thioredoxin reductase	2	8.182e-08	121.08	0	26234000	29256000	3962900000	3469500000	4556300000
ANISDSYVIIR		0	1249.67	P0A832;C3UPD1	smpB	SsrA-binding protein	2	1.6217e-05	110.39	0	0	0	101300000	129480000	181710000
ANISDSYVIIRDGEAFIFGANITPMAVASTHVVCDPTRTRK	0	0	4492.26	P0A832;C3UPD1	smpB	SsrA-binding protein	6	1.1979e-06	68.092	380610000	0	0	0	0	0
ANISVHEPR		0	1021.53	P33602	nuoG	NADH-quinone oxidoreductase subunit G	2,3	0.00025871	200.07	0	0	0	3175300000	4156700000	4571300000
ANITAQINK	0	0	971.54	P0A7U7	rpsT	30S ribosomal protein S20	2	1.816e-06	131.22	14871000000	18461000000	18017000000	1260100000	1178000000	986190000
ANITIYEPR		0	1075.57	P04994	xseA	Exodeoxyribonuclease 7 large subunit	2	0.00091849	121.05	0	0	0	515270000	112100000	96343000
ANIVPHF	0	0	796.423	P0A8A8	rimP	Ribosome maturation factor RimP	2	0.0093701	79.033	0	363600000	408330000	23032000	18843000	23688000
ANMFGTVADYFAQSNK		0	1762.8	P23522	garL	5-keto-4-deoxy-D-glucarate aldolase	2,3	3.2862e-09	119.32	0	0	0	58346000	205300000	340220000
ANMIAHMETQNK	0	0	1386.64	P77754	spy	Spheroplast protein Y	2,3	1.0237e-51	248.42	303420000	395930000	702430000	0	0	0
ANMQNCGAIR		0	1133.51	P15977	malQ	4-alpha-glucanotransferase	2	2.4587e-05	128.36	0	0	0	138530000	161610000	203400000
ANNAINDMVR		0	1116.53	P60293	mukF	Chromosome partition protein mukF	2	1.0103e-05	113.22	0	0	15860000	150030000	0	293420000
ANNNDIVRIIAIGNVEATAEQIAVWIRK	0	0	3090.69	P33355	yehS	Uncharacterized protein yehS	4	3.7618e-54	218.87	0	139630000	219260000	0	0	0
ANNTTGFTRIIK	0	0	1334.73	P0ABN1	dgkA	Diacylglycerol kinase	2,3	5.816e-05	86.014	144750000	0	0	0	0	0
ANNVGEIEK	0	0	972.488	P0AG27	yibN	Uncharacterized protein yibN	2	6.7429e-06	111.17	139850000	211840000	243820000	0	0	0
ANPASIISK	0	0	899.508	P36837	dtpB	Dipeptide and tripeptide permease B	2	0.0020412	69.954	0	0	0	0	0	0
ANPDDTFEAQIFYGDIK	0	0	1942.89	P46853	yhhX	Uncharacterized oxidoreductase yhhX	2,3	2.9185e-06	95.751	0	290640000	383910000	0	0	11317000
ANPDMSAMVEGIEITIK	0	0	1817.89	P09372	grpE	Protein grpE	2,3	4.8034e-39	200.77	4650900000	3509900000	2525200000	117200000	112360000	449060000
ANPEIIAK	0	0	854.486	P0AB24	efeO	Iron uptake system component EfeO	2	0.0058172	69.198	0	660600000	618790000	0	0	0
ANPEQIEEQR		0	1212.57	P0AF90	rraB	Regulator of ribonuclease activity B	2	3.6153e-06	162.34	0	374060000	396630000	741300000	1054300000	904470000
ANPEQIEEQREETR		1	1727.81	P0AF90	rraB	Regulator of ribonuclease activity B	3	0.00089284	90.926	0	0	0	154060000	186370000	364230000
ANPQPEIIK	0	0	1008.56	P0A786	pyrB	Aspartate carbamoyltransferase catalytic chain	2	0.0133	59.597	118230000	99741000	105520000	0	0	0
ANPSSIISTCYEK	0	0	1468.69	P77304	dtpA	Dipeptide and tripeptide permease A	2	0.00052523	84.289	0	0	47537000	36911000	32572000	41127000
ANPWQQFAETHNK	0	0	1569.73	P0AG67	rpsA	30S ribosomal protein S1	2,3	1.3037e-44	223.77	8249600000	8995600000	11388000000	241990000	266370000	337930000
ANQFIGMEPIPTFIANDVIK	0	0	2217.15	P0AEY5	mdaB	Modulator of drug activity B	2,3	1.6809e-28	178	873380000	1693100000	1596200000	0	0	0
ANQVPQQVISIIQG	0	0	1493.82	P04949	fliC	Flagellin	2,3	2.2166e-14	138.75	7852300000	9192300000	8129600000	1623800000	1290200000	0
ANRIEEIFVSIVNEK	0	0	1759.95	P36879	yadG	Uncharacterized ABC transporter ATP-binding protein YadG	3	2.1698e-09	83.692	153480000	0	0	0	0	0
ANRMIINETAWFGRGAVGAITDEVK	0	0	2718.39	P0A9S1	fucO	Lactaldehyde reductase	3,4	0.0088551	45.011	518610000	778540000	812170000	0	0	0
ANRPGSGWTK		1	1072.54	P60955	lgt	Prolipoprotein diacylglyceryl transferase	3	0.0014137	109.66	0	0	0	28574000	38771000	15611000
ANRSRMNVPFQIADSAIDK	0	0	2132.08	P23721	serC	Phosphoserine aminotransferase	3,4	6.0988e-14	131.45	1525300000	1179700000	1611800000	0	0	0
ANRSSIHSYRGPGIEEGMK	0	0	2088.02	P0A715	kdsA	2-dehydro-3-deoxyphosphooctonate aldolase	3,4,5	4.8979e-63	235.72	2089400000	2957300000	4809000000	0	0	0
ANRVIVVDVSPETQIK	0	0	1766.99	P0A6I9	coaE	Dephospho-CoA kinase	3	5.718e-06	88.768	67392000	0	0	0	0	0
ANRVTKPEAGHFAK	0	0	1524.82	P60438	rplC	50S ribosomal protein L3	2,3,4,5	3.7737e-16	150.12	7113100000	8356800000	10555000000	0	0	0
ANSHAPEAVVEGASR		0	1493.72	P0ABU9	tolQ	Protein tolQ	2,3	1.0982e-12	147.12	0	0	0	2390800000	1886300000	909540000
ANSNICTSQVIIANIASIYAVYHGPVGIK	0	0	3072.61	P33195	gcvP	Glycine dehydrogenase [decarboxylating]	3	1.6444e-69	234.73	413630000	406470000	0	0	0	0
ANSSTTTAAEPIK		0	1289.65	P0A9M8	pta	Phosphate acetyltransferase	2	1.2584e-05	113.61	0	537380000	561260000	1520100000	1383000000	3875900000
ANTGVTIEPINSQNAPK	0	0	1752.9	P63235	gadC	Probable glutamate/gamma-aminobutyrate antiporter	2,3	8.5553e-39	192.46	324040000	410860000	469460000	22280000	36825000	38607000
ANTSSMDYYHQIRYAAEK	0	0	2146.97	P00561	thrA	Bifunctional aspartokinase/homoserine dehydrogenase 1;Aspartokinase;Homoserine dehydrogenase	2,3,4	6.1683e-14	137.52	1106200000	1122900000	1080900000	0	0	0
ANVDIITITATPIPR		0	1593.91	P30958	mfd	Transcription-repair-coupling factor	2,3	3.4418e-27	191.49	0	0	0	357800000	489670000	426650000
ANVEIYTK	0	0	936.492	P0AC62	grxC	Glutaredoxin-3	2	0.0001743	105.25	399940000	381290000	660150000	0	72062000	8468800
ANVSQVMHIIGDVAGR		0	1665.86	P0A717	prs	Ribose-phosphate pyrophosphokinase	2,3	2.5115e-27	186.77	0	0	17380000	264210000	477940000	1066600000
ANWQSIDEIQDIASDIPR		0	2070	P52007	yecM	Protein yecM	2,3	6.123e-39	199.58	0	0	0	0	258100000	204140000
ANYFNTINIR		0	1224.63	P05793	ilvC	Ketol-acid reductoisomerase	2	5.365e-06	174.02	0	0	0	424730000	473240000	744270000
ANYFNTINIRQQIAQIGK	0	0	2091.12	P05793	ilvC	Ketol-acid reductoisomerase	3	2.0603e-09	122.34	0	135340000	144730000	0	0	0
ANYSNPPAHGASVVATIISNDAIR		0	2437.24	P00509	aspC	Aspartate aminotransferase	2,3,4	3.5482e-129	305.83	0	0	0	6336500000	3334900000	6484200000
APAATSTPAPK	0	0	1010.54	P11557	damX	Protein damX	2	8.3278e-08	110.14	24361000	62461000	42860000	5381600	0	0
APADAPIMTDK	0	0	1128.55	P09836	uhpC	Regulatory protein uhpC	3	0.095088	26.786	0	0	0	8643500	0	0
APADIASTFIR		0	1160.62	P27434	rodZ	Cytoskeleton protein rodZ	2	3.2031e-10	166.34	0	0	0	2308500000	1303500000	826530000
APAEPQR		0	767.393	P0A9P0	lpdA	Dihydrolipoyl dehydrogenase	2	0.064704	66.994	0	0	0	1366100	1611800	2271000
APAEPQRYDAVIVAIGRVPNGK	0	0	2320.27	P0A9P0	lpdA	Dihydrolipoyl dehydrogenase	3,4	3.7087e-77	263.09	7176700000	10452000000	13091000000	0	0	0
APAIVMDDADIEIAVK	0	0	1669.86	P25553	aldA	Lactaldehyde dehydrogenase	2	5.3837e-15	131.53	172550000	86105000	40126000	0	0	0
APAMMAGHSIGEYSAIVCAGVIDFADAVRIVEMRGK	0	0	3791.86	P0AAI9	fabD	Malonyl CoA-acyl carrier protein transacylase	4,5,6	8.721e-59	195.73	2601900000	4313200000	3457400000	0	0	0
APAPEYVPEAPR		0	1295.65	P21513	rne	Ribonuclease E	2,3	2.1662e-15	173.64	0	0	0	1430900000	1533700000	1658400000
APDIISNATSR		0	1143.59	P0ACP5	gntR	HTH-type transcriptional regulator gntR	2	0.00054617	89.827	0	0	0	625380000	190550000	0
APDQFEIPPNR		0	1282.63	P63183	kup	Low affinity potassium transport system protein kup	2	0.0017062	72.652	0	0	0	42639000	56811000	18363000
APECFYIEQK	0	0	1283.59	P76558	maeB	NADP-dependent malic enzyme	2	9.616e-20	173.37	1189100000	1661000000	2382000000	0	53528000	65303000
APEGFFYIRPR		1	1351.7	P22524	mukE	Chromosome partition protein mukE	3	0.0053777	85.29	0	0	0	0	12001000	56038000
APEGMQIFGVK	0	0	1175.6	P24554	radA	DNA repair protein RadA	2	2.6303e-05	73.499	138010000	0	0	0	0	0
APEIAQIGIR		0	1066.61	P33024;P33021	psuT;nupX	Putative pseudouridine transporter;Nucleoside permease nupX	2	6.3745e-06	136.57	0	0	0	194920000	230390000	262950000
APEIMIDGEMHGDAAIVEAIR		0	2237.08	P76558	maeB	NADP-dependent malic enzyme	3	0.0059295	46.159	0	0	0	0	0	14346000
APEPQEPAIAANSQSFGR		0	1868.9	P23367	mutL	DNA mismatch repair protein mutL	2,3	7.7884e-10	111.43	0	0	0	106140000	126220000	215750000
APEPVTIVAIGPITNIAIIISQCPECK		0	2903.55	P22564	rihC	Non-specific ribonucleoside hydrolase rihC	3	6.7305e-53	186.63	0	0	0	29829000	64778000	139250000
APEQVMQIIEHIR		0	1562.82	P24192	hypD	Hydrogenase isoenzymes formation protein hypD	3	0.0007781	81.494	0	0	0	0	0	18986000
APESIPNPIIK		0	1177.67	P63389	yheS	Uncharacterized ABC transporter ATP-binding protein YheS	2	0.0027108	73.781	0	0	0	115760000	146370000	190330000
APESTPTVYR		0	1119.56	P07650	deoA	Thymidine phosphorylase	2	0.00175	71.349	0	0	0	0	0	0
APESTPTVYRRISE	0	0	1604.82	P07650	deoA	Thymidine phosphorylase	2,3	7.5191e-05	84.718	0	944600000	1365000000	0	0	0
APETIQK	0	0	785.428	P06149	dld	D-lactate dehydrogenase	2	0.14771	26.796	0	0	1043800	0	0	0
APFDSWINESI	0	0	1277.59	P0AGG4	trxC	Thioredoxin-2	2	7.9263e-07	108.67	45502000	0	0	0	0	0
APFIAINMAAIPK	0	0	1355.76	P0AFB8	glnG	Nitrogen regulation protein NR(I)	2	1.407e-30	113.38	94874000	76041000	212550000	0	0	0
APFWVEK	0	0	875.454	P0A6A0	ubiB	Probable ubiquinone biosynthesis protein UbiB	2	0.0098501	71.029	32641000	0	0	0	0	0
APGAIGPYVQGVDIGSMVFTSGQIPVCPQTGEIPADVQDQAR		0	4325.11	P0AGL2	tdcF	Putative reactive intermediate deaminase TdcF	3,4	1.4292e-98	222.95	0	0	0	473340000	539840000	1003000000
APGFGDRRK	0	0	1002.54	P0A6F5	groL	60 kDa chaperonin	3	0.020558	52.716	126160000	160210000	130810000	0	0	0
APGIAVVIVGSNPASQIYVASK		0	2140.19	P24186	folD	Bifunctional protein FolD;Methylenetetrahydrofolate dehydrogenase;Methenyltetrahydrofolate cyclohydrolase	2,3	3.5843e-49	195.27	0	0	0	331220000	517310000	956420000
APGIDDMTYR		0	1137.51	P60932	uppP	Undecaprenyl-diphosphatase	2	0.00030938	102.07	0	0	0	174930000	232560000	113320000
APGITQAINTK	0	0	1112.62	P00634;B8YM76	phoA	Alkaline phosphatase	2	0.00013704	83.869	0	35073000	43745000	41035000	58188000	86005000
APGMTMFK		0	881.414	P0ABI8	cyoB	Ubiquinol oxidase subunit 1	2	0.014074	76.899	0	0	0	918200000	862120000	882270000
APGRYEIQGDNIFMNVMTFNTQSPVEK	0	0	3085.46	P45424	yhcH	Uncharacterized protein YhcH	3	6.8218e-20	129.93	0	107200000	98946000	0	0	0
APHPSPISAHR		0	1168.61	P12295	ung	Uracil-DNA glycosylase	3	2.2782e-09	151.22	0	20497000	18955000	104350000	182620000	268650000
APIAAEAMGIIAPR		0	1379.76	P0ABD5	accA	Acetyl-coenzyme A carboxylase carboxyl transferase subunit alpha	2,3	3.7765e-19	173.11	0	264810000	295700000	95038000	23724000	113870000
APIAAEAMGIIAPRIK	0	0	1620.94	P0ABD5	accA	Acetyl-coenzyme A carboxylase carboxyl transferase subunit alpha	2,3	3.4593e-40	200.13	1205500000	848940000	1010700000	0	0	0
APIANNGSVIEQSTPNK		0	1738.88	P19926	agp	Glucose-1-phosphatase	2	8.6209e-16	155.28	0	0	0	70304000	71591000	143200000
APIDIYIK	0	0	931.538	P29012	dadX	Alanine racemase, catabolic	2	2.7532e-05	110.31	807010000	664970000	692710000	52419000	30291000	19140000
APIDNDIGVSEATR		0	1456.72	B8LFD6;P00722	lacZ2;lacZ	Beta-galactosidase 2;Beta-galactosidase	2	0.00010466	92.856	0	0	0	0	30282000	54216000
APIFAGR		0	730.413	P32131	hemN	Oxygen-independent coproporphyrinogen-III oxidase	2	0.008063	111.69	0	0	0	33932000	42315000	77922000
APIGAIR		0	696.428	P76578	yfhM	Uncharacterized lipoprotein yfhM	2	0.079848	62.842	0	0	0	2144900000	205900000	1998200000
APIIITVVAK		0	1023.67	P0ACY1	ydjA	Putative NAD(P)H nitroreductase ydjA	2	2.7326e-06	161.79	0	0	0	790420000	1205900000	1250200000
APIISVFGGK	0	0	987.575	P13035	glpD	Aerobic glycerol-3-phosphate dehydrogenase	2	1.8105e-05	102.61	1280600000	924390000	947840000	78916000	60172000	57727000
APIPTPIP	0	0	804.475	P31063	yedD	Uncharacterized lipoprotein yedD	1,2	0.00041387	98.133	221950000	122090000	92714000	6040700	0	0
APISAIR		0	726.439	P02919;P02919-2	mrcB	Penicillin-binding protein 1B;Penicillin-insensitive transglycosylase;Penicillin-sensitive transpeptidase	2	0.0025059	134.12	0	0	0	104700000	110960000	158520000
APITGMVR		0	843.464	Q46808	yqeB	Uncharacterized protein yqeB	2	0.0013598	145.04	0	136160000	189800000	474030000	679820000	951170000
APITGMVRGIINDGIAVVGGFK	0	0	2184.21	Q46808	yqeB	Uncharacterized protein yqeB	2,3,4	3.7519e-50	217.42	910170000	1110600000	750930000	0	0	0
APIVEEIYR		0	1088.59	P06612	topA	DNA topoisomerase 1	2	0.00052734	92.439	0	0	0	177000000	57526000	159070000
APIVMVVDHQR		0	1263.68	P33602	nuoG	NADH-quinone oxidoreductase subunit G	2,3	2.3781e-10	199.46	0	14974000	15083000	381830000	803160000	1001900000
APMIIAIANPEPEIIPPIAK		0	2097.19	P76558	maeB	NADP-dependent malic enzyme	2,3	2.9124e-16	132.59	0	0	0	72237000	108820000	300090000
APMVMDR		0	818.378	P0ABQ2	garR	2-hydroxy-3-oxopropionate reductase	2	0.00068862	150.82	0	382890000	347750000	312300000	347160000	422600000
APNIESIISHQPIEYNR		0	1980.01	P00936	cyaA	Adenylate cyclase	3	0.10101	33.796	0	0	0	0	13505000	0
APNSPVAGR		0	867.456	P0A9M8	pta	Phosphate acetyltransferase	2	0.0011331	111.17	0	2392400	0	153530000	239770000	43899000
APNSPVAGRATVFIFPDINTGNTTYK	0	0	2750.4	P0A9M8	pta	Phosphate acetyltransferase	2,3,4	4.6033e-53	214.44	2679200000	3142300000	3288000000	0	0	0
APQAEVITPGYK		0	1272.67	P77690	arnB	UDP-4-amino-4-deoxy-L-arabinose--oxoglutarate aminotransferase	2	0.0014354	77.593	0	0	0	36785000	21098000	19050000
APQIIVIAPTR		0	1177.72	P0A9P6	deaD	Cold-shock DEAD box protein A	2	0.0043142	65.5	0	0	0	0	15268000	33972000
APQIIVIAPTREIAVQVAEAMTDFSK	0	0	2797.5	P0A9P6	deaD	Cold-shock DEAD box protein A	3,4	5.0887e-66	244.92	740630000	725040000	1583000000	0	0	0
APREEQHTPVSDISAITVGQAIK	0	0	2446.28	P45577	proQ	ProP effector	2,3,4	8.8772e-127	315.18	2025600000	3717300000	2605400000	0	0	0
APRPVDEPRTPNPGNTMSEQIGDK	0	0	2605.26	P0AAI3	ftsH	ATP-dependent zinc metalloprotease FtsH	3,4	3.27e-20	101.29	483420000	309740000	522970000	0	0	0
APSIMQVPGAR		0	1125.6	P77434	yfdZ	Uncharacterized aminotransferase YfdZ	2	0.00092588	83	0	0	0	80074000	64338000	37110000
APSIYQTNPNYIIYSK	0	0	1870.95	P05825	fepA	Ferrienterobactin receptor	2	2.2543e-15	142.45	40819000	0	52222000	0	37216000	0
APSTFNPIYSMDR		0	1497.69	P02918	mrcA	Penicillin-binding protein 1A;Penicillin-insensitive transglycosylase;Penicillin-sensitive transpeptidase	2	3.5734e-08	130.56	0	0	0	0	0	112470000
APSYTIVGIFTGYK	0	0	1515.8	P76115	yncD	Probable TonB-dependent receptor YncD	2	7.7206e-07	99.531	27372000	38286000	40092000	0	0	0
APTEPSAGGEVK		0	1141.56	P29131	ftsN	Cell division protein FtsN	2	0.13041	26.659	0	0	0	51870000	0	0
APTIYAEFTNK	0	0	1253.63	P75952	ycfQ	Uncharacterized HTH-type transcriptional regulator ycfQ	2	4.0106e-06	66.758	0	0	85541000	0	0	0
APTNEIAVREAINYAVNK	0	0	1972.04	P33590	nikA	Nickel-binding periplasmic protein	3	1.2783e-38	197.14	313880000	353020000	127630000	0	0	0
APTPIWMK	0	0	942.5	P07395	pheT	Phenylalanine--tRNA ligase beta subunit	2	0.00153	87.616	403490000	0	0	0	0	0
APTPSAAAEVVSR		0	1254.66	P04994	xseA	Exodeoxyribonuclease 7 large subunit	2	0.00025346	93.959	0	0	0	112160000	126040000	126030000
APTPVDVIEGDIR		0	1380.72	P76290	cmoA	tRNA (cmo5U34)-methyltransferase	2,3	8.2086e-08	121.02	0	0	0	190680000	174330000	402990000
APTSVPSAASCAIEEIIR		0	1870.95	Q46814	xdhD	Probable hypoxanthine oxidase XdhD	2	8.7668e-23	161.84	0	0	0	102700000	88674000	235020000
APVAGAIIIWDK		0	1252.72	P0AES0	gsp	Bifunctional glutathionylspermidine synthetase/amidase;Glutathionylspermidine synthase;Glutathionylspermidine amidase	2	2.1926e-15	156.12	0	0	0	59692000	197150000	235010000
APVAIIDFAASAR		0	1300.71	P15254	purL	Phosphoribosylformylglycinamidine synthase	2	8.0403e-07	86.313	0	0	0	27210000	32093000	0
APVDIIPIIEVAGGAFR		0	1736.98	P30847	baeS	Signal transduction histidine-protein kinase BaeS	2,3	1.1914e-07	101.36	0	0	0	41520000	70246000	133510000
APVEQWSAGATGIGVR		0	1597.82	P37095	pepB	Peptidase B	2	5.9233e-14	143.93	0	220590000	151720000	82534000	62622000	71266000
APVEQWSAGATGIGVRTIANIITA	0	0	2395.29	P37095	pepB	Peptidase B	2,3	5.1374e-93	290.42	1795800000	318010000	1415700000	0	0	0
APVFQSR		0	803.429	P33602	nuoG	NADH-quinone oxidoreductase subunit G	2	0.0027218	132.72	0	0	0	2619500000	3247700000	1673100000
APVIDEQSPVQVTSR		0	1624.84	P33934	napH	Ferredoxin-type protein napH	2	1.2006e-10	78.763	0	0	0	19431000	32360000	0
APVIEMINHPQNPYVK	0	0	1848.96	P37652	bcsB	Cyclic di-GMP-binding protein	3	5.0633e-18	113.53	0	454880000	295320000	0	0	32152000
APVIIAVNK	0	0	923.58	P06616	era	GTPase Era	2	1.2285e-19	187.55	366890000	318720000	313420000	36136000	27612000	36579000
APVIVQFSNGGASFIAGK	0	0	1761.94	P0AB71	fbaA	Fructose-bisphosphate aldolase class 2	2,3	6.3032e-110	302.32	0	5771900000	8480700000	104310000	0	0
APVPVYAHVSMINGDDGK	0	0	1868.91	P04805	gltX	Glutamate--tRNA ligase	2,3	1.0447e-20	163.99	904980000	856440000	1430700000	0	0	0
APVQIIGR		0	852.518	P62672	apaG	Protein ApaG	2	0.0025269	176.65	0	0	0	386310000	290940000	464100000
APVSGWVTNITTR		0	1400.74	P76185	ydhJ	Uncharacterized protein ydhJ	2	0.083135	27.098	0	0	0	12368000	0	0
APVVVPAGVDVK	0	0	1149.68	P0AG55	rplF	50S ribosomal protein L6	2,3	5.2867e-09	120.06	17538000000	27345000000	16593000000	2856200000	4229700000	4490200000
APWAMTSIK		0	1003.52	P04825	pepN	Aminopeptidase N	2	0.0010207	116.73	0	0	0	824610000	1054200000	916710000
APWFHHQEGK	0	0	1235.58	P09394	glpQ	Glycerophosphoryl diester phosphodiesterase	2,3,4	1.0235e-19	172.23	4264800000	6094200000	7120300000	0	0	0
APYRQVITHGFTVDGQGRK	0	0	2129.11	P00956	ileS	Isoleucine--tRNA ligase	3,4,5	7.4887e-50	216.19	1398400000	1806700000	1479200000	0	0	0
AQAAANIAQITVNR		0	1439.78	P0AE06	acrA	Acriflavine resistance protein A	2	2.3334e-12	147.33	0	0	0	100840000	122670000	128630000
AQAAANIAQITVNRYQK	0	0	1859	P0AE06	acrA	Acriflavine resistance protein A	2,3	3.3392e-53	231.75	1781000000	2016000000	1222400000	0	0	0
AQAADIIAIFDER		0	1431.74	P0ABZ1	fliG	Flagellar motor switch protein FliG	2,3	9.0271e-23	196.38	0	0	0	1194500000	1036100000	751190000
AQAFEQDR		0	963.441	P0AEU7	skp	Chaperone protein skp	2	0.0013639	122.74	0	0	0	45101000	58285000	25985000
AQAFEQDRARRSNEERGK	0	0	2147.06	P0AEU7	skp	Chaperone protein skp	4,5,6	4.8133e-09	112.17	2798000000	3816200000	3808900000	0	0	0
AQAGERMPSCINIISGPSSTADIEIIK	0	0	2857.43	P77433	ykgG	Uncharacterized protein ykgG	3	4.6386e-13	109.26	0	350690000	300430000	0	0	0
AQAIWTR		0	844.456	P0A6Z3	htpG	Chaperone protein htpG	2	0.0013117	144.29	0	1117200000	1755000000	166960000	198650000	361880000
AQAIWTRNK	0	0	1086.59	P0A6Z3	htpG	Chaperone protein htpG	2,3	6.5942e-19	172.23	254580000	540950000	458360000	0	0	0
AQAMYGGSIISTQQGIWAK		0	2009	P0ADC6	lptG	Lipopolysaccharide export system permease protein lptG	2,3	2.5832e-15	135.45	0	0	0	61446000	93198000	130320000
AQATGFYGSIIPSPDVHGYK	0	0	2107.04	P02924	araF	L-arabinose-binding periplasmic protein	3	3.0363e-15	148.56	172300000	103070000	191040000	0	0	0
AQAVGAADSIK	0	0	1029.55	P29018	cydD	ATP-binding/permease protein CydD	2	2.091e-07	109.42	150260000	216260000	193390000	0	0	0
AQCIAVDANAR		0	1187.57	P75825	hcp	Hydroxylamine reductase	2	0.024499	39.266	0	0	0	0	0	45198000
AQCIAVDANARVDNPMADIQIVSDDIGEIQRQAAEFTPNK	0	0	4383.12	P75825	hcp	Hydroxylamine reductase	4	6.4533e-151	332.66	543870000	435500000	474290000	0	0	0
AQDVQRHPYKPK	0	0	1465.78	P68919	rplY	50S ribosomal protein L25	4	0.1395	21.301	0	10521000	9057600	0	0	0
AQEIEIK	0	0	829.455	P30871	ygiF	Uncharacterized protein ygiF	2	0.091454	73.975	334880000	236820000	65244000	0	0	0
AQEIIGCPVQVISGEEEAR		0	2084.02	P25552	gppA	Guanosine-5-triphosphate,3-diphosphate pyrophosphatase	2	1.7424e-14	121.27	0	0	0	25142000	85852000	71079000
AQEIQQAYEIIK	0	0	1432.76	P31680	djlA	DnaJ-like protein DjlA	2	8.1834e-25	188.61	0	174360000	116230000	7778600	0	0
AQEVTADNNQQAASGAQPEQSK	0	0	2271.04	P0AE06	acrA	Acriflavine resistance protein A	2,3	2.2489e-50	223.18	652400000	822850000	992560000	53219000	52197000	85694000
AQEYTVEQINHGR		0	1543.74	P0AG93	secF	Protein translocase subunit SecF	3	2.3722e-05	49.025	0	0	0	0	75879000	96497000
AQEYTVEQINHGRK	0	0	1671.83	P0AG93	secF	Protein translocase subunit SecF	2,3	2.4986e-20	161.1	155590000	367410000	387250000	0	0	0
AQFDQFIR		0	1023.51	P31680	djlA	DnaJ-like protein DjlA	2	0.0013936	140.98	0	0	0	505880000	500420000	608190000
AQFEEER		0	907.404	P0A6P1	tsf	Elongation factor Ts	2	0.047646	72.234	0	31139000	30691000	84760000	103870000	33677000
AQFEEERVAIVAK	0	0	1488.79	P0A6P1	tsf	Elongation factor Ts	2,3	1.6473e-44	221.66	12667000000	11972000000	15587000000	0	0	0
AQFTDAAIK	0	0	963.503	P0AGD3	sodB	Superoxide dismutase [Fe]	2	0.00021658	90.629	7468900000	6620800000	10510000000	2684500000	3426900000	3213700000
AQFVIRASDIHNAK	0	0	1568.84	P0A786	pyrB	Aspartate carbamoyltransferase catalytic chain	4	0.00017375	78.705	49121000	0	0	0	0	0
AQFVYTMHRVGK	0	0	1435.74	P0A9W3	yjjK	Uncharacterized ABC transporter ATP-binding protein YjjK	2,3,4	1.0626e-08	110.08	417540000	304230000	630760000	0	0	0
AQFYQNIQNYIETEIK	0	0	2000.98	P09030	xthA	Exodeoxyribonuclease III	3	3.208e-22	163.27	0	53515000	0	0	0	0
AQGEVVFK	0	0	876.471	P0AE91	creA	Protein CreA	2	0.0011206	87.616	248650000	184210000	21388000	39396000	74877000	22357000
AQGTIYIVSAPSGAGK	0	0	1518.8	P60546	gmk	Guanylate kinase	2	5.755e-22	157.38	272450000	302770000	609100000	42262000	27215000	36044000
AQGVQITAK	0	0	914.519	P0A910	ompA	Outer membrane protein A	2	7.0326e-05	103.87	13539000000	27750000000	29679000000	3854600000	5956300000	3446200000
AQHITITAETQGAK	0	0	1467.77	P76010	ycgR	Flagellar brake protein YcgR	2,3	8.5595e-11	127.71	206590000	277210000	36450000	43864000	298720000	310000000
AQHPEYETWTAGIHGK	0	0	1823.86	P0ABK9	nrfA	Cytochrome c-552	4	0.00014823	71.344	125010000	111780000	393720000	0	0	0
AQHSAIDDIPRSIPAIMRAQK	0	0	2317.23	P0AEY3	mazG	Nucleoside triphosphate pyrophosphohydrolase	4,5	1.8635e-14	131.25	51181000	238690000	105000000	0	0	0
AQIAEIQSFVSR		0	1347.71	P0A9U3	ybiT	Uncharacterized ABC transporter ATP-binding protein YbiT	2	0.00048296	65.395	0	0	0	0	0	0
AQIAEIQSFVSRFSANASK	0	0	2053.06	P0A9U3	ybiT	Uncharacterized ABC transporter ATP-binding protein YbiT	3	5.2024e-18	54.805	429240000	0	467110000	0	0	0
AQIAFEGFDSK		0	1211.58	P29131	ftsN	Cell division protein FtsN	2	0.00065626	87.298	0	90271000	66734000	46753000	81786000	0
AQIAHFFEHYK	0	0	1389.68	P0A7A9	ppa	Inorganic pyrophosphatase	2,3,4	4.4694e-21	172.34	7252600000	7808600000	6397800000	0	0	0
AQIAIYDYIK		0	1196.64	P0A7B1	ppk	Polyphosphate kinase	2	0.0055361	74.162	0	0	0	48966000	77047000	0
AQIEQGRDRIIEIHSNGGEK	0	0	2249.15	P60240	rapA	RNA polymerase-associated protein rapA	3,4,5	1.343e-28	180.62	0	303910000	524450000	0	0	0
AQIFNFSSGPAMIPAEVIK	0	0	2019.05	P23721	serC	Phosphoserine aminotransferase	2,3	4.5894e-29	186.68	1879700000	470490000	508110000	203430000	167120000	0
AQIGIAIGIHK	0	0	1119.68	P0ADE4	ytfM	Uncharacterized protein ytfM	3	0.00047405	69.01	16676000	16002000	28489000	0	0	0
AQIHVEDTER		0	1196.58	P41409	rihA	Pyrimidine-specific ribonucleoside hydrolase rihA	2,3	2.997e-06	171.34	0	37373000	0	5124300000	3619500000	6310300000
AQIIADIADIDVISTEDIK	0	0	2042.08	P0ABD5	accA	Acetyl-coenzyme A carboxylase carboxyl transferase subunit alpha	2,3	2.7997e-50	225.96	1969300000	1420100000	2213100000	0	0	0
AQIIDSDGIIR		0	1199.65	P76506	mlaA	Probable phospholipid-binding lipoprotein mlaA	2	0.0027654	73.499	0	0	0	151090000	143150000	158860000
AQIIQQAGNSVIAK	0	0	1439.81	P04949	fliC	Flagellin	2,3	9.7658e-37	208.87	13366000000	16545000000	20205000000	1583100000	849910000	1197700000
AQIIRDAAGIK	0	0	1154.68	P0A817	metK	S-adenosylmethionine synthase	2,3	2.5868e-50	251.43	1601000000	1278500000	2246000000	0	0	0
AQIISQIQQQR		0	1311.73	Q47710	yqjK	Uncharacterized protein yqjK	2	2.4237e-11	134.57	0	0	0	0	0	0
AQIPTTMTIMAIGMIPK	0	0	1815.97	P08142	ilvB	Acetolactate synthase isozyme 1 large subunit	2	0.030637	27.032	0	0	59275000	0	0	0
AQIQEIAQTK		0	1128.61	P0A7J7	rplK	50S ribosomal protein L11	2	2.9881e-06	159.79	0	0	0	2868900000	2886800000	2216200000
AQISRIMK	0	0	945.543	P32131	hemN	Oxygen-independent coproporphyrinogen-III oxidase	3	0.019702	60.682	16891000	0	0	0	0	0
AQIVGMNVGTIK		0	1229.68	P27306	sthA	Soluble pyridine nucleotide transhydrogenase	2	6.9343e-05	100.55	0	0	0	1787800000	1043700000	1404500000
AQIYAFDPAIEGIR		0	1562.81	P24188	yceA	UPF0176 protein yceA	2	0.00080162	72.496	0	0	0	0	26191000	21769000
AQMDGIEGYPVYTR		0	1598.74	P09546	putA	Bifunctional protein putA;Proline dehydrogenase;Delta-1-pyrroline-5-carboxylate dehydrogenase	2	0.0013838	61.212	0	0	0	37974000	0	40583000
AQNAQVAAGQIGGTPPVK	0	0	1705.91	P31224	acrB	Acriflavine resistance protein B	2,3	2.5554e-50	213.83	274970000	219540000	227780000	0	0	17759000
AQNCVGPNTR		0	1115.51	P37024	hrpB	ATP-dependent RNA helicase hrpB	2	0.0049616	62.823	0	0	0	0	0	0
AQNFEAVAQYQFDFGIRPSVAYIQSK	0	1	2976.48	P21420	nmpC	Putative outer membrane porin protein NmpC	2,3,4	2.4689e-258	305.58	14257000000	13305000000	18867000000	0	11354000	0
AQNHIYTVIEK		0	1314.69	P33029	yeiQ	Uncharacterized oxidoreductase yeiQ	2,3	4.5439e-11	208.46	0	0	0	355590000	16275000	100990000
AQNINVHIIGR		0	1233.69	P23003	trmA	tRNA (uracil(54)-C(5))-methyltransferase	3	6.2663e-06	85.355	0	0	0	73203000	108350000	84015000
AQNIPVISYIANHFASMTGTK	0	0	2262.15	P0AAD8	tdcC	Threonine/serine transporter TdcC	3	2.4363e-29	188.04	321830000	510160000	10658000	0	0	13773000
AQNRGIIQAVDDFTAEAQIDK	0	0	2302.16	P33920	yejK	Nucleoid-associated protein YejK	2,3	1.36e-28	174.23	197700000	401250000	325110000	0	0	0
AQNRRVEITISPI	0	0	1495.85	P37665	yiaD	Inner membrane lipoprotein YiaD	3	0.0062336	42.095	0	0	526930000	0	0	0
AQNVIVFK	0	0	917.533	P0AB67	pntB	NAD(P) transhydrogenase subunit beta	2	2.319e-05	113.41	0	378600000	466470000	0	58450000	70555000
AQPAAIIRIK	0	0	1079.68	P0AC19	folX	D-erythro-7,8-dihydroneopterin triphosphate epimerase	2,3	1.42e-05	104.2	259260000	326070000	395460000	0	0	0
AQPANIPITIHEIER		0	1700.92	P77731	allA	Ureidoglycolate hydrolase	3	0.0037379	56.569	0	0	0	0	0	81394000
AQPDWSIAIIR		0	1268.69	P09147	galE	UDP-glucose 4-epimerase	2	0.00029598	95.573	0	422200000	549670000	162470000	198190000	0
AQPEAEVVAQPEPVVEETPEPVAIER		0	2812.41	P10121	ftsY	Cell division protein FtsY	2,3	1.737e-12	94.019	0	0	0	366690000	378980000	481230000
AQPEWEAIPAIER		0	1508.76	P25553	aldA	Lactaldehyde dehydrogenase	2	0.0095863	53.967	0	0	0	36324000	37697000	40996000
AQPSIEAIAAIK		0	1210.69	P15028	fecB	Fe(3+) dicitrate-binding periplasmic protein	2	0.048754	32.159	0	0	0	59846000	0	0
AQPSIEAIAAIKPDIIIADSSR		1	2278.25	P15028	fecB	Fe(3+) dicitrate-binding periplasmic protein	3	7.0813e-18	122.57	0	0	0	65064000	82360000	260290000
AQPVGGINEK		0	1011.53	P75867	ycbZ	Putative Lon protease homolog	2	0.0064826	60.518	0	0	0	0	0	0
AQQAIGINMEQIK	0	0	1442.76	P0ABK9	nrfA	Cytochrome c-552	2	5.3588e-27	176.42	238670000	562140000	1100000000	37949000	35256000	54770000
AQQITITAPEMTAIVGGMR		0	1987.02	P13029	katG	Catalase-peroxidase	2,3	1.3598e-14	124.92	0	207600000	220690000	57924000	69270000	89700000
AQQITITAPEMTAIVGGMRVIGANFDGSK	0	0	2975.52	P13029	katG	Catalase-peroxidase	2,3	5.0809e-70	246.77	534730000	3433900000	3250800000	0	0	0
AQQIVDATDK		0	1087.55	P0A870	talB	Transaldolase B	2	0.00025947	105.4	0	131680000	101730000	1135000000	1276600000	1330700000
AQQPPIR		0	808.456	P08312	pheS	Phenylalanine--tRNA ligase alpha subunit	2	0.019909	92.692	0	0	0	42934000	62269000	41275000
AQQTPIYEQHTICGAR		0	1871.89	P27248	gcvT	Aminomethyltransferase	3	5.5082e-08	109.84	0	73518000	62436000	115070000	96269000	149430000
AQQYQQQIGQK		0	1318.66	P10100	rlpA	Rare lipoprotein A	2	6.106e-09	142	0	55767000	53194000	250340000	355240000	515810000
AQREYASFTQEQVDK	0	0	1798.85	P0A9Q7	adhE	Aldehyde-alcohol dehydrogenase;Alcohol dehydrogenase;Acetaldehyde dehydrogenase [acetylating];Pyruvate-formate-lyase deactivase	2,3	3.7852e-38	202.82	351910000	2584600000	1844600000	0	0	0
AQRGIVYIDEIDK	0	0	1518.8	P0A6H1	clpX	ATP-dependent Clp protease ATP-binding subunit ClpX	2,3	8.6089e-16	150.21	1350600000	685480000	1288600000	0	0	0
AQSDADAISVHIER		0	1510.74	P14081	selB	Selenocysteine-specific elongation factor	2,3	1.7732e-23	188.09	0	0	0	553130000	818850000	830870000
AQSHAIITSSATVIADDPAITVR		0	2336.23	P25539	ribD	Riboflavin biosynthesis protein RibD;Diaminohydroxyphosphoribosylaminopyrimidine deaminase;5-amino-6-(5-phosphoribosylamino)uracil reductase	3	1.8059e-11	87.062	0	0	0	127120000	235840000	379900000
AQSIDAISSMANIAGYR		0	1766.86	P07001	pntA	NAD(P) transhydrogenase subunit alpha	2,3	1.0858e-27	182.02	0	0	0	346530000	558590000	500940000
AQSVTIDYK	0	0	1023.52	P60785	lepA	Elongation factor 4	2	0.00018431	93.551	299380000	483510000	0	50326000	0	30362000
AQSVVDYIISK		0	1221.66	P0A910	ompA	Outer membrane protein A	2	0.00027675	96.015	0	2558500000	2881600000	12199000000	10880000000	15716000000
AQTDEVIENPDPRGAA	0	0	1681.79	P0AG18	purE	N5-carboxyaminoimidazole ribonucleotide mutase	2	9.4808e-23	90.412	23119000	29750000	45611000	0	0	0
AQTFTIVAK	0	0	977.555	P0A862	tpx	Thiol peroxidase	2	0.00036899	104.2	6492100000	8285800000	8825800000	474780000	617730000	661580000
AQTIIEAQGEVAR		0	1384.73	P0ABC7	hflK	Modulator of FtsH protease HflK	2	0.0017418	72.958	0	0	0	50063000	0	50539000
AQTIIEAQGEVARFAK	0	0	1730.93	P0ABC7	hflK	Modulator of FtsH protease HflK	2,3	1.3319e-88	281.4	953780000	1238900000	1546900000	0	0	0
AQTISFEDFITYK		0	1561.77	P0ABU2	engD	GTP-dependent nucleic acid-binding protein engD	2	2.794e-05	106.01	0	0	0	98993000	102280000	183570000
AQTTAENIINTIVIQ	0	0	1627.88	P0AEE1	dcrB	Protein dcrB	2,3	5.8366e-82	222.29	1529300000	1232600000	1671700000	120220000	129310000	103560000
AQVAEIAR		0	856.477	P0A715	kdsA	2-dehydro-3-deoxyphosphooctonate aldolase	2	0.0014491	143.85	0	0	0	6967100000	7464800000	7402800000
AQVFTDSINPAPIEAIAGR		0	1969.03	P32099	lplA	Lipoate-protein ligase A	2,3	7.8724e-51	221.13	0	0	0	171880000	165060000	358430000
AQVGTMPVGSK		0	1073.55	P0C0V0	degP	Periplasmic serine endoprotease DegP	2	0.00021178	91.658	0	11743000	7802700	515060000	659130000	832910000
AQVIAIIEK	0	0	983.602	P0AED7	dapE	Succinyl-diaminopimelate desuccinylase	2	0.00080764	85.676	206210000	233930000	274100000	0	31585000	47915000
AQVINTNSISIITQNNINK	0	0	2084.12	P04949	fliC	Flagellin	2,3	5.5924e-186	393.05	8460900000	9226800000	11497000000	571250000	453090000	625890000
AQVRPIAVGVHNDR		1	1530.84	P00562	metL	Bifunctional aspartokinase/homoserine dehydrogenase 2;Aspartokinase;Homoserine dehydrogenase	3	8.2187e-06	118.76	0	0	0	0	43422000	73933000
AQVSEADVIHIK		0	1308.7	P75830	macA	Macrolide-specific efflux protein macA	2	0.0988	27.681	0	0	0	0	0	207560000
AQVYAINTSDGTVAWQTK	0	0	1951.96	P77774	yfgL	Lipoprotein yfgL	2,3	2.2384e-39	208.92	160230000	251000000	458680000	16419000	24904000	32651000
AQYDTVIANEVTAR		0	1549.77	P02930	tolC	Outer membrane protein tolC	2,3	1.8684e-23	176.25	0	0	0	680860000	689330000	834480000
AQYIIDQIIAEAR		0	1502.81	P0AFG8	aceE	Pyruvate dehydrogenase E1 component	2,3	2.8653e-24	210.44	0	0	0	1549600000	1240600000	1359000000
AQYSIAGMTSGVVVGTDHAAEAITGFFTK	0	0	2928.43	P18843	nadE	NH(3)-dependent NAD(+) synthetase	3	1.5296e-69	235.95	758680000	272720000	579110000	0	0	0
AQYVIAEQVTR		0	1276.68	P0AGJ9	tyrS	Tyrosine--tRNA ligase	2	2.7989e-05	103.18	0	18361000	0	141820000	88977000	149710000
ARADVVVVSIFVNPMQFDRPEDIARYPRTIQEDCEK	0	0	4263.12	P31663	panC	Pantothenate synthetase	5	4.1306e-14	101.37	0	191690000	129330000	0	0	0
ARAEREAREAQAVRDRQK	0	0	2139.14	P37690	envC	Murein hydrolase activator EnvC	5	0.056736	33.773	87629000	0	0	0	0	0
ARAFPGINGMDIAK	0	0	1459.76	P0A6F1	carA	Carbamoyl-phosphate synthase small chain	2,3	0.00017196	78.814	68247000	124640000	0	0	0	0
ARCVGAAIRQNPQMK	0	0	1698.88	P64588	yqjI	Transcriptional regulator YqjI	3,4	3.1416e-15	134.21	130990000	51315000	196460000	0	0	0
ARDEAIAYISK	0	0	1235.65	P0AG90	secD	Protein translocase subunit SecD	2,3	1.8907e-08	125.46	312020000	297150000	488180000	0	0	0
ARDGRAIPIIVFVPSK	0	0	1738.03	P06846	ebgR	HTH-type transcriptional regulator ebgR	4	4.3653e-18	82.908	10307000	0	0	0	0	0
ARDIHTSTIEIFEK	0	0	1658.86	P42596	rlmG	Ribosomal RNA large subunit methyltransferase G	3,4	1.3617e-27	175.15	45033000	0	437370000	0	0	0
ARDIIDDARQSIK	0	0	1499.81	P22939	ispA	Farnesyl diphosphate synthase	2,3,4	1.5011e-13	132.79	434900000	258400000	277330000	0	0	0
ARDIVAGIASEEEDEIVVFEGCEHAK	0	0	2872.35	P0A993	fbp	Fructose-1,6-bisphosphatase class 1	3,4	1.1031e-20	136.44	336220000	198790000	376900000	0	0	0
AREAIGIPHSDVFRQAK	0	0	1894.02	P36683	acnB	Aconitate hydratase 2	2,3,4,5	1.3424e-50	214.82	4430200000	6722800000	8523100000	0	0	0
AREAWPTK	0	0	957.503	P60560	guaC	GMP reductase	3	0.0019158	84.498	0	22169000	21042000	0	0	0
AREERGGISFESEEAK	0	0	1793.85	P21499	rnr	Ribonuclease R	3,4	1.6723e-06	93.424	536200000	0	0	0	0	0
AREIWFICRQYDAK	0	0	1854.92	P0ABU0	menB	1,4-Dihydroxy-2-naphthoyl-CoA synthase	3	2.5608e-20	160.87	0	0	332780000	0	0	0
AREVAETVIGK	0	0	1171.66	P25522	mnmE	tRNA modification GTPase MnmE	2,3	9.7234e-06	97.163	42718000	173860000	151170000	0	0	0
AREVAIYRQGK	0	0	1289.72	P0A705;P0A705-2;P0A705-3	infB	Translation initiation factor IF-2	2,3	1.0956e-21	186.46	469900000	555020000	465960000	0	0	0
AREVPAAIQK	0	1	1081.62	P0A7W1	rpsE	30S ribosomal protein S5	2,3	1.9128e-37	226.2	7964700000	15846000000	14768000000	0	0	56862000
ARFTVGIYDDVTNISIPIPENTIPNSAK	0	0	3044.58	P52647	ydbK	Probable pyruvate-flavodoxin oxidoreductase	3	1.6278e-17	125.05	132080000	153400000	0	0	0	0
ARFYVINAAK	0	0	1151.65	P52647	ydbK	Probable pyruvate-flavodoxin oxidoreductase	2	0.0003568	83.358	0	36751000	54087000	0	0	0
ARGADVRIVYSPMDAIK	0	0	1860.99	P24192	hypD	Hydrogenase isoenzymes formation protein hypD	3,4	0.0020958	40.962	23965000	0	27309000	0	0	0
ARGATVTTAESCTGGWVAK	0	0	1921.93	P0A6G3	ygaD	Protein YgaD	2,3	1.447e-28	178.12	398050000	491020000	478390000	0	0	0
ARGEDIEPIRIEVNK	0	0	1737.94	P0A8L1	serS	Serine--tRNA ligase	2,3,4	1.0176e-49	229.9	7163000000	2712400000	3216600000	0	0	0
ARGFTAEDFAISHPGGAIGRK	0	0	2157.11	P45395	kdsD	Arabinose 5-phosphate isomerase KdsD	4,5	2.068e-10	121.74	556380000	666290000	1607800000	0	0	0
ARGGIYEVIAHAEK	0	0	1512.8	P00926	dsdA	D-serine dehydratase	3,4	0.00017279	78.763	379160000	0	0	0	0	0
ARGIRDATSATTTTSIGGIFK	0	0	2123.13	P0A6T5	folE	GTP cyclohydrolase 1	3,4	3.4727e-21	165.71	1528100000	1470400000	1389000000	0	0	0
ARGITINTSHVEYDTPTRHYAHVDCPGHADYVK	0	0	3779.79	P0CE47;P0CE48	tufA;tufB	Elongation factor Tu 1;Elongation factor Tu 2	3,4,5,6,7	1.5865e-154	339.2	45452000000	53903000000	56232000000	0	0	0
ARGITSTITFPVGNIAPEGSVIK	0	0	2327.28	P39358	yjhG	Uncharacterized protein YjhG	3	1.3676e-07	85.945	80605000	0	0	0	0	0
ARGQNVPVVFFNK	0	0	1474.8	P0AEE5	mglB	D-galactose-binding periplasmic protein	2,3	2.618e-14	147.26	2670200000	3360200000	1741900000	0	0	0
ARGTTQVFEAYSK	0	0	1456.73	P05459	pdxB	Erythronate-4-phosphate dehydrogenase	2,3	1.7252e-07	107.99	190850000	228630000	150800000	0	0	0
ARGYTFVSETDTEVIAHIVNWEIK	0	0	2777.4	P17169	glmS	Glucosamine--fructose-6-phosphate aminotransferase [isomerizing]	3,4	1.7855e-92	284.28	947720000	2241000000	1545000000	0	0	0
ARHIVDIYQQQGVEK	0	0	1782.94	P0A867	talA	Transaldolase A	3	3.674e-07	105.19	35140000	0	0	0	0	0
ARHNEPYYPPVEPARPVGDIK	0	0	2404.23	P21177	fadB	Fatty acid oxidation complex subunit alpha;Enoyl-CoA hydratase/Delta(3)-cis-Delta(2)-trans-enoyl-CoA isomerase/3-hydroxybutyryl-CoA epimerase;3-hydroxyacyl-CoA dehydrogenase	4	1.5156e-06	84.493	126390000	149920000	141110000	0	0	0
ARIAEIGRQITERYK	0	0	1803.01	P0A9M2	hpt	Hypoxanthine phosphoribosyltransferase	3,4	6.5527e-191	177.84	401480000	490870000	737290000	0	0	0
ARIAGINIPDHK	0	0	1303.74	P0A7S9	rpsM	30S ribosomal protein S13	2,3,4	3.3321e-51	240	10730000000	11053000000	10122000000	0	0	0
ARIARFEEINSTEYQK	0	0	1953.99	P0A9W3	yjjK	Uncharacterized ABC transporter ATP-binding protein YjjK	3,4	3.9577e-31	188.19	539540000	1539900000	2041500000	0	0	0
ARIEQAWPDSIADGQIIK	0	0	2010.05	P62517	mdoH	Glucans biosynthesis glucosyltransferase H	2,3	3.419e-05	65.105	130880000	172270000	153280000	0	0	0
ARIGRPPEQVIEIVG	0	0	1632.93	P76569	yfgD	Uncharacterized protein YfgD	2,3	1.3504e-10	123.64	743640000	1288700000	794590000	0	0	0
ARIIVVTSGK	0	0	1042.65	P0AEZ3	minD	Septum site-determining protein MinD	2,3	4.9406e-15	169.76	832700000	474550000	277300000	0	0	0
ARIPATDGQVK	0	0	1154.64	P0A855	tolB	Protein tolB	2,3	8.62e-29	199.68	1966800000	2083200000	2121500000	0	0	0
ARIPGGQIEQAREIIRDIESIIPHNESIFQK	0	0	3556.91	P0ABI4	corA	Magnesium transport protein CorA	6	0.0063993	24.835	0	45719000	0	0	0	0
ARIPPEIIQQHIEYVK	0	0	1933.08	P37626	yhiI	Uncharacterized protein yhiI	3,4	2.1869e-40	204.28	92202000	368740000	455010000	0	0	0
ARITGDINVVQDK	0	0	1427.77	P39321	ytfN	Uncharacterized protein ytfN	2	0.0035527	61.423	40817000	0	0	0	0	0
ARITRNIIAGIPGAEEGYTIDQFRK	0	0	2788.5	P24215	uxuA	Mannonate dehydratase	3,4,5	2.2445e-45	134.34	1114700000	408650000	532390000	0	0	0
ARIVEIGAK	0	0	955.581	P15042	ligA	DNA ligase	2,3	1.3178e-06	126.31	55501000	241420000	154150000	0	0	0
ARMIFGIK	0	0	934.542	P0AC59	grxB	Glutaredoxin-2	3	0.0012896	86.953	38071000	32264000	42595000	0	0	0
ARMITEDQIK	0	0	1203.63	P0AAI3	ftsH	ATP-dependent zinc metalloprotease FtsH	2,3	1.471e-27	197.79	951190000	1499900000	1069800000	0	0	0
ARMQQFSRVI	0	0	1234.66	P32131	hemN	Oxygen-independent coproporphyrinogen-III oxidase	2,3	0.00069814	76.827	92419000	73241000	0	0	0	0
ARNIDVIIADTAGRIQNK	0	0	1967.09	P10121	ftsY	Cell division protein FtsY	3,4	1.2472e-38	197.49	819590000	638330000	1664600000	0	0	0
ARPAEQPAPVK	0	1	1162.65	P23865	prc	Tail-specific protease	2,3	0.00016997	82.417	0	36350000	26525000	2047800	3534700	1185600
ARPARITESEFIWQHNQDPMAVDK	0	0	2838.39	P0A870	talB	Transaldolase B	3,4,5	6.6916e-110	312.15	11047000000	14750000000	13787000000	0	0	0
ARPESQEINIIR		1	1424.77	P0AE01	trmJ	tRNA (cytidine/uridine-2-O-)-methyltransferase TrmJ	2,3	1.6437e-12	155.48	0	0	0	270200000	107000000	499510000
ARPYSGYENFDFEIPVGGGVSDCYTRVMIK	0	2	3426.6	P33599	nuoC	NADH-quinone oxidoreductase subunit C/D	3,4	9.1014e-25	135.3	1453900000	1157900000	1122700000	0	0	42243000
ARQASITQEITEIVSGAAAV	0	0	2014.07	P0ABA6	atpG	ATP synthase gamma chain	2,3	1.4052e-28	180.14	868880000	532440000	0	0	0	0
ARREQEAAEIK	0	0	1299.69	P0A705;P0A705-2;P0A705-3	infB	Translation initiation factor IF-2	3,4	0.00015571	83.045	81239000	12933000	10628000	0	0	0
ARRIIWPIK	0	0	1151.73	P13029	katG	Catalase-peroxidase	3	0.0033887	69.825	0	55084000	68882000	0	0	0
ARRNMINVAINNGTIQHPVK	0	0	2245.22	P0A7W1	rpsE	30S ribosomal protein S5	3,4,5	8.388e-50	221.31	5087600000	4877800000	6573600000	0	0	0
ARSGIYRHEEIK	0	0	1457.77	P07364	cheR	Chemotaxis protein methyltransferase	4	4.5521e-05	86.803	44763000	244700000	112480000	0	0	0
ARSIIVATGAK	0	0	1085.66	P35340	ahpF	Alkyl hydroperoxide reductase subunit F	2,3	1.0876e-15	162.68	1310400000	1838200000	2189700000	0	0	0
ARSPVSIGGVVVGRVADITIDPK	0	0	2305.31	P64604	mlaD	Probable phospholipid ABC transporter-binding protein mlaD	3,4	5.1383e-17	142.99	536790000	862220000	948720000	0	0	0
ARSVESEPCK	0	0	1161.54	P0AD33	yfcZ	UPF0381 protein yfcZ	3	0.0058857	58.37	6619000	6876000	9984300	0	0	0
ARTSEDINDAINYRTVTK	0	0	2066.04	P0AC19	folX	D-erythro-7,8-dihydroneopterin triphosphate epimerase	3,4	3.5167e-64	246.69	1345100000	1230500000	1279800000	0	0	0
ARVACETYVK	0	0	1195.6	P0A817	metK	S-adenosylmethionine synthase	2,3	1.2589e-09	137.98	830670000	1441200000	1240400000	0	0	0
ARVAPIIYMEGACGVRINADDDVSEIFK	0	0	3108.54	P28903	nrdD	Anaerobic ribonucleoside-triphosphate reductase	4	1.2338e-28	170.28	215160000	212440000	195930000	0	0	0
ARVEDAIHATR		1	1237.65	P0A6F5	groL	60 kDa chaperonin	3	5.3234e-07	136.5	0	5303500000	36081000	53851000	44764000	131480000
ARVEDAIHATRAAVEEGVVAGGGVAIIRVASK	0	0	3171.75	P0A6F5	groL	60 kDa chaperonin	3,4,5,6,7	2.5982e-89	270.01	10078000000	13249000000	11846000000	0	0	0
ARVIDEIRPK	0	0	1195.7	P21507	srmB	ATP-dependent RNA helicase SrmB	2,3	2.0837e-27	192.12	1231400000	656230000	523270000	0	0	0
ARVIIQIAITQTK	0	0	1453.9	P00805	ansB	L-asparaginase 2	3	2.7013e-09	107.09	219830000	94154000	182560000	0	0	0
ARVTVQDAVEK	0	0	1214.66	P0A800	rpoZ	DNA-directed RNA polymerase subunit omega	2,3	2.8764e-11	137.89	4598100000	3983400000	5307200000	0	0	0
ARVVSMPSTDAFDK	0	0	1522.74	P27302	tktA	Transketolase 1	2,3	2.3132e-68	268.35	6550700000	5253900000	6078700000	0	0	0
ARYIGASSMHASQFAQAIEIQK	0	0	2406.21	P77735	yajO	Uncharacterized oxidoreductase YajO	4	5.879e-09	108.18	93873000	96523000	100900000	0	0	0
ASAAESAGGHIDPQNTGK	0	0	1709.8	P0AGD1	sodC	Superoxide dismutase [Cu-Zn]	3	5.6591e-14	138.57	51232000	0	0	0	0	0
ASADPQGNPWDPK		0	1381.63	P32176	fdoG	Formate dehydrogenase-O major subunit	2	5.3306e-28	240.65	0	0	0	2436600000	2335400000	2575300000
ASAEEIQDHQCEIIR		0	1797.83	P06282	cdh	CDP-diacylglycerol pyrophosphatase	2,3	7.6212e-37	240.43	0	0	0	226890000	440530000	586800000
ASAFSDIIPSWAQR		0	1547.77	P0AD99	brnQ	Branched-chain amino acid transport system 2 carrier protein	2,3	4.9152e-14	155.86	0	0	0	301720000	303470000	242720000
ASAGIIISEATQISAQAK		0	1757.95	P77258	nemA	N-ethylmaleimide reductase	2,3	1.3122e-06	93.909	0	0	0	5395600	40217000	81834000
ASAIVTNR		0	830.461	P23538	ppsA	Phosphoenolpyruvate synthase	2	0.0017479	165.11	0	0	0	115950000	157030000	91951000
ASAIVTNRGGRTCHAAIIAREIGIPAVVGCGDATERMK	0	0	3978.05	P23538	ppsA	Phosphoenolpyruvate synthase	6	1.3616e-20	114.76	0	180190000	0	0	0	0
ASANRGVIVVMNDTVIDGRDVTK	0	0	2429.27	P00805	ansB	L-asparaginase 2	3,4	1.0407e-64	251.3	7552200000	9396000000	18058000000	0	0	0
ASAPGQISVNDIRTVITIIHQA	0	0	2303.26	P05194	aroD	3-dehydroquinate dehydratase	3	1.9548e-06	73.464	537930000	0	0	0	0	0
ASAQIETIK	0	0	959.529	P08839	ptsI	Phosphoenolpyruvate-protein phosphotransferase	2	1.3171e-08	133.86	2544200000	1647400000	2225900000	211140000	227870000	175620000
ASATDQIK	0	0	832.429	P0ABA0	atpF	ATP synthase subunit b	2	0.0037556	77.282	10497000	36443000	37048000	0	0	0
ASAVGSHTTISR		0	1185.61	Q59385	copA	Copper-exporting P-type ATPase A	2,3	1.3838e-05	111.5	0	0	0	615160000	701070000	501860000
ASDEAHTIHNPVVK	0	0	1516.76	P69425	tatB	Sec-independent protein translocase protein TatB	2,3,4	2.608e-20	160.69	433910000	434400000	331740000	0	0	0
ASDESEIESIIDATAYEAIIEDE	0	0	2512.12	P0A6T9	gcvH	Glycine cleavage system H protein	2,3	3.4342e-31	189.87	195320000	566500000	593450000	0	0	51509000
ASDFVIAMGQGR		0	1250.61	P0A850	tig	Trigger factor	2	0.0010062	71.555	0	51483000	0	78206000	47627000	0
ASDFVIAMGQGRMIPGFEDGIK	0	0	2338.14	P0A850	tig	Trigger factor	2,3,4	3.0048e-63	238.94	5535800000	7477800000	6761700000	0	0	0
ASDSEQRVVIE	0	0	1231.6	P08178	purM	Phosphoribosylformylglycinamidine cyclo-ligase	2	0.0021602	63.864	0	0	60217000	0	0	0
ASDVFIAVESYR		0	1355.67	P62620	ispG	4-hydroxy-3-methylbut-2-en-1-yl diphosphate synthase	2	6.345e-05	100.72	0	0	0	0	0	41228000
ASDVFIAVESYRIIAK	0	0	1780.97	P62620	ispG	4-hydroxy-3-methylbut-2-en-1-yl diphosphate synthase	2,3	4.0553e-15	136.17	436520000	516860000	597170000	0	0	0
ASDWGWQIDPVGIR		0	1598.78	Q46829	bglA	6-phospho-beta-glucosidase BglA	2,3	9.2535e-24	200.98	0	0	0	558210000	719740000	1267500000
ASEGEIIAQVEPEDIIK	0	0	1839.95	P0A6H1	clpX	ATP-dependent Clp protease ATP-binding subunit ClpX	2,3	8.7314e-72	240.04	945240000	1018200000	701660000	26734000	138270000	102690000
ASEIIGGVR		0	900.503	P05042	fumC	Fumarate hydratase class II	2	2.7473e-10	80.219	0	0	0	99924000	152960000	264590000
ASENMTPQDYIGHHINNIQIDIR		0	2678.29	P0AB98	atpB	ATP synthase subunit a	3,4	1.2751e-15	116.98	0	0	0	144150000	293730000	874540000
ASETFMYAR		0	1074.48	P78067	ynjE	Thiosulfate sulfurtransferase YnjE	2	0.0005171	133.58	0	0	0	41840000	57131000	105770000
ASFAPYNTK		0	997.487	Q46925	csdA	Cysteine sulfinate desulfinase	2	0.0028649	93.267	0	0	0	132930000	139040000	184160000
ASFGGQIITVK		0	1119.63	P0A8R0	rraA	Regulator of ribonuclease activity A	2	0.00069778	86.344	0	157990000	123870000	152150000	345940000	655930000
ASFVTIQDVGGR		0	1248.65	P0A8N5;P0A8N3	lysU;lysS	Lysine--tRNA ligase, heat inducible;Lysine--tRNA ligase	2	2.1767e-15	166.69	0	21411000	0	3603700000	2854900000	0
ASFVTIQDVGGRIQIYVARDDIPEGVYNEQFK	0	0	3626.84	P0A8N3	lysS	Lysine--tRNA ligase	4	2.0295e-45	189.2	228590000	404740000	360950000	0	0	0
ASFVTIQDVGGRIQIYVARDSIPEGVYNDQFK	0	0	3584.83	P0A8N5	lysU	Lysine--tRNA ligase, heat inducible	3,4	1.2577e-102	281.68	1799000000	1755300000	1736400000	0	0	0
ASGFRAAFEDK	0	0	1197.58	P0A6V8	glk	Glucokinase	2,3	9.0271e-07	108.53	385350000	155280000	55818000	0	0	0
ASGFVGR		0	692.361	P00926	dsdA	D-serine dehydratase	2	0.14037	60.788	0	0	0	9327500	0	0
ASGGGGGRGMRVVRGDAEIAQSISMTRAEAK	0	0	3074.55	P24182	accC	Biotin carboxylase	4,5,6	2.4719e-58	225.3	1901800000	1693600000	1857300000	0	0	0
ASGGSFRQVTSMEEAFK	0	1	1830.86	Q46803	ygeW	Uncharacterized protein ygeW	2,3	1.2658e-50	215.79	3259300000	3581900000	5558400000	52794000	45500000	45197000
ASGIEVSENAIR		0	1244.64	P08192	folC	Bifunctional protein folC;Folylpolyglutamate synthase;Dihydrofolate synthase	2	8.0111e-06	115	0	0	0	166550000	230900000	225150000
ASGIQTGGPDSISQR		0	1472.72	P0A8D3	yaiI	UPF0178 protein yaiI	2	2.4075e-18	160.48	0	0	0	271580000	267830000	277050000
ASGMDTIYAR		0	1083.5	P62517	mdoH	Glucans biosynthesis glucosyltransferase H	2	0.00020109	109.29	0	0	0	298490000	445740000	572540000
ASGQPVFIVR		0	1072.6	P0ADI7	yecD	Isochorismatase family protein yecD	2	2.4754e-06	150.35	0	0	0	571940000	572380000	456250000
ASGTDEAVVIVPPIR		0	1522.84	P32132	typA	GTP-binding protein typA/BipA	2,3	2.8293e-41	248.77	0	0	0	546240000	546450000	9961700
ASGTEHHGGVCFIIK	0	0	1611.78	P0AGJ5	yfiF	Uncharacterized tRNA/rRNA methyltransferase YfiF	2,3,4	4.4667e-39	210.41	772690000	993070000	1032600000	0	0	0
ASGTGIGIAISQR		0	1229.67	Q06067	atoS	Signal transduction histidine-protein kinase AtoS	2	0.13125	38.3	0	0	0	37432000	36130000	67265000
ASHISYTAER		0	1133.55	P24192	hypD	Hydrogenase isoenzymes formation protein hypD	3	0.0017613	83.456	0	0	0	375660000	131610000	63438000
ASIADIIVIAGVVGVEK	0	0	1652.97	P13029	katG	Catalase-peroxidase	2,3	2.9697e-51	228.03	1968400000	2633300000	3038600000	2973500	0	0
ASIATDIQGIR		0	1143.62	P29744	flgL	Flagellar hook-associated protein 3	2	7.5394e-06	115.7	0	0	0	24973000	0	134420000
ASIATESFISAASFQETTRVITEAAVAGK	0	0	2955.52	P0A8T7	rpoC	DNA-directed RNA polymerase subunit beta	3	1.6498e-57	221.39	845160000	1073300000	1631200000	0	0	0
ASIEANVR		0	858.456	P0AEK4	fabI	Enoyl-[acyl-carrier-protein] reductase [NADH] FabI	2	0.0037888	113.89	0	497440000	606620000	28636000	314800000	2898100000
ASIEANVRYMANAMGPEGVRVNAISAGPIRTIAASGIK	0	0	3855.02	P0AEK4	fabI	Enoyl-[acyl-carrier-protein] reductase [NADH] FabI	4,5	3.6187e-37	164.17	105370000	1014900000	860820000	0	0	0
ASIFHIEGDPDHPVNRGAICPK	0	0	2429.19	P32176	fdoG	Formate dehydrogenase-O major subunit	3,4,5	1.008e-21	166.47	1622600000	3088200000	2467300000	0	0	0
ASIGETIDIVDHQGK	0	0	1581.8	P75876	rlmI	Ribosomal RNA large subunit methyltransferase I	3	4.4554e-07	104.26	297730000	664650000	534320000	50155000	50369000	0
ASIIDESNGR		0	1060.51	P0AC86	glgP	Glycogen phosphorylase	2	3.005e-06	143.04	0	0	0	162030000	376930000	442570000
ASINTDDPGVQGVDIIHEYTVAAPAAGISR		0	3036.52	P22333	add	Adenosine deaminase	3	2.012e-19	110.31	0	0	0	43761000	42656000	75772000
ASIPEGVWTK	0	0	1086.57	P0A9Q5	accD	Acetyl-coenzyme A carboxylase carboxyl transferase subunit beta	2	0.00045259	81.525	1079900000	1021800000	0	23764000	0	0
ASIPTIEIAIK		0	1154.69	P0A799	pgk	Phosphoglycerate kinase	2	0.0004055	93.058	0	962400000	1888900000	958900000	1451100000	1502700000
ASISAFDYIIR		0	1254.66	P35340	ahpF	Alkyl hydroperoxide reductase subunit F	2	2.4643e-07	132.78	0	1736600000	605950000	218050000	300610000	479030000
ASISAFDYIIRTK	0	0	1483.8	P35340	ahpF	Alkyl hydroperoxide reductase subunit F	2,3	2.0352e-19	152.85	762950000	429090000	487330000	0	0	0
ASISGTQTIK	0	0	1004.55	P63284-2;P63284	clpB	Chaperone protein ClpB	2	1.7529e-09	133.13	5432700000	2568600000	3319500000	612440000	632540000	1093100000
ASISSIGVGSGIDISSIIDSITAAQK	0	0	2489.32	P24216	fliD	Flagellar hook-associated protein 2	2,3	8.684e-34	185.61	261200000	223360000	404490000	0	0	0
ASITNITPEIK	0	0	1185.66	P69425	tatB	Sec-independent protein translocase protein TatB	2	3.0933e-11	136.96	149440000	163600000	133460000	8890200	26413000	17549000
ASIVAPMNR		0	957.507	P02942	tsr	Methyl-accepting chemotaxis protein I	2	0.0004884	134.48	0	52494000	49445000	214640000	298610000	432750000
ASIWAIGPIVAR		0	1252.73	P0A749	murA	UDP-N-acetylglucosamine 1-carboxyvinyltransferase	2	2.1862e-15	160.36	0	0	0	403540000	419650000	450860000
ASIYNAMPIEGVK		0	1391.71	P23721	serC	Phosphoserine aminotransferase	2,3	4.2451e-12	138.42	0	192300000	259640000	1264400000	1691300000	2646200000
ASMDEIRQAAESMK	0	0	1565.72	P69425	tatB	Sec-independent protein translocase protein TatB	2,3	3.0105e-14	134.61	109170000	269790000	0	0	0	0
ASMEVPAPFAGTVK	0	0	1403.71	P06959	aceF	Dihydrolipoyllysine-residue acetyltransferase component of pyruvate dehydrogenase complex	2	8.3784e-05	62.732	57052000	0	89507000	0	0	21048000
ASMEVPAPFAGVVK	0	0	1401.73	P06959	aceF	Dihydrolipoyllysine-residue acetyltransferase component of pyruvate dehydrogenase complex	2	0.0019576	49.356	0	97185000	101520000	0	0	0
ASMEVPSPQAGIVK	0	0	1412.73	P06959	aceF	Dihydrolipoyllysine-residue acetyltransferase component of pyruvate dehydrogenase complex	2	0.0018193	59.185	72979000	81884000	204620000	0	0	0
ASMVIRIDQAGRPYNEGEQVVIGGNERYVSVCRK	0	0	3849.94	P23331	tdk	Thymidine kinase	5,6	2.0298e-05	63.776	89286000	147880000	240280000	0	0	0
ASMYVWAK	0	0	954.463	P77434	yfdZ	Uncharacterized aminotransferase YfdZ	2	0.0038853	76.774	0	62956000	92137000	0	0	0
ASNGRGIYEGPGISIK	0	0	1617.85	P09546	putA	Bifunctional protein putA;Proline dehydrogenase;Delta-1-pyrroline-5-carboxylate dehydrogenase	2,3	3.459e-10	120.66	275820000	93925000	80412000	0	0	0
ASNQGEPVIIDINADAGK		0	1810.91	P0AEZ3	minD	Septum site-determining protein MinD	2,3	3.5399e-14	133.9	0	172530000	150790000	292690000	220770000	206250000
ASNSINTIPIPVER		0	1509.82	P0AGL7	rsmE	Ribosomal RNA small subunit methyltransferase E	2,3	7.7345e-24	202.61	0	0	0	256430000	671830000	425950000
ASPSIIDGIVVEYYGTPTPIR		0	2247.18	P0A805	frr	Ribosome-recycling factor	2,3	1.1368e-54	216.93	0	15511000	24949000	1109300000	3013300000	7734800000
ASQAVETIFSQIAAR		0	1590.84	Q46889	ygbK	Uncharacterized protein ygbK	2,3	3.153e-18	156.24	0	48132000	0	54908000	151330000	126410000
ASQIDEARRIDVQQVEK	0	0	1984.03	P62620	ispG	4-hydroxy-3-methylbut-2-en-1-yl diphosphate synthase	2,3,4	5.1733e-14	131.56	961560000	544860000	835180000	0	0	0
ASQNAIEAFGPIIPEFIGGSADIAPSNITIWSGSK	0	0	3557.8	P27302	tktA	Transketolase 1	3,4	3.8027e-35	157.26	1989700000	2363300000	2591300000	31387000	46844000	60886000
ASQPSNIASQAEETPPPHY	0	0	2022.93	P0A8R4	slyX	Protein slyX	2,3	2.3988e-09	114.74	40290000	87101000	184730000	0	0	0
ASQVAIINANYIASR		0	1589.85	P33195	gcvP	Glycine dehydrogenase [decarboxylating]	2	3.1122e-94	252.08	0	0	0	245820000	171910000	300010000
ASRDGRVADYAK	0	0	1307.66	P00370	gdhA	NADP-specific glutamate dehydrogenase	3,4	0.00022153	75.819	39188000	11250000	11772000	0	0	0
ASRDSIVGIHGDEVK	0	0	1581.81	P52060	yggU	UPF0235 protein yggU	4	0.0002658	68.972	0	57363000	73942000	0	0	0
ASRIVDAAGRYIEFCK	0	0	1854.94	P31120	glmM	Phosphoglucosamine mutase	2,3,4	3.6782e-31	188.39	973730000	1440400000	2074300000	0	0	0
ASSEWFPAK	0	0	1021.49	P0AA78	exuT	Hexuronate transporter	2	0.091739	45.997	0	38635000	0	42060000	0	32500000
ASSGINEDEIQK	0	0	1289.61	P0A6Y8	dnaK	Chaperone protein DnaK	2	1.1361e-31	204.17	12268000000	12323000000	20009000000	787180000	809830000	768770000
ASSRQNPFIRFEQDK	0	0	1821.91	P0A9U3	ybiT	Uncharacterized ABC transporter ATP-binding protein YbiT	3,4	2.6085e-21	153.51	257130000	476420000	419600000	0	0	0
ASSSHIQYQTIR		0	1389.7	P75870	yccS	Inner membrane protein yccS	2	0.00063255	84.479	0	0	0	0	23218000	0
ASTHIRDIITQCEATIASAVSAVTAVYSTETAMAK	0	0	3666.82	P30871	ygiF	Uncharacterized protein ygiF	4	4.9757e-54	195.74	152300000	0	0	0	0	0
ASTIDTVVFDK		0	1194.61	Q59385	copA	Copper-exporting P-type ATPase A	2	7.6717e-05	73.781	0	0	0	0	0	0
ASTISNVVR		0	945.524	P0ABB0	atpA	ATP synthase subunit alpha	2	0.0017337	99.442	0	0	185940000	835130000	0	1670500000
ASTISNVVRK	0	0	1073.62	P0ABB0	atpA	ATP synthase subunit alpha	2,3	1.0096e-13	151.83	0	5493300000	6154400000	0	0	0
ASTMGDREAEIATIEFIK	0	1	1980.98	P0A784	orn	Oligoribonuclease	2,3	1.8349e-28	171.56	890350000	738160000	875270000	50157000	46760000	50005000
ASTPAQRQQASIEEQNNDAISPAIRRIIAEHNIDASAIK	0	0	4226.18	P0AFG6	sucB	Dihydrolipoyllysine-residue succinyltransferase component of 2-oxoglutarate dehydrogenase complex	4,5,6	1.3798e-59	198.48	7369000000	8284800000	9067600000	0	0	0
ASTPIGVGGFGAAR		0	1259.66	P0AAI5	fabF	3-oxoacyl-[acyl-carrier-protein] synthase 2	2	0.00030809	81.494	0	2128600000	1844000000	860940000	898200000	1021800000
ASTPIGVGGFGAARAISTRNDNPQAASRPWDK	0	0	3267.65	P0AAI5	fabF	3-oxoacyl-[acyl-carrier-protein] synthase 2	4,5	1.6049e-08	79.875	496830000	1077100000	337330000	0	0	0
ASTQEIEDMASAIFASDFSSVSSDK	0	0	2622.16	P13024	fdhE	Protein FdhE	2,3	1.2321e-40	201.32	335330000	394090000	300090000	0	0	0
ASTTMDVQSAADDTGIPMIVVR		0	2277.1	P0A903	nlpB	Lipoprotein 34	2,3	1.1905e-71	238.7	0	0	0	960070000	1199800000	1516000000
ASTWINHFDADSIRYYYTAK	0	0	2421.14	P00959	metG	Methionine--tRNA ligase	3,4	1.6477e-21	169.25	0	879310000	654040000	0	0	0
ASVDAIIK	0	0	815.475	P0AB67	pntB	NAD(P) transhydrogenase subunit beta	2	0.00046913	96.492	492930000	397660000	273070000	0	36295000	31443000
ASVDIGISR		0	916.498	P76578	yfhM	Uncharacterized lipoprotein yfhM	2	0.13326	42.864	0	0	0	167540000	0	0
ASVEIDR		0	788.403	P0A7L3	rplT	50S ribosomal protein L20	2	0.010744	105.2	0	0	0	677900000	451170000	0
ASVEIDRK	0	1	916.498	P0A7L3	rplT	50S ribosomal protein L20	2,3	1.5805e-08	142.79	379610000	632480000	517630000	25088000	42326000	25043000
ASVESNFAIR		0	1092.56	P33602	nuoG	NADH-quinone oxidoreductase subunit G	2	0.00045959	99.815	0	104730000	102650000	87794000	184130000	379250000
ASVSRIVIERPAK	0	0	1424.85	P0A7V3	rpsC	30S ribosomal protein S3	2,3,4	1.6201e-35	202.29	3938200000	8660600000	10894000000	0	0	0
ASWAYDNEAK		0	1153.5	Q47622	sapA	Peptide transport periplasmic protein sapA	2	0.081468	36.585	0	0	0	0	0	62067000
ASWIAEVEEMR		0	1319.62	P04693	tyrB	Aromatic-amino-acid aminotransferase	2	0.00065626	87.298	0	0	0	75528000	0	0
ASWIHPDAPVEVEVENIEEIDEAIK	0	0	2831.39	P30011	nadC	Nicotinate-nucleotide pyrophosphorylase [carboxylating]	3	1.4352e-23	157.14	249720000	307200000	353580000	0	0	0
ASYIGER		0	794.392	P76014	dhaL	PTS-dependent dihydroxyacetone kinase, ADP-binding subunit dhaL	2	0.018442	94.401	0	0	0	218140000	127440000	143940000
ASYNVEGAFQASNK		0	1484.69	P0ADA5	yajG	Uncharacterized lipoprotein yajG	2	3.3968e-06	71.208	0	32922000	37171000	0	0	77019000
ASYRPGDTIK	0	0	1106.57	P76578	yfhM	Uncharacterized lipoprotein yfhM	2	3.5366e-05	95.573	40672000	41857000	53031000	0	0	0
ASYTITEPQITAPIK	0	0	1631.88	P08506	dacC	D-alanyl-D-alanine carboxypeptidase dacC	2,3	2.8065e-10	116.84	500380000	597740000	571150000	33791000	24813000	23023000
ASYTMEFIK		0	1088.52	P0A6M8	fusA	Elongation factor G	2	0.0061559	81.594	0	82135000	87530000	383860000	730190000	1017500000
ASYVINSSEIHAPIQK	0	0	1755.92	P0AEB2	dacA	D-alanyl-D-alanine carboxypeptidase dacA	2,3	4.6047e-22	160.04	688580000	1018100000	1009600000	41229000	0	0
ATAAEVFGIPIETVTSEQR		0	2018.03	P00582	polA	DNA polymerase I	2,3	1.4301e-14	124.25	0	0	0	68033000	88080000	142090000
ATAAIITEK	0	0	916.523	P69922	fucI	L-fucose isomerase	2	3.1941e-05	112.84	99437000	0	0	0	0	0
ATAAMMVPFDSIK	0	0	1380.68	P76177	ydgH	Protein ydgH	2	2.4538e-14	147.26	225050000	266060000	226040000	0	0	0
ATADYEVTR		0	1024.48	P0ABC3	hflC	Modulator of FtsH protease HflC	2	0.0072034	80.239	0	0	0	0	60917000	97715000
ATAENSWGFDWIPK	0	0	1620.76	P32176	fdoG	Formate dehydrogenase-O major subunit	2	1.1336e-27	177.81	477100000	320960000	471290000	0	31876000	31485000
ATAIDPIR		0	855.481	Q46798	ygeR	Uncharacterized lipoprotein ygeR	2	0.0037819	105.25	0	0	0	182860000	180870000	166030000
ATAIIIDK	0	0	843.507	P37636	mdtE	Multidrug resistance protein MdtE	2	0.0017337	85.212	86967000	31860000	62016000	72407000	129500000	0
ATAISPK	0	0	686.396	P0AE45	ytfL	UPF0053 inner membrane protein ytfL	2	0.15347	22.929	0	69604000	2055100	0	0	0
ATCVFAEPQFRPAVVESVARGTSVRMGTIDPIGTNIK	0	0	3974.05	P39172	znuA	High-affinity zinc uptake system protein znuA	5	3.1871e-05	56.041	0	352370000	338020000	0	0	0
ATDAICNYDGPQGK	0	0	1508.66	P09053	avtA	Valine--pyruvate aminotransferase	2	3.7994e-21	169.23	140790000	138630000	204590000	13471000	0	0
ATDAVIAPRIK	0	0	1153.68	P0AGD1	sodC	Superoxide dismutase [Cu-Zn]	3	0.011789	39.918	0	27267000	0	0	0	0
ATDGHVAWIGK	0	0	1153.59	P77737	oppF	Oligopeptide transport ATP-binding protein OppF	2,3	4.2835e-11	131.82	0	287180000	393080000	0	0	0
ATDTITHATAHAHEHGHHDAGGTK	0	0	2472.13	P0ABJ3	cyoC	Cytochrome o ubiquinol oxidase subunit 3	4,5,6	1.4355e-30	181.88	566300000	1106300000	1087400000	0	0	0
ATDVHWHPTR		0	1218.59	P76053	smrA	Probable DNA endonuclease SmrA	3	0.01386	63.283	0	0	0	0	0	55304000
ATEAAVSEEFGIAPFIPDQIHFVHSQEIISRYPDIDAK	0	0	4240.11	P00963	asnA	Aspartate--ammonia ligase	3,4,5	8.3481e-84	250.52	1491800000	4285800000	4764300000	0	0	0
ATEAIFK	0	0	778.423	P0A8Z0	yciA	Acyl-CoA thioester hydrolase YciA	2	0.0081682	74.415	0	106850000	0	0	0	0
ATEQCVAETGDVYDAIADK	0	0	2054.91	P39384	yjiM	Uncharacterized protein yjiM	2	6.0801e-14	131.51	0	29703000	53246000	0	0	0
ATFDIAK	0	0	764.407	P0AEE5	mglB	D-galactose-binding periplasmic protein	1,2	1.4093e-05	106.42	1006300000	1244100000	1199100000	46781000	0	0
ATFGNMGMNDEETVAIIAGGHTIGK		0	2533.19	P13029	katG	Catalase-peroxidase	3	2.1422e-67	219.34	0	0	0	94004000	0	307520000
ATFIGHSMGGK	0	0	1104.54	P75736	ybfF	Esterase ybfF	2,3	4.2048e-05	88.056	27635000	94666000	91448000	0	0	0
ATFNSEEK		0	924.419	P0AFG3	sucA	2-oxoglutarate dehydrogenase E1 component	2	0.018231	76.899	0	0	0	0	17813000	0
ATFPNEISISEIK	0	0	1447.76	P31120	glmM	Phosphoglucosamine mutase	2,3	1.3665e-09	120.57	1060500000	1264200000	1082100000	175500000	78073000	58822000
ATFSIGK	0	0	722.396	P0AAS7	ybcJ	Uncharacterized protein ybcJ	2	0.11657	50.966	0	0	120990000	0	0	0
ATFVVDPQGIIQAIEVTAEGIGR		0	2383.27	P0AE08	ahpC	Alkyl hydroperoxide reductase subunit C	2,3	1.2145e-72	243.41	0	0	0	550560000	384510000	1375400000
ATGAVITDWRPEDPAFWQQR		1	2343.14	P10903	narK	Nitrite extrusion protein 1	3	1.2254e-05	77.468	0	0	0	34463000	88985000	232330000
ATGDVEFR		0	893.424	P60752	msbA	Lipid A export ATP-binding/permease protein MsbA	2	0.0039085	101.28	0	0	0	237100000	122950000	355140000
ATGFPIAK	0	0	803.454	P00968	carB	Carbamoyl-phosphate synthase large chain	2	0.026398	56.721	0	139840000	100580000	0	0	0
ATGFSIFK	0	0	869.465	P0A830	dctA	Aerobic C4-dicarboxylate transport protein	2	0.0042409	75.38	247820000	290520000	342060000	576630000	722920000	470260000
ATGIDAIFDATIK	0	0	1334.71	P0A6K6	deoB	Phosphopentomutase	2,3	3.1889e-27	182.35	2534700000	2154300000	2183800000	134540000	221370000	270190000
ATGIDFDVR		0	992.493	P33599	nuoC	NADH-quinone oxidoreductase subunit C/D	2	1.677e-09	137.9	0	0	0	0	0	0
ATGIPTATNMIATDWR		0	1717.85	P0AES2	gudD	Glucarate dehydratase	2,3	4.2651e-37	209.22	0	15197000	0	1376900000	1214900000	1132800000
ATGIPVATNMIATNWR		0	1714.88	Q46915	gudX	Glucarate dehydratase-related protein	2	0.0063154	46.408	0	0	0	23348000	29585000	13528000
ATGMNVNAMISGPMGGDQQVGAIISEGK		0	2732.29	P0A731	mgsA	Methylglyoxal synthase	3	6.0868e-37	154.14	0	0	0	0	0	166290000
ATGMTDADFGK		0	1112.48	P05791	ilvD	Dihydroxy-acid dehydratase	2	1.7952e-09	104.22	0	0	0	380820000	859070000	502720000
ATGTPAIQVNTGK		0	1256.67	P0AAN3	hypB	Hydrogenase isoenzymes nickel incorporation protein hypB	2	0.0051753	61.194	0	0	0	0	72433000	121880000
ATGTSEMAPAIVAAFGGK	0	0	1677.84	P69786	ptsG	PTS system glucose-specific EIICB component;Glucose permease IIC component;Glucose-specific phosphotransferase enzyme IIB component	2,3	2.0028e-14	146.16	770990000	652080000	1277500000	57905000	75941000	11296000
ATGVPIAK	0	0	755.454	P00968	carB	Carbamoyl-phosphate synthase large chain	2	0.15144	42.869	0	47036000	0	0	0	0
ATGVSEVTIRQDINTIEK	0	0	1973.04	P76034	yciT	Uncharacterized HTH-type transcriptional regulator yciT	2,3	7.6953e-21	165.75	459080000	341700000	522400000	0	0	0
ATGWSAFYVDGK	0	0	1300.61	P06612	topA	DNA topoisomerase 1	2	0.00022352	75.695	0	0	131130000	13254000	0	0
ATHTDSVSSEQVDNVR		0	1743.8	P0AG20	relA	GTP pyrophosphokinase	2,3	5.8927e-44	223.72	0	0	0	1293800000	1567300000	2324100000
ATIADQVNYWSNYPK	0	0	1768.84	P24183	fdnG	Formate dehydrogenase, nitrate-inducible, major subunit	2,3	3.907e-50	231.06	52861000	123910000	143580000	0	21732000	0
ATIDAIRQMDYDITSA	0	0	1782.85	P0AAM7	hybG	Hydrogenase-2 operon protein hybG	2	8.5431e-05	79.022	0	151330000	118220000	0	0	0
ATIDGIENMNSPEMVAAK		0	1889.89	P0A7W1	rpsE	30S ribosomal protein S5	2,3	5.3181e-88	318.43	0	609490000	361560000	205590000	538910000	675750000
ATIDTIAIYIACGIDPEK	0	0	1963	P00954	trpS	Tryptophan--tRNA ligase	2,3	1.1186e-28	179.17	788610000	2123100000	3121600000	0	0	0
ATIEAEIARIREVHSQK	0	0	1950.06	P0ADK8	yibL	Uncharacterized protein yibL	3,4,5	4.1855e-14	135.14	204100000	622780000	993450000	0	0	0
ATIEDIGQAK	0	0	1044.55	P0A6F5	groL	60 kDa chaperonin	2	1.0473e-09	140.05	16686000000	16104000000	16036000000	2289100000	1780300000	1782600000
ATIESIAYQTR		0	1251.65	P0A6F3	glpK	Glycerol kinase	2	3.2345e-10	157.78	0	0	0	1300400000	1095400000	1342500000
ATIGEVGNAEHMIR		0	1496.74	P60422	rplB	50S ribosomal protein L2	2,3	1.5809e-33	252.99	0	74984000	0	339400000	238180000	1725300000
ATIGRIMNVIGEPVDMK	0	0	1842.97	P0ABB4	atpD	ATP synthase subunit beta	2,3	5.2233e-64	246.03	7590600000	8572100000	10993000000	0	0	0
ATIHVDGK	0	0	839.45	P33602	nuoG	NADH-quinone oxidoreductase subunit G	2	0.049723	68.214	0	0	8961600	0	0	0
ATIIAGIR		0	813.507	P25746	hflD	High frequency lysogenization protein HflD	2	0.001475	141.78	0	0	0	272200000	329670000	228990000
ATIIGIGIR		0	912.576	P0AG51	rpmD	50S ribosomal protein L30	2	0.00038077	171.75	0	0	0	6807900000	6763800000	7566700000
ATIINPIPR		0	993.597	P52067	fsr	Fosmidomycin resistance protein	2	0.0014019	101.25	0	0	0	44941000	0	0
ATIIVEDDGPGIAPENR		0	1765.88	P18392	rstB	Sensor protein RstB	2	2.7809e-44	218.68	0	0	0	150180000	179990000	212910000
ATIKPEGQAAIDQIYSQISNIDPK	0	1	2599.35	P0A910	ompA	Outer membrane protein A	2,3,4	2.7477e-127	323.79	29966000000	31507000000	25330000000	2166400000	4096400000	3544000000
ATIPAIGRIMK	0	0	1169.7	P24205	msbB	Lipid A biosynthesis (KDO)2-(lauroyl)-lipid IVA acyltransferase	3	0.0024936	43.77	0	9733600	0	0	0	0
ATIPIIVETGPK	0	0	1237.73	P24232	hmp	Flavohemoprotein	2	0.00020161	77.062	344900000	345500000	374030000	0	0	0
ATIPWDR		0	857.44	P04951	kdsB	3-deoxy-manno-octulosonate cytidylyltransferase	2	0.0068843	114.54	0	59672000	34173000	333340000	361240000	500000000
ATISIAGTEVAK		0	1159.64	P0AA80	garP	Probable galactarate transporter	2	0.00053265	51.286	0	0	0	0	42586000	0
ATITPISNQQSSFTAK	0	0	1692.87	P24216	fliD	Flagellar hook-associated protein 2	2	5.3837e-15	131.53	241800000	380640000	353760000	21524000	20772000	49074000
ATIVNAGSSDFIEGEQVEYSRVK	0	0	2498.23	P0A8T7	rpoC	DNA-directed RNA polymerase subunit beta	2,3,4	5.6372e-92	278.02	3633900000	2290300000	3515400000	0	0	0
ATMFGSVAVIR		0	1150.62	P37652	bcsB	Cyclic di-GMP-binding protein	2	0.0051127	64.82	0	0	0	0	84658000	114560000
ATMGIDPGIR		0	1029.53	P46837	yhgF	Protein yhgF	2	0.0072151	70.028	0	0	0	477900000	317880000	360960000
ATNEIHIMYIHATDK	0	0	1755.86	P0AES0	gsp	Bifunctional glutathionylspermidine synthetase/amidase;Glutathionylspermidine synthase;Glutathionylspermidine amidase	3,4	1.1823e-07	108.17	333480000	222690000	103750000	0	0	0
ATNIIYTR		0	950.519	P0ABT2	dps	DNA protection during starvation protein	2	0.0021359	132.08	0	0	0	287780000	362890000	453990000
ATNIIYTRNDVSDSEK	0	0	1824.89	P0ABT2	dps	DNA protection during starvation protein	2,3	2.0945e-102	296.27	3043700000	4525400000	10419000000	0	0	0
ATNIRGVMAAIITPFDQQQAIDK	0	0	2500.31	P0A6L4	nanA	N-acetylneuraminate lyase	3	7.7398e-13	120.75	287800000	462890000	0	0	0	0
ATNNVICCYDGDR		0	1556.63	P0ABS5	dnaG	DNA primase	2	0.00051319	84.718	0	0	0	37496000	33951000	40337000
ATNTQAMIATIASGNVHIISHPGNPK	0	0	2642.36	P75914	ycdX	Probable phosphatase YcdX	3	1.142e-21	148.88	78273000	0	0	0	0	0
ATNVGSTEAAINGIHVDGTIHIIIGGDGK	0	0	2829.46	P14900	murD	UDP-N-acetylmuramoylalanine--D-glutamate ligase	4	6.4969e-18	127.14	133470000	165070000	202410000	0	0	0
ATPAVGFAMGIER		0	1318.67	P60906	hisS	Histidine--tRNA ligase	2	4.8846e-23	203.03	0	0	0	221470000	213930000	270980000
ATPAVINNDGINYVPTNR		0	1927.98	P39396	yjiY	Inner membrane protein YjiY	2,3	4.2611e-77	287.91	0	0	0	1979600000	2298800000	2446300000
ATPEGARDYIVPSRVHK	0	0	1895	P21889	aspS	Aspartate--tRNA ligase	3,4,5	9.4433e-10	124.25	2000200000	1629800000	2851600000	0	0	0
ATPHINAEMGDFADVVIMPGDPIR		0	2565.24	P0ABP8	deoD	Purine nucleoside phosphorylase deoD-type	3	2.627e-18	108.4	0	0	0	0	0	175670000
ATPHINAEMGDFADVVIMPGDPIRAK	0	0	2764.37	P0ABP8	deoD	Purine nucleoside phosphorylase deoD-type	2,3,4,5	7.967e-67	251.02	10148000000	8185300000	9351900000	0	0	0
ATPIGAVTK	0	0	856.502	P52647	ydbK	Probable pyruvate-flavodoxin oxidoreductase	2	0.035539	46.39	133290000	158360000	0	0	0	0
ATPIPYQSQPDDSCDWYRIRHEEAMTPDAVVRIAEAAYEK	0	0	4678.19	P0AES2	gudD	Glucarate dehydratase	5,6	3.124e-09	72.495	441710000	545560000	376810000	0	0	0
ATPPQSGAQPPAR		0	1276.65	P16926	mreC	Rod shape-determining protein mreC	2	0.010516	27.409	0	0	0	0	0	81579000
ATPQWFVSMDQK		0	1436.68	P00956	ileS	Isoleucine--tRNA ligase	2	3.0343e-08	127.7	0	0	39219000	113140000	141080000	303680000
ATPVEIDFSQVEK		0	1461.74	P0AFG0	nusG	Transcription antitermination protein nusG	2	2.8764e-12	144.1	0	0	0	411220000	432390000	405300000
ATQATISNAMDVSQPNNWPR		0	2200.03	P00934	thrC	Threonine synthase	2,3	5.7679e-44	208.2	0	0	0	148570000	163710000	280880000
ATQATISNAMDVSQPNNWPRVEEIFRRK	0	0	3257.64	P00934	thrC	Threonine synthase	4,5	6.1064e-44	207.89	583270000	562920000	335240000	0	0	0
ATQMFDHVIIAIAASPSK		0	1898.99	P0A6I6	coaD	Phosphopantetheine adenylyltransferase	3	2.8873e-05	79.97	0	0	0	0	21946000	58566000
ATQTGWFSK	0	0	1024.5	P0ADY1	ppiD	Peptidyl-prolyl cis-trans isomerase D	2	2.0444e-07	129.42	566080000	327700000	262380000	19632000	39901000	0
ATRAQAGDFMSICK	0	0	1554.73	P29680	hemE	Uroporphyrinogen decarboxylase	2,3	6.3996e-10	113.25	233830000	562410000	246730000	0	0	0
ATRDAIIRDK	0	0	1157.65	P09546	putA	Bifunctional protein putA;Proline dehydrogenase;Delta-1-pyrroline-5-carboxylate dehydrogenase	3	0.00030701	84.31	72087000	0	0	0	0	0
ATSIETIR		0	889.487	P0ACQ4	oxyR	Hydrogen peroxide-inducible genes activator	2	0.0037887	101.64	0	0	0	133980000	126540000	269350000
ATSTISVGYDNFDVDAITAR		0	2115.01	P37666	ghrB	Glyoxylate/hydroxypyruvate reductase B	2,3	6.5451e-07	81.317	0	0	0	44432000	63969000	77258000
ATTEPDGSRYIEVHNPISTTEAQFEGQEIVPITITK	0	0	3970.98	P0AAX8	ybiS	Probable L,D-transpeptidase YbiS	3,4	6.6309e-72	230.44	574730000	789380000	834160000	0	0	0
ATTHIDVCAVVPAAGFGRRMQTECPK	0	0	2871.39	Q46893	ispD	2-C-methyl-D-erythritol 4-phosphate cytidylyltransferase	5	2.3073e-11	93.73	0	89095000	77996000	0	0	0
ATTITDFDR		0	1038.5	P77338	kefA	Potassium efflux system KefA	2	0.083274	47.198	0	0	0	0	77117000	110110000
ATVAFAREARTEVRK	0	0	1703.94	P0AG96	secE	Preprotein translocase subunit SecE	3,4,5	7.2431e-11	126.56	530530000	1369200000	1385700000	0	0	0
ATVAYIPK	0	0	861.496	P0A6T5	folE	GTP cyclohydrolase 1	1,2	6.6168e-05	119.57	845580000	1670700000	1817600000	129100000	162660000	154840000
ATVEIINR		0	914.519	P0ABT2	dps	DNA protection during starvation protein	2	0.0014066	186.11	0	0	0	1937700000	2071200000	2314800000
ATVEIINRQVIQFIDISIITK	0	0	2413.39	P0ABT2	dps	DNA protection during starvation protein	2,3,4	8.879e-64	249.86	4301800000	3802100000	3088200000	0	0	0
ATVFEDPEISDWIPYQDK	0	0	2152	P65367	yqcA	Uncharacterized protein yqcA	2,3	2.5019e-29	188.39	294810000	305130000	224090000	30238000	56681000	26716000
ATVFIFPDINTGNTTYK		0	1900.96	P0A9M8	pta	Phosphate acetyltransferase	2,3	1.8126e-27	175.15	0	37644000	0	91067000	364930000	715220000
ATVIATGGAGR		0	972.535	P0AC41	sdhA	Succinate dehydrogenase flavoprotein subunit	2	1.7193e-05	109.79	0	0	0	14417000000	16535000000	19903000000
ATVIGHIQR		0	993.572	P0A796	pfkA	6-phosphofructokinase isozyme 1	2,3	0.00039034	172.94	0	0	0	3456700000	3785500000	2604700000
ATVIIAHTIK	0	0	1065.65	P0AFG8	aceE	Pyruvate dehydrogenase E1 component	2,3	4.5013e-10	145.9	5811400000	5338600000	8904100000	0	22681000	139090000
ATVNQIVR		0	899.519	P0A7S3	rpsL	30S ribosomal protein S12	2	0.0014066	139.68	0	1439700000	1356900000	1549200000	1773000000	2574300000
ATVNVADIDR		0	1072.55	P0AA97	yaeQ	Uncharacterized protein yaeQ	2	2.7269e-06	192.26	0	0	0	585230000	526300000	623200000
ATVSDIGPIIIAR		0	1324.77	P39342	yjgR	Uncharacterized protein yjgR	2,3	1.1741e-22	188.96	0	0	0	451870000	569610000	558800000
ATVSMRDMIK	0	0	1150.58	P0A7V0	rpsB	30S ribosomal protein S2	2,3	5.8457e-37	214.71	9867900000	7056300000	9755800000	0	0	0
ATVTGDGISQEAK	0	0	1275.63	P0ADE6	ygaU	Uncharacterized protein ygaU	2	3.0632e-35	194.17	340670000	425050000	484210000	30109000	30269000	33464000
ATYIIGDVHGCYDEIIAIIHK	0	0	2400.21	P05637	apaH	Bis(5-nucleosyl)-tetraphosphatase [symmetrical]	4	0.0028491	33.071	0	0	55733000	0	0	0
ATYIVVHDGMGK		0	1289.64	P65556	yfcD	Uncharacterized Nudix hydrolase yfcD	2,3	0.00012735	98.898	0	0	0	30121000	71083000	212380000
ATYSINNDGITIHINGADDIGIIQRAARK	0	0	3109.63	P37095	pepB	Peptidase B	4,5	1.6311e-24	132.1	154780000	136330000	470040000	0	0	0
ATYTQTHMDFIIEAFK		0	1914.92	P0A853	tnaA	Tryptophanase	2,3	8.9657e-20	157.23	0	861780000	1051700000	542780000	1250100000	2152200000
ATYYSNDFR		0	1135.49	P0A6N4	efp	Elongation factor P	2	0.0055134	82.426	0	0	0	0	349880000	257810000
ATYYSNDFRAGIK	0	0	1504.73	P0A6N4	efp	Elongation factor P	2,3	3.2253e-27	182.25	3385000000	2835000000	3076300000	0	0	0
AVAAAIEQMPR		0	1155.61	P06959	aceF	Dihydrolipoyllysine-residue acetyltransferase component of pyruvate dehydrogenase complex	2,3	1.3313e-15	143.03	0	0	269150000	2425200000	720900000	2301900000
AVAAAIEQMPRFNSSISEDGQRITIK	0	0	2831.46	P06959	aceF	Dihydrolipoyllysine-residue acetyltransferase component of pyruvate dehydrogenase complex	3,4	1.2477e-79	264.8	10398000000	16368000000	15849000000	0	0	0
AVAAGMNPMDIK	0	0	1216.59	P0A6F5	groL	60 kDa chaperonin	2	2.6476e-13	145.34	16258000000	25277000000	34829000000	999070000	1081600000	1649000000
AVAAVNGPIAQAIIGK	0	0	1491.88	P0A6P9	eno	Enolase	2,3	5.8261e-40	192.4	8673900000	749220000	1189400000	605080000	468380000	476030000
AVAAYVDIAR		0	1047.57	P0A9T4	tas	Protein tas	2	2.2781e-06	157.91	0	0	0	663060000	1041300000	882790000
AVAEACGSQAVIVR		0	1429.73	P08839	ptsI	Phosphoenolpyruvate-protein phosphotransferase	2	5.1198e-08	123.84	0	0	0	0	0	108020000
AVAEACGSQAVIVRTMDIGGDK	0	0	2247.1	P08839	ptsI	Phosphoenolpyruvate-protein phosphotransferase	2,3	6.2843e-11	122.44	265670000	40020000	54197000	0	0	0
AVAEATPYEPAGK	0	0	1302.65	P20966	fruA	PTS system fructose-specific EIIBC component;Fructose-specific phosphotransferase enzyme IIB component;Fructose permease IIC component	2	1.3012e-09	121.02	198140000	179540000	463890000	27727000	0	21291000
AVAEAYYASR		0	1099.53	P00960	glyQ	Glycine--tRNA ligase alpha subunit	2	0.00078956	89.08	0	0	0	0	0	0
AVAEAYYASREAIGFPMCNK	0	0	2247.05	P00960	glyQ	Glycine--tRNA ligase alpha subunit	2,3	1.1768e-51	164.57	60224000	585310000	820790000	0	0	0
AVAEGANMPTTIEATEIFQQAGVIFAPGK	0	0	2960.5	P00370	gdhA	NADP-specific glutamate dehydrogenase	3	2.9071e-57	213.47	396790000	277430000	376150000	0	0	0
AVAERAIEK	0	1	985.556	P0C018	rplR	50S ribosomal protein L18	2,3	0.0025389	75.043	81558000	106100000	83779000	17938000	26376000	9055600
AVAEVYASSDAHEK		0	1475.69	P13029	katG	Catalase-peroxidase	2,3	3.3609e-08	128.67	0	2464300000	3039900000	697710000	788570000	890200000
AVAFAIFGIQDRGK	0	0	1491.82	P32132	typA	GTP-binding protein typA/BipA	3	1.1912e-14	144.1	373450000	586510000	595620000	0	0	0
AVAGQANIIDK		0	1098.6	Q46817;P0AF52	ygfQ;yjcD	Putative permease ygfQ;Putative permease yjcD	2	6.6047e-07	123.86	0	39716000	37565000	263100000	318760000	346920000
AVAIDMESATIAAQGYR		0	1765.87	P0AE12	amn	AMP nucleosidase	2,3	2.5091e-18	121.31	0	0	0	445600000	330610000	678810000
AVAIENIK		0	856.502	P0A796	pfkA	6-phosphofructokinase isozyme 1	2	0.003792	117.93	0	188980000	46253000	1450300000	1379000000	1527700000
AVAIIAVR		0	811.528	Q59385	copA	Copper-exporting P-type ATPase A	2	0.0013639	146.21	0	0	0	26732000	56800000	55419000
AVAIIAVRDPIRSDSVAAIQRIHK	0	0	2598.51	Q59385	copA	Copper-exporting P-type ATPase A	5	0.017202	42.348	0	0	96393000	0	0	0
AVAMDNAIIENIIR		0	1541.82	P0A6W0	glsA2	Glutaminase 2	2	3.6497e-18	163.99	0	0	0	0	46145000	80397000
AVANAQQRIGANRQK	0	0	1623.89	P77536	ykgF	Uncharacterized electron transport protein ykgF	3,4	1.2842e-10	123.95	0	144330000	75381000	0	0	0
AVANMVVNAAR		0	1114.59	P0AEJ4	envZ	Osmolarity sensor protein EnvZ	2	0.00016748	58.592	0	0	0	28589000	0	0
AVAPIVPAADAIVIDSTTISIEQVIEK		0	2762.53	P0A6I0	cmk	Cytidylate kinase	3	9.5479e-19	109.08	0	0	0	47179000	86597000	185720000
AVAVDSGVTAVAK		0	1186.66	P0A8V2	rpoB	DNA-directed RNA polymerase subunit beta	2	0.0003016	92.247	0	0	0	278570000	332050000	307150000
AVAVYADQAK	0	0	1034.54	P0A830	dctA	Aerobic C4-dicarboxylate transport protein	2	7.9143e-08	128.38	2929000000	4623800000	4163100000	326710000	399780000	385540000
AVDAIAGQSAK	0	0	1029.55	P08390	usg	USG-1 protein	2	3.348e-11	137.98	1148000000	1136800000	1187600000	133830000	87413000	111570000
AVDAINAGQEAVVVIDQTPFYAESGGQVGDK	0	0	3147.54	P00957	alaS	Alanine--tRNA ligase	3,4	1.5043e-47	197.54	0	238670000	649970000	0	0	0
AVDDTYQYGISAR		0	1457.68	P40120	mdoD	Glucans biosynthesis protein D	2	2.1084e-18	164.9	0	0	14436000	308920000	396350000	512400000
AVDFMASSQAFREYIK	0	1	1861.9	Q2M7R5	yibT	Uncharacterized protein yibT	2,3	1.8282e-30	177.84	690570000	1138300000	991030000	27490000	0	0
AVDGEMITVTVEGK	0	0	1447.72	P0A8A8	rimP	Ribosome maturation factor RimP	2	0.0072764	42.797	0	0	34764000	0	0	0
AVDGIETPDWDAVRIQIVDK	0	0	2239.15	P0AEH1	rseP	Regulator of sigma E protease	3	1.1772e-05	72.819	0	39611000	51292000	0	0	0
AVDIFIDMIK	0	0	1163.63	P0AB58	yciM	Uncharacterized protein yciM	2	2.4463e-05	100.02	0	49443000	52042000	0	0	0
AVDIISNVAGDR		0	1228.64	P37095	pepB	Peptidase B	2	1.9891e-15	178.81	0	0	0	2811800000	2365000000	2534000000
AVDIVAQQHQK	0	0	1235.66	P25748	galS	HTH-type transcriptional regulator galS	2	3.3599e-67	131.52	0	20239000	0	0	0	0
AVDNAIRDFEISGIGIPK	0	0	1914.02	P27298	prlC	Oligopeptidase A	2,3	1.156e-38	198.51	1262600000	2302700000	1211800000	0	0	0
AVDSMIPIGR		0	1057.56	P0ABB0	atpA	ATP synthase subunit alpha	2	2.1709e-06	154.56	0	101670000	60918000	823940000	943810000	1033600000
AVDSMIPIGRGQREIIIGDRQTGK	0	0	2609.41	P0ABB0	atpA	ATP synthase subunit alpha	3,4,5	2.3868e-17	143.57	10336000000	10412000000	6183300000	0	0	0
AVEAFTR		0	792.413	P0AB77	kbl	2-amino-3-ketobutyrate coenzyme A ligase	2	0.0068843	114.54	0	62269000	32992000	1572800000	660090000	770220000
AVEAIDHCVEEVAK	0	0	1568.75	P37689	gpmI	2,3-bisphosphoglycerate-independent phosphoglycerate mutase	2,3	1.7728e-68	269.33	1345200000	1470500000	1549000000	74090000	61070000	93864000
AVEAMPGVMR		0	1059.52	P0ACB2	hemB	Delta-aminolevulinic acid dehydratase	2	0.0066374	71.451	0	0	0	0	159100000	74744000
AVEAMPGVMRIPEK	0	0	1526.79	P0ACB2	hemB	Delta-aminolevulinic acid dehydratase	2,3	6.2478e-10	113.65	583530000	1855900000	1899200000	0	0	0
AVEFQDIIK	0	0	1061.58	P0AC38	aspA	Aspartate ammonia-lyase	2	6.143e-06	112.84	17542000000	18778000000	14145000000	1265300000	2545200000	1833900000
AVEGTPFECIK		0	1249.6	P0A7J3	rplJ	50S ribosomal protein L10	2	2.9063e-05	102.52	0	720790000	0	11810000000	14132000000	15190000000
AVEHIVK	0	0	794.465	P0AA04	ptsH	Phosphocarrier protein HPr	2	0.00018357	105.39	0	258640000	223060000	0	0	0
AVEIAEAVK	0	0	928.523	P25519	hflX	GTPase HflX	2	0.023951	56.434	0	0	141600000	0	0	0
AVEIGSFIIGR		0	1160.66	P0A853	tnaA	Tryptophanase	2	5.0777e-09	144.47	0	0	0	4251600000	4741500000	8548300000
AVEIGSWGVDINCGCPSK		0	1947.88	P33371	dusC	tRNA-dihydrouridine synthase C	2	9.9847e-10	109.07	0	0	0	33020000	45491000	62846000
AVEPGTVINEGGTVFTVSITR		0	2146.13	P75777	ybhG	UPF0194 membrane protein ybhG	2	4.0067e-09	89.261	0	0	0	25861000	75818000	108630000
AVEQAIEDNCPIICFSASGGAR		0	2364.08	P0A9Q5	accD	Acetyl-coenzyme A carboxylase carboxyl transferase subunit beta	2,3	2.4901e-71	230.01	0	0	0	977540000	1053300000	872520000
AVESIQRVISQDREIVSETIEMIQTCYQQIGK	0	0	3750.89	P0AB58	yciM	Uncharacterized protein yciM	4	9.8696e-19	124.08	0	0	91391000	0	0	0
AVESISIEIVITAHPTEITRRTIIHK	0	0	2926.66	P00864	ppc	Phosphoenolpyruvate carboxylase	5	0.00028298	51.234	82735000	0	0	0	0	0
AVESVGGQIIITADHGNAEQMR		0	2295.13	P37689	gpmI	2,3-bisphosphoglycerate-independent phosphoglycerate mutase	3	8.0561e-15	115.34	0	0	0	28768000	49235000	36608000
AVESVGGQIIITADHGNAEQMRDPATGQAHTAHTNIPVPIIYVGDK	0	0	4791.4	P37689	gpmI	2,3-bisphosphoglycerate-independent phosphoglycerate mutase	5,6	1.3728e-22	123.9	1477900000	1458800000	1149700000	0	0	0
AVETIIIDEADR		0	1343.69	P21507	srmB	ATP-dependent RNA helicase SrmB	2	4.2871e-09	136.48	0	0	0	199690000	231310000	193930000
AVEYFIK	0	0	868.469	P0AB89	purB	Adenylosuccinate lyase	2	0.010687	69.344	470340000	0	0	0	0	0
AVFAIGAGVDSIISK	0	0	1446.81	P75913	ghrA	Glyoxylate/hydroxypyruvate reductase A	2,3	3.8373e-10	112.02	126690000	49856000	93153000	0	0	0
AVFDGIFTRVMIDK	0	0	1610.85	P76204	cdgR	Putative cyclic di-GMP regulator CdgR	3	4.874e-10	117.23	52300000	61375000	53604000	0	0	0
AVFEDIIYQTIR		0	1466.78	P0ABX5	flgG	Flagellar basal-body rod protein flgG	2	1.0295e-05	113.63	0	0	0	35403000	58072000	0
AVFHVQSSGR		0	1086.56	P0ABH9	clpA	ATP-dependent Clp protease ATP-binding subunit ClpA	2,3	5.2872e-06	171.36	0	25636000	26027000	2944500000	1885200000	3605800000
AVFIDNIR		0	946.524	Q46891	ygbM	Protein ygbM	2	0.0022772	131.04	0	0	0	133050000	86234000	134690000
AVGDGVAVKPTDK	0	1	1255.68	P09323	nagE	PTS system N-acetylglucosamine-specific EIICBA component;N-acetylglucosamine permease IIC component;N-acetylglucosamine-specific phosphotransferase enzyme IIB component;N-acetylglucosamine-specific phosphotransferase enzyme IIA component	2,3	1.1442e-13	136.96	78512000	1484900000	1886800000	0	173800000	0
AVGDSIEAQQYGIAFPK	0	0	1792.9	P0AEQ3	glnH	Glutamine-binding periplasmic protein	2,3	1.3741e-121	314.84	3598600000	4356100000	3667100000	203170000	377760000	500350000
AVGIHYFSK	0	0	1020.54	P02931	ompF	Outer membrane protein F	2,3	4.9593e-07	128.61	3157300000	3152900000	3672700000	258250000	135340000	277370000
AVGIIGNAK	0	0	841.502	P77748	ydiJ	Uncharacterized protein ydiJ	2	3.7916e-06	119.41	0	0	36402000	94039000	0	0
AVGIPEIQVIRDIFEGIVNQNEK	0	0	2580.39	P77348	mppA	Periplasmic murein peptide-binding protein	3,4	5.5027e-23	165.74	42082000	672870000	384470000	0	0	0
AVGNIEIANDEVR		0	1398.71	P0AFZ3	sspB	Stringent starvation protein B	2	3.307e-23	205.56	0	0	0	915360000	1191400000	1442600000
AVGPYFDETPIK	0	0	1335.67	P46474	yhdP	Uncharacterized protein yhdP	2	0.000637	68.069	20584000	0	29761000	0	0	15172000
AVGPYVVTK	0	0	932.533	P0A953	fabB	3-oxoacyl-[acyl-carrier-protein] synthase 1	2	0.0012425	83.005	3435600000	3661100000	5170100000	587280000	688820000	1955100000
AVGWAAIQYVQPGTIVGVGTGSTAAHFIDAIGTMK	0	0	3486.8	P0A7Z0	rpiA	Ribose-5-phosphate isomerase A	3,4,5	1.1039e-103	285.34	5650600000	4093100000	4898200000	0	0	0
AVHPITGEEIPVWAANFVIMEYGTGAVMAVPGHDQRDYEFASK	0	0	4702.26	P07813	leuS	Leucine--tRNA ligase	5	1.0714e-39	155.28	614020000	303420000	0	0	0	0
AVHVSPGAIDAEAYGVK	0	0	1682.86	P00811	ampC	Beta-lactamase	2,3	4.7359e-07	107.35	152780000	0	0	0	0	0
AVIANITAGR		0	984.572	P02919;P02919-2	mrcB	Penicillin-binding protein 1B;Penicillin-insensitive transglycosylase;Penicillin-sensitive transpeptidase	2	3.2438e-06	139.74	0	0	0	631770000	616950000	528690000
AVICPGVEITFK	0	0	1332.71	P20083	parE	DNA topoisomerase 4 subunit B	2	5.1139e-06	94.616	316210000	274780000	297020000	0	0	42459000
AVIDEINK	0	0	900.492	P0ADY1	ppiD	Peptidyl-prolyl cis-trans isomerase D	2	7.8874e-06	124.34	981320000	1085600000	964340000	90300000	105430000	104520000
AVIDGEPITER		0	1198.62	P77611	rnfC	Electron transport complex protein rnfC	2	0.0007331	85.533	0	0	0	0	140240000	165570000
AVIDHFFSDFTQQIDK	0	0	1909.92	P06612	topA	DNA topoisomerase 1	2,3	6.1623e-41	209.41	292750000	449140000	655290000	0	0	19558000
AVIDISVER		0	1000.56	P17115	gutQ	Arabinose 5-phosphate isomerase GutQ	2	0.01526	69.812	0	0	0	0	238480000	332010000
AVIDTCRQIEREGFEVTYIAPQRNGIIDIK	0	0	3503.82	P0A6B7	iscS	Cysteine desulfurase	4,5	3.4847e-12	104.87	1175700000	566750000	1166200000	0	0	0
AVIEERADDMK	0	0	1275.61	P0A8M0	asnS	Asparagine--tRNA ligase	2,3	2.0102e-16	169.21	3815400000	3184400000	3790400000	0	0	0
AVIEMPR		0	814.437	P23882	fmt	Methionyl-tRNA formyltransferase	2	0.0043491	122.15	0	0	0	189410000	164110000	0
AVIESENSAER		0	1203.57	P0AG67	rpsA	30S ribosomal protein S1	2	7.7838e-09	137.95	0	0	0	1940500000	3101900000	3722400000
AVIESENSAERDQIIENIQEGMEVK		1	2830.37	P0AG67	rpsA	30S ribosomal protein S1	3	2.4492e-11	90.316	0	1835300000	2337800000	0	0	41400000
AVIEVAGVHNVIAK		0	1418.82	P0A7W1	rpsE	30S ribosomal protein S5	2,3	3.1392e-25	215.34	0	0	0	5709600000	6162300000	7439600000
AVIGIQGVR		0	911.555	P37655	yhjQ	Putative uncharacterized protein yhjQ	2	0.00062312	130.27	0	0	0	115670000	140810000	160610000
AVIGTNNVDCCAR		0	1448.65	P07658	fdhF	Formate dehydrogenase H	2	3.2178e-05	103.91	0	0	0	0	18198000	50047000
AVIHVAIR		0	877.55	P0A6T1;CON__Q3ZBD7	pgi	Glucose-6-phosphate isomerase	2	0.001695	148.54	0	0	0	29813000	89686000	194080000
AVIIDEK		0	786.449	P04825	pepN	Aminopeptidase N	2	0.027061	84.359	0	10896000	0	0	156070000	370580000
AVIINAGIK		0	897.565	P15038	helD	Helicase IV	2	0.14197	42.109	0	0	0	24477000	25461000	19716000
AVIISFR		0	804.486	P0A9D8	dapD	2,3,4,5-tetrahydropyridine-2,6-dicarboxylate N-succinyltransferase	2	0.0023151	135.36	0	0	0	39495000	0	148090000
AVIISFRINDNQVIEGAESRYFDK	0	0	2783.42	P0A9D8	dapD	2,3,4,5-tetrahydropyridine-2,6-dicarboxylate N-succinyltransferase	3,4	2.0306e-40	208.44	1758200000	1416100000	2353900000	0	0	0
AVINNQVQR		0	1040.57	P31801	chaA	Calcium/proton antiporter	2	0.00038163	159.04	0	0	0	288820000	350270000	377820000
AVIPDITVPDIVIPTIMVK		0	2033.18	P16256	panF	Sodium/pantothenate symporter	2,3	6.5669e-11	115.31	0	0	0	212220000	242560000	366750000
AVIPEMIAR		0	998.558	P37440	ucpA	Oxidoreductase ucpA	2	0.0039798	87.181	0	0	0	266470000	350630000	238610000
AVIPEMIARK	0	0	1126.65	P37440	ucpA	Oxidoreductase ucpA	2,3	5.5762e-08	128.86	1267500000	2726000000	2527000000	0	0	0
AVIPGMVER		0	970.527	P39831	ydfG	NADP-dependent 3-hydroxy acid dehydrogenase YdfG	2	0.00064893	129.47	0	0	39101000	3338600000	4066700000	4527600000
AVIPVAGIGMHMIPATK	0	0	1704.94	P0AAB6	galF	UTP--glucose-1-phosphate uridylyltransferase	2,3	4.7359e-07	107.35	909810000	1286400000	1057700000	0	0	0
AVIPVAGIGTR		0	1052.63	P0AEP3	galU	UTP--glucose-1-phosphate uridylyltransferase	2	0.00011131	99.815	0	1400800000	2178500000	467620000	384380000	546890000
AVIPVAGIGTRMIPATK	0	0	1693.99	P0AEP3	galU	UTP--glucose-1-phosphate uridylyltransferase	2,3	1.3614e-06	103.14	810800000	652860000	1295000000	0	0	0
AVIRIAIYEISK	0	0	1374.82	P0A780	nusB	N utilization substance protein B	2,3	4.4215e-09	121.68	494430000	492830000	441940000	0	0	0
AVITATQMMESMITNPMPTR		0	2222.06	P21599	pykA	Pyruvate kinase II	2,3	6.3548e-90	290.2	0	35974000	0	1973300000	2104900000	3511000000
AVITGDVTQIDIPR		0	1496.82	P0A9K3	ybeZ	PhoH-like protein	2	0.0001361	89.629	0	0	0	59586000	59655000	55115000
AVITGDVTQIDIPRNTK	0	0	1840.01	P0A9K3	ybeZ	PhoH-like protein	2,3	7.8623e-51	221.85	121950000	1248500000	1640000000	0	0	0
AVITGIGIVSSIGNNQQEVIASIR		0	2438.35	P0A953	fabB	3-oxoacyl-[acyl-carrier-protein] synthase 1	2,3,4	4.6333e-167	362.59	0	0	0	4611400000	4006100000	16020000000
AVIVAGGVEAEK		0	1141.63	P0A8V2	rpoB	DNA-directed RNA polymerase subunit beta	2	2.9688e-05	101.95	0	333910000	540240000	1527600000	2910700000	3140400000
AVIVIMGDDPK	0	0	1156.62	P0AEE1	dcrB	Protein dcrB	2	5.9205e-06	102.06	2257300000	1920600000	1587000000	0	0	48356000
AVMCVDDPVIR		0	1273.62	P17952	murC	UDP-N-acetylmuramate--L-alanine ligase	2	0.00060412	88.495	0	0	34587000	670050000	882370000	1195900000
AVMDRIIK	0	0	944.548	P0AEN1	fre	NAD(P)H-flavin reductase	2,3	0.00062529	91.853	240870000	322010000	274090000	0	0	0
AVMRAMMK	0	0	936.471	P0AEK2	fabG	3-oxoacyl-[acyl-carrier-protein] reductase FabG	3	0.004544	63.21	0	17742000	20418000	0	0	0
AVMSEIQR		0	932.475	P0AGI8	trkA	Trk system potassium uptake protein trkA	2	0.0022772	131.04	0	0	0	46944000	55745000	417690000
AVMTGIK		0	718.405	P0A794	pdxJ	Pyridoxine 5-phosphate synthase	2	0.09593	60.788	0	29714000	0	10181000	0	79654000
AVNDAIAEMQK	0	0	1188.58	P0AEM9	fliY	Cystine-binding periplasmic protein	2	2.7406e-21	179.57	490080000	359520000	382310000	0	0	0
AVNGIFEVVK	0	0	1074.61	P27298	prlC	Oligopeptidase A	2	5.8224e-07	118.18	500160000	424580000	564790000	20494000	0	0
AVNINEGTITINDSTVTTDVIAQRGTAIK	0	0	3014.59	P39180	flu	Antigen 43;Antigen 43 alpha chain;Antigen 43 beta chain	3	9.808e-39	186.55	132340000	142590000	184200000	0	0	0
AVPIPIR		0	764.491	P23367	mutL	DNA mismatch repair protein mutL	2	0.011223	104.04	0	0	0	74512000	65751000	84756000
AVPVGQWESGQAIGISK	0	0	1725.9	P0AE34	artQ	Arginine ABC transporter permease protein ArtQ	2	7.2828e-07	106.14	31778000	58181000	112160000	20093000	0	0
AVQAGIPIAR		0	994.592	P39377	iadA	Isoaspartyl dipeptidase	2	0.00020109	109.29	0	0	0	393460000	316640000	387700000
AVQDVIIK	0	0	884.533	P0A9Q7	adhE	Aldehyde-alcohol dehydrogenase;Alcohol dehydrogenase;Acetaldehyde dehydrogenase [acetylating];Pyruvate-formate-lyase deactivase	2	0.00011835	106.91	3303800000	1946200000	3961600000	150830000	236370000	338900000
AVQEQVASEK		0	1087.55	P08839	ptsI	Phosphoenolpyruvate-protein phosphotransferase	2	0.0002774	104.2	0	14406000	6936900	81071000	100870000	34863000
AVQIGGVAIGTTQVINSK		0	1754.99	P0ABT2	dps	DNA protection during starvation protein	2,3	1.3953e-119	258.36	0	164290000	0	7284800000	2046000000	7843300000
AVQINSISGFCITK		0	1536.8	P0A7D4	purA	Adenylosuccinate synthetase	2,3	4.6852e-18	161.1	0	0	0	712760000	905120000	1253300000
AVQNAMR		0	788.396	P0A7V3	rpsC	30S ribosomal protein S3	2	0.008063	111.69	0	0	0	5768400	11939000	10515000
AVQPGAQISPTTPIMAVVPATNMWVDANFK		0	3153.6	P27303	emrA	Multidrug resistance protein A	3	5.4747e-08	71.085	0	0	0	50037000	51881000	96079000
AVQQPIK	0	0	782.465	P0AD05	yecA	Uncharacterized protein yecA	2	0.00042011	99.384	0	30260000	19307000	0	0	0
AVQRQNEVENIEMHNEG	0	0	1995.91	P0AG16	purF	Amidophosphoribosyltransferase	2,3	5.5372e-14	130.24	97261000	134400000	175020000	0	0	0
AVQSGNVEPEK	0	0	1156.57	P13036	fecA	Fe(3+) dicitrate transport protein FecA	2	0.00010333	85.355	14856000	111860000	38663000	16705000	21739000	7726500
AVQVIVR		0	783.497	P29745	pepT	Peptidase T	2	0.00023072	158.53	0	0	0	973120000	691870000	899870000
AVRAAVEIAVK	0	0	1125.69	P0ABH9	clpA	ATP-dependent Clp protease ATP-binding subunit ClpA	2,3	6.8283e-12	147.37	183240000	713530000	524120000	0	0	0
AVRGATGIGIK	0	0	1041.63	P0A7K2	rplL	50S ribosomal protein L7/L12	2,3	1.3671e-98	238.86	10212000000	10334000000	21816000000	0	0	0
[truncated: 17,705 more rows]
