# Supplementary material for: Quantitative analysis of the Escherichia coli proteome
Source: Data Brief. 2014 Aug 22;1:7–11. doi: 10.1016/j.dib.2014.08.004 (PMC4459560; doi:10.1016/j.dib.2014.08.004)
Supplement: Supplementary file 2 — Supplementary data [file mmc2.xlsx]

## Sheet: Sheet1
Protein IDs	Protein names	Gene names	Fasta headers	Proteins	Peptides	Unique peptides	Peptides sample 1	Peptides sample 2	Peptides sample 3	Unique peptides sample 1	Unique peptides sample 2	Unique peptides sample 3	Sequence coverage [%]	Unique sequence coverage [%]	PEP	Sequence coverage sample 1 [%]	Sequence coverage sample 2 [%]	Sequence coverage sample 3 [%]	Intensity sample 1	Intensity sample 2	Intensity sample 3	Total intensity sample 1	Total intensity sample 2	Total intensity sample 3	Total protein sample 1	Total protein sample 2	Total protein sample 3	Mol. weight [kDa]	Mol. weight [kDa]	Mol. weight [kDa]	concentration pmol/mg sample 1	concentration pmol/mg sample 2	concentration pmol/mg sample 3	protein per cell (pg) sample 1	protein per cell (pg) sample 2	protein per cell (pg) sample 3	copy number per cell sample 1	copy number per cell sample 2	copy number per cell sample 3	Average copy number
P67662	HTH-type transcriptional activator AaeR	aaeR	>sp|P67662|AAER_ECOLI HTH-type transcriptional activator AaeR OS=Escherichia coli (strain K12) GN=aaeR PE=4 SV=1	1	4	4	3	2	3	3	2	3	15.9	15.9	7.1192e-15	12.6	8.7	12	159580000	146500000	235140000	19196088560200	22313405807300	24799982818000	8.31315e-06	6.56556e-06	9.48146e-06	34.516	34.516	34.516	0.240849	0.190218	0.274697	0.0714286	0.0568182	0.0657895	10.3565	6.50632	10.8795	9.24743
P31119	Bifunctional protein aas;2-acylglycerophosphoethanolamine acyltransferase;Acyl-[acyl-carrier-protein] synthetase	aas	>sp|P31119|AAS_ECOLI Bifunctional protein aas OS=Escherichia coli (strain K12) GN=aas PE=1 SV=2	1	7	7	5	4	1	5	4	1	10.7	10.7	8.5601e-12	7.8	5.6	1.3	136410000	167610000	36484000	19196088560200	22313405807300	24799982818000	7.10614e-06	7.51163e-06	1.47113e-06	80.699	80.699	80.699	0.0880573	0.093082	0.0182298	0.0714286	0.0568182	0.0657895	3.78646	3.18383	0.721998	2.5641
P77357	Aminobenzoyl-glutamate utilization protein A	abgA	>sp|P77357|ABGA_ECOLI Aminobenzoyl-glutamate utilization protein A OS=Escherichia coli (strain K12) GN=abgA PE=1 SV=2	1	1	1	0	1	0	0	1	0	3.2	3.2	0.00013247	0	3.2	0	0	225630000	0	19196088560200	22313405807300	24799982818000	0	1.01119e-05	0	46.588	46.588	46.588	0	0.217049	0	0.0714286	0.0568182	0.0657895	0	7.42405	0	2.47468
P0ABD5	Acetyl-coenzyme A carboxylase carboxyl transferase subunit alpha	accA	>sp|P0ABD5|ACCA_ECOLI Acetyl-coenzyme A carboxylase carboxyl transferase subunit alpha OS=Escherichia coli (strain K12) GN=accA PE=1 SV=2	1	20	20	18	20	20	18	20	20	67.7	67.7	0	60.8	67.7	67.7	16855000000	18231000000	25355000000	19196088560200	22313405807300	24799982818000	0.000878043	0.000817042	0.00102238	35.241	35.241	35.241	24.9154	23.1844	29.0111	0.0714286	0.0568182	0.0657895	1071.36	793.013	1148.99	1004.46
P0ABD8	Biotin carboxyl carrier protein of acetyl-CoA carboxylase	accB	>sp|P0ABD8|BCCP_ECOLI Biotin carboxyl carrier protein of acetyl-CoA carboxylase OS=Escherichia coli (strain K12) GN=accB PE=1 SV=1	1	3	3	3	3	3	3	3	3	23.7	23.7	1.5841e-25	23.7	23.7	23.7	4853300000	6222100000	6802900000	19196088560200	22313405807300	24799982818000	0.000252828	0.00027885	0.000274311	16.687	16.687	16.687	15.1512	16.7106	16.4386	0.0714286	0.0568182	0.0657895	651.5	571.58	651.054	624.711
P24182	Biotin carboxylase	accC	>sp|P24182|ACCC_ECOLI Biotin carboxylase OS=Escherichia coli (strain K12) GN=accC PE=1 SV=2	1	25	25	23	24	24	23	24	24	69.9	69.9	0	61.9	69.9	61.9	25013000000	31853000000	40387000000	19196088560200	22313405807300	24799982818000	0.00130303	0.00142753	0.00162851	49.32	49.32	49.32	26.4198	28.9442	33.0192	0.0714286	0.0568182	0.0657895	1136.05	990.023	1307.74	1144.6
P0A9Q5	Acetyl-coenzyme A carboxylase carboxyl transferase subunit beta	accD	>sp|P0A9Q5|ACCD_ECOLI Acetyl-coenzyme A carboxylase carboxyl transferase subunit beta OS=Escherichia coli (strain K12) GN=accD PE=1 SV=1	1	16	16	15	16	15	15	16	15	51.6	51.6	8.9044e-190	51.6	51.6	48.4	9999600000	11250000000	11539000000	19196088560200	22313405807300	24799982818000	0.000520919	0.000504181	0.000465283	33.322	33.322	33.322	15.6329	15.1306	13.9632	0.0714286	0.0568182	0.0657895	672.214	517.535	553.017	580.922
P0A9G6	Isocitrate lyase	aceA	>sp|P0A9G6|ACEA_ECOLI Isocitrate lyase OS=Escherichia coli (strain K12) GN=aceA PE=1 SV=1	1	6	6	5	5	5	5	5	5	20.7	20.7	2.0561e-66	18.2	16.1	16.1	450570000	657930000	780650000	19196088560200	22313405807300	24799982818000	2.3472e-05	2.94859e-05	3.14778e-05	47.521	47.521	47.521	0.493928	0.620481	0.662399	0.0714286	0.0568182	0.0657895	21.2389	21.2233	26.2345	22.8989
P08997	Malate synthase A	aceB	>sp|P08997|MASY_ECOLI Malate synthase A OS=Escherichia coli (strain K12) GN=aceB PE=1 SV=1	1	5	5	2	3	3	2	3	3	12.9	12.9	5.1945e-62	7.5	8.6	5.4	97271000	165280000	157330000	19196088560200	22313405807300	24799982818000	5.06723e-06	7.40721e-06	6.34396e-06	60.273	60.273	60.273	0.0840713	0.122894	0.105254	0.0714286	0.0568182	0.0657895	3.61507	4.20354	4.1686	3.99574
P0AFG8	Pyruvate dehydrogenase E1 component	aceE	>sp|P0AFG8|ODP1_ECOLI Pyruvate dehydrogenase E1 component OS=Escherichia coli (strain K12) GN=aceE PE=1 SV=2	1	53	53	51	51	53	51	51	53	72	72	0	71.3	71.3	72	190650000000	219120000000	224950000000	19196088560200	22313405807300	24799982818000	0.00993171	0.00982011	0.00907057	99.667	99.667	99.667	99.6489	98.5292	91.0088	0.0714286	0.0568182	0.0657895	4284.9	3370.15	3604.43	3753.16
P06959	Dihydrolipoyllysine-residue acetyltransferase component of pyruvate dehydrogenase complex	aceF	>sp|P06959|ODP2_ECOLI Dihydrolipoyllysine-residue acetyltransferase component of pyruvate dehydrogenase complex OS=Escherichia coli (strain K12) GN=aceF PE=1 SV=3	1	39	39	38	39	39	38	39	39	77.5	77.5	0	77.3	77.5	77.5	132400000000	155080000000	161560000000	19196088560200	22313405807300	24799982818000	0.00689724	0.00695008	0.00651452	66.095	66.095	66.095	104.353	105.153	98.563	0.0714286	0.0568182	0.0657895	4487.2	3596.71	3903.61	3995.84
P0A6A3	Acetate kinase	ackA	>sp|P0A6A3|ACKA_ECOLI Acetate kinase OS=Escherichia coli (strain K12) GN=ackA PE=1 SV=1	1	25	25	23	24	24	23	24	24	84.5	84.5	0	83	84.5	83	55459000000	61722000000	71642000000	19196088560200	22313405807300	24799982818000	0.00288908	0.00276614	0.00288879	43.29	43.29	43.29	66.7378	63.8979	66.7312	0.0714286	0.0568182	0.0657895	2869.72	2185.6	2642.91	2566.08
P25516	Aconitate hydratase 1	acnA	>sp|P25516|ACON1_ECOLI Aconitate hydratase 1 OS=Escherichia coli (strain K12) GN=acnA PE=1 SV=3	1	26	26	24	24	25	24	24	25	39.6	39.6	0	35.5	35.5	37.5	4875400000	10303000000	11687000000	19196088560200	22313405807300	24799982818000	0.000253979	0.00046174	0.00047125	97.676	97.676	97.676	2.60022	4.72727	4.82463	0.0714286	0.0568182	0.0657895	111.809	161.694	191.081	154.861
P36683	Aconitate hydratase 2	acnB	>sp|P36683|ACON2_ECOLI Aconitate hydratase 2 OS=Escherichia coli (strain K12) GN=acnB PE=1 SV=3	1	58	58	55	57	55	55	57	55	81.5	81.5	0	76.9	80.5	77.2	171200000000	199850000000	224180000000	19196088560200	22313405807300	24799982818000	0.00891848	0.0089565	0.00903952	93.497	93.497	93.497	95.3879	95.7945	96.6825	0.0714286	0.0568182	0.0657895	4101.68	3276.61	3829.14	3735.81
P21515	Acyl carrier protein phosphodiesterase	acpH	>sp|P21515|ACPH_ECOLI Acyl carrier protein phosphodiesterase OS=Escherichia coli (strain K12) GN=acpH PE=3 SV=2	1	2	2	1	2	2	1	2	2	14.5	14.5	1.3737e-13	6.2	14.5	14.5	335400000	249970000	234690000	19196088560200	22313405807300	24799982818000	1.74723e-05	1.12027e-05	9.46331e-06	22.961	22.961	22.961	0.760956	0.4879	0.412147	0.0714286	0.0568182	0.0657895	32.7211	16.6884	16.3232	21.9109
P0A6A8	Acyl carrier protein	acpP	>sp|P0A6A8|ACP_ECOLI Acyl carrier protein OS=Escherichia coli (strain K12) GN=acpP PE=1 SV=2	1	5	5	5	5	5	5	5	5	44.9	44.9	4.5959e-79	44.9	44.9	44.9	49523000000	53507000000	48925000000	19196088560200	22313405807300	24799982818000	0.00257985	0.00239798	0.00197278	8.6394	8.6394	8.6394	298.614	277.563	228.347	0.0714286	0.0568182	0.0657895	12840.4	9493.91	9043.75	10459.4
P24224	Holo-[acyl-carrier-protein] synthase	acpS	>sp|P24224|ACPS_ECOLI Holo-[acyl-carrier-protein] synthase OS=Escherichia coli (strain K12) GN=acpS PE=1 SV=3	1	4	4	4	4	4	4	4	4	31	31	4.0027e-15	31	31	31	617850000	878560000	1026000000	19196088560200	22313405807300	24799982818000	3.21862e-05	3.93736e-05	4.1371e-05	14.052	14.052	14.052	2.29051	2.802	2.94414	0.0714286	0.0568182	0.0657895	98.4919	95.841	116.603	103.645
P0AE06	Acriflavine resistance protein A	acrA	>sp|P0AE06|ACRA_ECOLI Acriflavine resistance protein A OS=Escherichia coli (strain K12) GN=acrA PE=1 SV=1	1	22	22	20	19	20	20	19	20	64.2	64.2	0	62.2	59.9	62	18192000000	20499000000	22041000000	19196088560200	22313405807300	24799982818000	0.000947693	0.000918685	0.000888751	42.196	42.196	42.196	22.4593	21.7719	21.0624	0.0714286	0.0568182	0.0657895	965.75	744.697	834.183	848.21
P31224	Acriflavine resistance protein B	acrB	>sp|P31224|ACRB_ECOLI Acriflavine resistance protein B OS=Escherichia coli (strain K12) GN=acrB PE=1 SV=1	1	27	26	24	26	27	23	25	26	32.8	31.8	0	30.6	31.8	32.8	5007000000	5997200000	7194800000	19196088560200	22313405807300	24799982818000	0.000260834	0.000268771	0.000290113	113.57	113.57	113.57	2.29668	2.36657	2.55449	0.0714286	0.0568182	0.0657895	98.7574	80.9474	101.171	93.6253
P0ACS9	HTH-type transcriptional regulator AcrR	acrR	>sp|P0ACS9|ACRR_ECOLI HTH-type transcriptional regulator AcrR OS=Escherichia coli (strain K12) GN=acrR PE=1 SV=1	1	1	1	1	1	1	1	1	1	4.7	4.7	0.00023312	4.7	4.7	4.7	72628000	89143000	99159000	19196088560200	22313405807300	24799982818000	3.78348e-06	3.99504e-06	3.99835e-06	24.766	24.766	24.766	0.152769	0.161312	0.161445	0.0714286	0.0568182	0.0657895	6.56907	5.51759	6.39408	6.16025
P27550	Acetyl-coenzyme A synthetase	acs	>sp|P27550|ACSA_ECOLI Acetyl-coenzyme A synthetase OS=Escherichia coli (strain K12) GN=acs PE=1 SV=2	1	7	7	6	5	6	6	5	6	17	17	9.9323e-94	14.1	13	15.2	1653300000	1364300000	1411900000	19196088560200	22313405807300	24799982818000	8.61269e-05	6.11426e-05	5.69315e-05	72.093	72.093	72.093	1.19466	0.848108	0.789695	0.0714286	0.0568182	0.0657895	51.3706	29.0091	31.2761	37.2186
P22333	Adenosine deaminase	add	>sp|P22333|ADD_ECOLI Adenosine deaminase OS=Escherichia coli (strain K12) GN=add PE=3 SV=2	1	6	6	6	6	6	6	6	6	23.1	23.1	1.97e-48	23.1	23.1	23.1	5296600000	4746500000	4972900000	19196088560200	22313405807300	24799982818000	0.000275921	0.00021272	0.00020052	36.397	36.397	36.397	7.58087	5.84443	5.50925	0.0714286	0.0568182	0.0657895	325.977	199.906	218.195	248.026
P31441	Adenine deaminase	ade	>sp|P31441|ADEC_ECOLI Adenine deaminase OS=Escherichia coli (strain K12) GN=ade PE=1 SV=2	1	7	7	6	6	6	6	6	6	18	18	9.4454e-79	16.3	13.1	13.1	582350000	872630000	729250000	19196088560200	22313405807300	24799982818000	3.03369e-05	3.91079e-05	2.94053e-05	63.739	63.739	63.739	0.475955	0.613563	0.461339	0.0714286	0.0568182	0.0657895	20.4661	20.9866	18.2714	19.908
P0A9Q7	Aldehyde-alcohol dehydrogenase;Alcohol dehydrogenase;Acetaldehyde dehydrogenase [acetylating];Pyruvate-formate-lyase deactivase	adhE	>sp|P0A9Q7|ADHE_ECOLI Aldehyde-alcohol dehydrogenase OS=Escherichia coli (strain K12) GN=adhE PE=1 SV=2	1	53	53	53	51	52	53	51	52	77.9	77.9	0	77.9	73.5	77.7	62958000000	61487000000	80877000000	19196088560200	22313405807300	24799982818000	0.00327973	0.00275561	0.00326117	96.126	96.126	96.126	34.1191	28.6666	33.926	0.0714286	0.0568182	0.0657895	1467.12	980.529	1343.65	1263.77
P28629	Biodegradative arginine decarboxylase	adiA	>sp|P28629|ADIA_ECOLI Biodegradative arginine decarboxylase OS=Escherichia coli (strain K12) GN=adiA PE=1 SV=1	1	1	1	0	1	1	0	1	1	1.3	1.3	0.0013794	0	1.3	1.3	0	10723000	0	19196088560200	22313405807300	24799982818000	0	4.80563e-07	0	84.424	84.424	84.424	0	0.00569226	0	0.0714286	0.0568182	0.0657895	0	0.194701	0	0.0649004
P69441;Q1PI83	Adenylate kinase	adk	>sp|P69441|KAD_ECOLI Adenylate kinase OS=Escherichia coli (strain K12) GN=adk PE=1 SV=1;>tr|Q1PI83|Q1PI83_ECOLI Adenylate kinase (Fragment) OS=Escherichia coli (strain K12) GN=adk PE=3 SV=1	2	17	17	14	15	17	14	15	17	60.7	60.7	3.9626e-289	54.7	60.7	60.7	28227000000	38095000000	39421000000	19196088560200	22313405807300	24799982818000	0.00147046	0.00170727	0.00158956	23.586	23.586	23.586	62.3444	72.3849	67.3941	0.0714286	0.0568182	0.0657895	2680.81	2475.89	2669.16	2608.62
P37127	Protein AegA	aegA	>sp|P37127|AEGA_ECOLI Protein AegA OS=Escherichia coli (strain K12) GN=aegA PE=3 SV=2	1	5	4	4	5	4	3	4	3	13.5	10.6	1.1363e-37	8.2	13.5	8.2	380060000	292570000	313830000	19196088560200	22313405807300	24799982818000	1.97988e-05	1.31118e-05	1.26544e-05	71.843	71.843	71.843	0.275585	0.182507	0.17614	0.0714286	0.0568182	0.0657895	11.8501	6.24257	6.97608	8.35626
P50466	Aerotaxis receptor	aer	>sp|P50466|AER_ECOLI Aerotaxis receptor OS=Escherichia coli (strain K12) GN=aer PE=1 SV=1	1	6	5	3	6	6	2	5	5	14.2	12.3	4.6864e-58	6.1	14.2	14.2	357350000	779060000	990230000	19196088560200	22313405807300	24799982818000	1.86158e-05	3.49144e-05	3.99287e-05	55.065	55.065	55.065	0.338069	0.634059	0.725119	0.0714286	0.0568182	0.0657895	14.537	21.6877	28.7185	21.6477
P23872	Acetyl esterase	aes	>sp|P23872|AES_ECOLI Acetyl esterase OS=Escherichia coli (strain K12) GN=aes PE=1 SV=3	1	4	4	3	1	3	3	1	3	19.7	19.7	8.174e-32	14.4	5.3	16	111450000	37528000	185960000	19196088560200	22313405807300	24799982818000	5.80587e-06	1.68186e-06	7.49839e-06	36.034	36.034	36.034	0.161122	0.0466742	0.208092	0.0714286	0.0568182	0.0657895	6.92825	1.59647	8.24154	5.58875
P42906	Putative N-acetylgalactosamine-6-phosphate deacetylase	agaA	>sp|P42906|AGAA_ECOLI Putative N-acetylgalactosamine-6-phosphate deacetylase OS=Escherichia coli (strain K12) GN=agaA PE=5 SV=3	1	1	1	0	0	1	0	0	1	7.2	7.2	0.00088297	0	0	7.2	0	0	20218000	19196088560200	22313405807300	24799982818000	0	0	8.15243e-07	17.519	17.519	17.519	0	0	0.0465348	0.0714286	0.0568182	0.0657895	0	0	1.84302	0.614341
P42909	N-acetylgalactosamine-specific phosphotransferase enzyme IIB component 1	agaB	>sp|P42909|PTPB1_ECOLI N-acetylgalactosamine-specific phosphotransferase enzyme IIB component 1 OS=Escherichia coli (strain K12) GN=agaB PE=4 SV=1	1	5	5	4	4	2	4	4	2	41.1	41.1	3.2312e-22	32.3	32.9	14.6	329740000	380900000	283620000	19196088560200	22313405807300	24799982818000	1.71775e-05	1.70705e-05	1.14363e-05	17.622	17.622	17.622	0.974773	0.968701	0.648978	0.0714286	0.0568182	0.0657895	41.9153	33.134	25.703	33.5841
P0ACK2	Putative aga operon transcriptional repressor	agaR	>sp|P0ACK2|AGAR_ECOLI Putative aga operon transcriptional repressor OS=Escherichia coli (strain K12) GN=agaR PE=4 SV=1	1	6	6	4	5	6	4	5	6	27.9	27.9	1.4077e-50	14.9	24.5	27.9	398780000	721290000	1028000000	19196088560200	22313405807300	24799982818000	2.0774e-05	3.23254e-05	4.14516e-05	29.572	29.572	29.572	0.70249	1.09311	1.40172	0.0714286	0.0568182	0.0657895	30.2071	37.3893	55.5155	41.0373
P42907	Putative tagatose-6-phosphate ketose/aldose isomerase	agaS	>sp|P42907|AGAS_ECOLI Putative tagatose-6-phosphate ketose/aldose isomerase OS=Escherichia coli (strain K12) GN=agaS PE=1 SV=1	1	4	4	3	3	2	3	3	2	12.5	12.5	3.1414e-22	8.3	9.6	7.3	487780000	330940000	258590000	19196088560200	22313405807300	24799982818000	2.54104e-05	1.48314e-05	1.0427e-05	41.782	41.782	41.782	0.608166	0.354972	0.249558	0.0714286	0.0568182	0.0657895	26.1511	12.1417	9.8838	16.0589
P42904	N-acetylgalactosamine-specific phosphotransferase enzyme IIB component 2	agaV	>sp|P42904|PTPB2_ECOLI N-acetylgalactosamine-specific phosphotransferase enzyme IIB component 2 OS=Escherichia coli (strain K12) GN=agaV PE=4 SV=1	1	5	5	3	5	3	3	5	3	41.4	41.4	1.0303e-36	24.8	41.4	24.8	1104600000	1851600000	1697300000	19196088560200	22313405807300	24799982818000	5.7543e-05	8.29815e-05	6.84396e-05	17.086	17.086	17.086	3.36784	4.8567	4.00559	0.0714286	0.0568182	0.0657895	144.817	166.121	158.643	156.527
P19926	Glucose-1-phosphatase	agp	>sp|P19926|AGP_ECOLI Glucose-1-phosphatase OS=Escherichia coli (strain K12) GN=agp PE=1 SV=1	1	9	9	9	9	9	9	9	9	29.8	29.8	2.5744e-92	29.8	29.8	29.8	4763700000	7056100000	6280700000	19196088560200	22313405807300	24799982818000	0.00024816	0.000316227	0.000253254	45.682	45.682	45.682	5.43234	6.92235	5.54385	0.0714286	0.0568182	0.0657895	233.59	236.776	219.566	229.977
P0AE08	Alkyl hydroperoxide reductase subunit C	ahpC	>sp|P0AE08|AHPC_ECOLI Alkyl hydroperoxide reductase subunit C OS=Escherichia coli (strain K12) GN=ahpC PE=1 SV=2	1	13	13	12	11	13	12	11	13	88.2	88.2	0	85	81.3	88.2	68001000000	85933000000	96936000000	19196088560200	22313405807300	24799982818000	0.00354244	0.00385118	0.00390871	20.761	20.761	20.761	170.63	185.501	188.272	0.0714286	0.0568182	0.0657895	7337.07	6344.97	7456.56	7046.2
P35340	Alkyl hydroperoxide reductase subunit F	ahpF	>sp|P35340|AHPF_ECOLI Alkyl hydroperoxide reductase subunit F OS=Escherichia coli (strain K12) GN=ahpF PE=1 SV=2	1	27	27	25	25	27	25	25	27	64.1	64.1	0	61.4	63.9	64.1	24702000000	26983000000	32865000000	19196088560200	22313405807300	24799982818000	0.00128682	0.00120927	0.0013252	56.176	56.176	56.176	22.907	21.5265	23.5902	0.0714286	0.0568182	0.0657895	985.002	736.304	934.296	885.201
P33224	Putative acyl-CoA dehydrogenase AidB	aidB	>sp|P33224|AIDB_ECOLI Putative acyl-CoA dehydrogenase AidB OS=Escherichia coli (strain K12) GN=aidB PE=1 SV=3	1	2	2	2	2	2	2	2	2	4.1	4.1	7.6269e-06	4.1	4.1	4.1	115220000	113380000	105380000	19196088560200	22313405807300	24799982818000	6.00226e-06	5.08125e-06	4.2492e-06	60.589	60.589	60.589	0.0990653	0.0838642	0.0701315	0.0714286	0.0568182	0.0657895	4.25981	2.86854	2.77758	3.30197
P00957	Alanine--tRNA ligase	alaS	>sp|P00957|SYA_ECOLI Alanine--tRNA ligase OS=Escherichia coli (strain K12) GN=alaS PE=1 SV=2	1	50	50	38	46	47	38	46	47	70.1	70.1	0	54.8	68	68.9	33226000000	37795000000	43960000000	19196088560200	22313405807300	24799982818000	0.00173087	0.00169382	0.00177258	96.031	96.031	96.031	18.0241	17.6383	18.4584	0.0714286	0.0568182	0.0657895	775.037	603.31	731.051	703.133
P25553	Lactaldehyde dehydrogenase	aldA	>sp|P25553|ALDA_ECOLI Lactaldehyde dehydrogenase OS=Escherichia coli (strain K12) GN=aldA PE=1 SV=2	1	15	15	10	11	13	10	11	13	40.9	40.9	4.7766e-135	33.2	36.5	34.2	1888000000	1540600000	1748800000	19196088560200	22313405807300	24799982818000	9.83534e-05	6.90437e-05	7.05162e-05	52.272	52.272	52.272	1.88157	1.32085	1.34902	0.0714286	0.0568182	0.0657895	80.9075	45.1792	53.4284	59.8384
P04395	DNA-3-methyladenine glycosylase 2	alkA	>sp|P04395|3MG2_ECOLI DNA-3-methyladenine glycosylase 2 OS=Escherichia coli (strain K12) GN=alkA PE=1 SV=1	1	4	4	3	2	2	3	2	2	16.3	16.3	3.4721e-08	12.8	7.4	8.2	523020000	117220000	70318000	19196088560200	22313405807300	24799982818000	2.72462e-05	5.25334e-06	2.83541e-06	31.393	31.393	31.393	0.867906	0.167341	0.0903197	0.0714286	0.0568182	0.0657895	37.32	5.72383	3.57713	15.5403
P05050	Alpha-ketoglutarate-dependent dioxygenase AlkB	alkB	>sp|P05050|ALKB_ECOLI Alpha-ketoglutarate-dependent dioxygenase AlkB OS=Escherichia coli (strain K12) GN=alkB PE=1 SV=1	1	4	4	2	3	2	2	3	2	25.5	25.5	5.7877e-31	12	19	10.2	70705000	136550000	99699000	19196088560200	22313405807300	24799982818000	3.6833e-06	6.11964e-06	4.02012e-06	24.075	24.075	24.075	0.152993	0.254191	0.166983	0.0714286	0.0568182	0.0657895	6.57869	8.69448	6.61342	7.29553
P77731	Ureidoglycolate hydrolase	allA	>sp|P77731|ALLA_ECOLI Ureidoglycolate hydrolase OS=Escherichia coli (strain K12) GN=allA PE=1 SV=1	1	4	4	2	1	3	2	1	3	31.2	31.2	2.4243e-10	13.1	5.6	23.8	233990000	185760000	304440000	19196088560200	22313405807300	24799982818000	1.21895e-05	8.32504e-06	1.22758e-05	18.169	18.169	18.169	0.670893	0.4582	0.675646	0.0714286	0.0568182	0.0657895	28.8484	15.6725	26.7591	23.76
P77425	Allantoate amidohydrolase	allC	>sp|P77425|ALLC_ECOLI Allantoate amidohydrolase OS=Escherichia coli (strain K12) GN=allC PE=1 SV=1	1	4	4	3	2	3	3	2	3	15.3	15.3	1.6358e-07	11.9	7.5	10.9	236000000	77979000	146740000	19196088560200	22313405807300	24799982818000	1.22942e-05	3.49472e-06	5.91694e-06	45.693	45.693	45.693	0.26906	0.0764825	0.129493	0.0714286	0.0568182	0.0657895	11.5696	2.61605	5.12862	6.43809
P77555	Ureidoglycolate dehydrogenase	allD	>sp|P77555|ALLD_ECOLI Ureidoglycolate dehydrogenase OS=Escherichia coli (strain K12) GN=allD PE=1 SV=1	1	3	3	2	3	2	2	3	2	9.5	9.5	2.1379e-19	5.7	9.5	5.7	138160000	231560000	210140000	19196088560200	22313405807300	24799982818000	7.1973e-06	1.03776e-05	8.47339e-06	37.967	37.967	37.967	0.189567	0.273333	0.223178	0.0714286	0.0568182	0.0657895	8.15139	9.34922	8.83902	8.77988
P0ACN4	HTH-type transcriptional repressor AllR	allR	>sp|P0ACN4|ALLR_ECOLI HTH-type transcriptional repressor AllR OS=Escherichia coli (strain K12) GN=allR PE=1 SV=1	1	10	10	6	7	8	6	7	8	48.3	48.3	3.4364e-75	25.8	31	41	356380000	471120000	973820000	19196088560200	22313405807300	24799982818000	1.85652e-05	2.11138e-05	3.9267e-05	29.269	29.269	29.269	0.634297	0.72137	1.34159	0.0714286	0.0568182	0.0657895	27.2748	24.6741	53.134	35.0276
P0ACR0	HTH-type transcriptional activator AllS	allS	>sp|P0ACR0|ALLS_ECOLI HTH-type transcriptional activator AllS OS=Escherichia coli (strain K12) GN=allS PE=1 SV=1	1	1	1	0	1	1	0	1	1	3.6	3.6	0.004891	0	3.6	3.6	0	35406000	60309000	19196088560200	22313405807300	24799982818000	0	1.58676e-06	2.43182e-06	34.511	34.511	34.511	0	0.0459784	0.070465	0.0714286	0.0568182	0.0657895	0	1.57267	2.79078	1.45448
P0A6B4	Alanine racemase, biosynthetic	alr	>sp|P0A6B4|ALR1_ECOLI Alanine racemase, biosynthetic OS=Escherichia coli (strain K12) GN=alr PE=1 SV=1	1	5	5	3	4	3	3	4	3	20.9	20.9	3.1471e-24	11.4	16.2	10	221750000	396260000	285920000	19196088560200	22313405807300	24799982818000	1.15518e-05	1.77588e-05	1.1529e-05	39.152	39.152	39.152	0.295051	0.453587	0.294469	0.0714286	0.0568182	0.0657895	12.6872	15.5147	11.6625	13.2881
P32721	D-allose import ATP-binding protein AlsA	alsA	>sp|P32721|ALSA_ECOLI D-allose import ATP-binding protein AlsA OS=Escherichia coli (strain K12) GN=alsA PE=3 SV=2	1	1	1	1	1	1	1	1	1	2.5	2.5	0.080505	2.5	2.5	2.5	2389000000	2423600000	3305300000	19196088560200	22313405807300	24799982818000	0.000124452	0.000108616	0.000133278	56.744	56.744	56.744	2.19323	1.91415	2.34876	0.0714286	0.0568182	0.0657895	94.3087	65.4725	93.0235	84.2682
P39265	D-allose-binding periplasmic protein	alsB	>sp|P39265|ALSB_ECOLI D-allose-binding periplasmic protein OS=Escherichia coli (strain K12) GN=alsB PE=1 SV=1	1	8	8	7	6	4	7	6	4	38.3	38.3	1.0477e-67	35.4	31.8	17	550900000	481090000	363910000	19196088560200	22313405807300	24799982818000	2.86986e-05	2.15606e-05	1.46738e-05	32.91	32.91	32.91	0.872031	0.655138	0.445877	0.0714286	0.0568182	0.0657895	37.4974	22.4087	17.6591	25.855
P36548;Q1PH25	N-acetylmuramoyl-L-alanine amidase AmiA	amiA	>sp|P36548|AMIA_ECOLI N-acetylmuramoyl-L-alanine amidase AmiA OS=Escherichia coli (strain K12) GN=amiA PE=1 SV=1;>tr|Q1PH25|Q1PH25_ECOLI N-acetylmuramoyl-L-alanine amidase I (Fragment) OS=Escherichia coli (strain K12) GN=amiA PE=4 SV=1	2	2	2	0	1	1	0	1	1	6.2	6.2	0.00053895	0	2.4	3.8	0	110760000	14545000	19196088560200	22313405807300	24799982818000	0	4.96383e-06	5.86492e-07	31.412	31.412	31.412	0	0.158023	0.018671	0.0714286	0.0568182	0.0657895	0	5.40512	0.739468	2.0482
P63883	N-acetylmuramoyl-L-alanine amidase AmiC	amiC	>sp|P63883|AMIC_ECOLI N-acetylmuramoyl-L-alanine amidase AmiC OS=Escherichia coli (strain K12) GN=amiC PE=1 SV=1	1	2	2	0	1	1	0	1	1	7	7	1.7765e-09	0	4.1	2.9	0	28893000	41137000	19196088560200	22313405807300	24799982818000	0	1.29487e-06	1.65875e-06	45.634	45.634	45.634	0	0.0283752	0.036349	0.0714286	0.0568182	0.0657895	0	0.970559	1.43961	0.803391
P75820	N-acetylmuramoyl-L-alanine amidase AmiD	amiD	>sp|P75820|AMID_ECOLI N-acetylmuramoyl-L-alanine amidase AmiD OS=Escherichia coli (strain K12) GN=amiD PE=1 SV=1	1	1	1	0	0	1	0	0	1	4.7	4.7	0.0015722	0	0	4.7	0	0	65247000	19196088560200	22313405807300	24799982818000	0	0	2.63093e-06	31.072	31.072	31.072	0	0	0.084672	0.0714286	0.0568182	0.0657895	0	0	3.35346	1.11782
P0AE12	AMP nucleosidase	amn	>sp|P0AE12|AMN_ECOLI AMP nucleosidase OS=Escherichia coli (strain K12) GN=amn PE=1 SV=1	1	14	14	14	13	14	14	13	14	33.1	33.1	2.0823e-85	33.1	28.3	33.1	5610800000	5057100000	6443800000	19196088560200	22313405807300	24799982818000	0.000292289	0.00022664	0.000259831	53.994	53.994	53.994	5.41336	4.19749	4.81222	0.0714286	0.0568182	0.0657895	232.774	143.573	190.589	188.979
P00811	Beta-lactamase	ampC	>sp|P00811|AMPC_ECOLI Beta-lactamase OS=Escherichia coli (strain K12) GN=ampC PE=1 SV=1	1	7	7	5	4	4	5	4	4	25.5	25.5	2.4244e-44	17.5	12.2	15.1	315950000	164360000	234380000	19196088560200	22313405807300	24799982818000	1.64591e-05	7.36598e-06	9.45081e-06	41.555	41.555	41.555	0.396079	0.177258	0.227429	0.0714286	0.0568182	0.0657895	17.0314	6.06305	9.00739	10.7006
P13016	1,6-anhydro-N-acetylmuramyl-L-alanine amidase AmpD	ampD	>sp|P13016|AMPD_ECOLI 1,6-anhydro-N-acetylmuramyl-L-alanine amidase AmpD OS=Escherichia coli (strain K12) GN=ampD PE=2 SV=1	1	4	4	3	4	4	3	4	4	19.7	19.7	2.5919e-23	13.1	19.7	19.7	1013300000	718970000	833160000	19196088560200	22313405807300	24799982818000	5.27868e-05	3.22214e-05	3.35952e-05	20.536	20.536	20.536	2.57045	1.56902	1.63592	0.0714286	0.0568182	0.0657895	110.529	53.6677	64.7909	76.3293
P0AE16	Protein AmpG	ampG	>sp|P0AE16|AMPG_ECOLI Protein AmpG OS=Escherichia coli (strain K12) GN=ampG PE=1 SV=1	1	1	1	1	1	1	1	1	1	2.2	2.2	0.00045428	2.2	2.2	2.2	23432000	26762000	36661000	19196088560200	22313405807300	24799982818000	1.22067e-06	1.19937e-06	1.47827e-06	53.245	53.245	53.245	0.0229254	0.0225255	0.0277635	0.0714286	0.0568182	0.0657895	0.985794	0.770473	1.09958	0.951949
P26612	Cytoplasmic alpha-amylase	amyA	>sp|P26612|AMY2_ECOLI Cytoplasmic alpha-amylase OS=Escherichia coli (strain K12) GN=amyA PE=3 SV=3	1	2	2	2	1	1	2	1	1	4.6	4.6	1.9808e-08	4.6	3	3	22712000	25814000	8498200	19196088560200	22313405807300	24799982818000	1.18316e-06	1.15688e-06	3.4267e-07	56.639	56.639	56.639	0.0208895	0.0204256	0.00605006	0.0714286	0.0568182	0.0657895	0.898246	0.698647	0.239614	0.612169
P77570	Anhydro-N-acetylmuramic acid kinase	anmK	>sp|P77570|ANMK_ECOLI Anhydro-N-acetylmuramic acid kinase OS=Escherichia coli (strain K12) GN=anmK PE=1 SV=1	1	6	6	4	5	6	4	5	6	22.2	22.2	1.7015e-42	15.2	17.9	22.2	1438000000	3064300000	2889000000	19196088560200	22313405807300	24799982818000	7.49111e-05	0.00013733	0.000116492	39.496	39.496	39.496	1.89668	3.47706	2.94946	0.0714286	0.0568182	0.0657895	81.557	118.931	116.814	105.768
P0A962	L-asparaginase 1	ansA	>sp|P0A962|ASPG1_ECOLI L-asparaginase 1 OS=Escherichia coli (strain K12) GN=ansA PE=1 SV=1	1	6	6	5	5	4	5	5	4	22.2	22.2	1.4908e-68	18	20.7	16	846070000	1253000000	983150000	19196088560200	22313405807300	24799982818000	4.40751e-05	5.61546e-05	3.96432e-05	37.127	37.127	37.127	1.18714	1.5125	1.06777	0.0714286	0.0568182	0.0657895	51.0472	51.7344	42.2894	48.357
P00805	L-asparaginase 2	ansB	>sp|P00805|ASPG2_ECOLI L-asparaginase 2 OS=Escherichia coli (strain K12) GN=ansB PE=1 SV=2	1	16	16	16	16	16	16	16	16	62.6	62.6	0	62.6	62.6	62.6	53412000000	61741000000	65225000000	19196088560200	22313405807300	24799982818000	0.00278244	0.00276699	0.00263004	36.85	36.85	36.85	75.5072	75.088	71.3716	0.0714286	0.0568182	0.0657895	3246.81	2568.35	2826.69	2880.62
P62672	Protein ApaG	apaG	>sp|P62672|APAG_ECOLI Protein ApaG OS=Escherichia coli (strain K12) GN=apaG PE=3 SV=1	1	2	2	2	2	2	2	2	2	12.8	12.8	1.2984e-05	12.8	12.8	12.8	562260000	444690000	639750000	19196088560200	22313405807300	24799982818000	2.92903e-05	1.99293e-05	2.57964e-05	13.867	13.867	13.867	2.11223	1.43717	1.86027	0.0714286	0.0568182	0.0657895	90.826	49.1578	73.6766	71.2201
P05637	Bis(5-nucleosyl)-tetraphosphatase [symmetrical]	apaH	>sp|P05637|APAH_ECOLI Bis(5-nucleosyl)-tetraphosphatase [symmetrical] OS=Escherichia coli (strain K12) GN=apaH PE=1 SV=2	1	4	4	3	2	3	3	2	3	17.5	17.5	2.0334e-11	10	7.5	15	146740000	90223000	171170000	19196088560200	22313405807300	24799982818000	7.64427e-06	4.04344e-06	6.90202e-06	31.296	31.296	31.296	0.244257	0.1292	0.22054	0.0714286	0.0568182	0.0657895	10.503	4.41923	8.73455	7.88561
P0AB85	Thiamine biosynthesis lipoprotein ApbE	apbE	>sp|P0AB85|APBE_ECOLI Thiamine biosynthesis lipoprotein ApbE OS=Escherichia coli (strain K12) GN=apbE PE=1 SV=1	1	2	2	2	0	0	2	0	0	8	8	8.1039e-05	8	0	0	55771000	0	0	19196088560200	22313405807300	24799982818000	2.90533e-06	0	0	38.548	38.548	38.548	0.0753692	0	0	0.0714286	0.0568182	0.0657895	3.24088	0	0	1.08029
P0AE22	Class B acid phosphatase	aphA	>sp|P0AE22|APHA_ECOLI Class B acid phosphatase OS=Escherichia coli (strain K12) GN=aphA PE=1 SV=1	1	9	9	8	8	8	8	8	8	46	46	1.204e-76	38.4	43	43	1821600000	2844500000	2574400000	19196088560200	22313405807300	24799982818000	9.48943e-05	0.000127479	0.000103807	26.103	26.103	26.103	3.63538	4.88371	3.9768	0.0714286	0.0568182	0.0657895	156.321	167.045	157.502	160.29
P69503	Adenine phosphoribosyltransferase	apt	>sp|P69503|APT_ECOLI Adenine phosphoribosyltransferase OS=Escherichia coli (strain K12) GN=apt PE=1 SV=1	1	7	7	7	6	5	7	6	5	53	53	4.8095e-132	53	42.6	30.6	3228100000	3538200000	2911900000	19196088560200	22313405807300	24799982818000	0.000168164	0.000158568	0.000117415	19.859	19.859	19.859	8.46792	7.98471	5.91245	0.0714286	0.0568182	0.0657895	364.121	273.113	234.164	290.466
P08202	L-arabinose isomerase	araA	>sp|P08202|ARAA_ECOLI L-arabinose isomerase OS=Escherichia coli (strain K12) GN=araA PE=1 SV=3	1	3	3	2	1	1	2	1	1	8.4	8.4	1.7889e-06	5.6	2.8	2.8	175920000	173830000	209550000	19196088560200	22313405807300	24799982818000	9.16437e-06	7.79038e-06	8.4496e-06	56.073	56.073	56.073	0.163436	0.138933	0.150689	0.0714286	0.0568182	0.0657895	7.02776	4.75214	5.96809	5.916
P08204	Ribulokinase	araB	>sp|P08204|ARAB_ECOLI Ribulokinase OS=Escherichia coli (strain K12) GN=araB PE=1 SV=4	1	3	3	2	3	2	2	3	2	7.4	7.4	5.1778e-16	5.5	7.4	4.4	53755000	155240000	57195000	19196088560200	22313405807300	24799982818000	2.80031e-06	6.95725e-06	2.30625e-06	61.089	61.089	61.089	0.0458398	0.113887	0.0377523	0.0714286	0.0568182	0.0657895	1.97111	3.89546	1.49519	2.45392
P02924	L-arabinose-binding periplasmic protein	araF	>sp|P02924|ARAF_ECOLI L-arabinose-binding periplasmic protein OS=Escherichia coli (strain K12) GN=araF PE=1 SV=2	1	13	13	10	11	10	10	11	10	53.8	53.8	1.2931e-109	40.1	48	36.2	1019700000	1559200000	1696800000	19196088560200	22313405807300	24799982818000	5.31202e-05	6.98773e-05	6.84194e-05	35.54	35.54	35.54	1.49466	1.96616	1.92514	0.0714286	0.0568182	0.0657895	64.2704	67.2516	76.2456	69.2558
P0AAF3	Arabinose import ATP-binding protein AraG	araG	>sp|P0AAF3|ARAG_ECOLI Arabinose import ATP-binding protein AraG OS=Escherichia coli (strain K12) GN=araG PE=1 SV=1	1	4	4	4	3	4	4	3	4	10.5	10.5	4.3587e-16	10.5	7.3	10.5	257730000	224250000	238100000	19196088560200	22313405807300	24799982818000	1.34262e-05	1.005e-05	9.60081e-06	55.018	55.018	55.018	0.244032	0.182668	0.174503	0.0714286	0.0568182	0.0657895	10.4934	6.24807	6.91124	7.88423
P0AE26	L-arabinose transport system permease protein AraH	araH	>sp|P0AE26|ARAH_ECOLI L-arabinose transport system permease protein AraH OS=Escherichia coli (strain K12) GN=araH PE=3 SV=2	1	2	2	1	2	1	1	2	1	6.4	6.4	1.162e-05	2.4	6.4	2.4	10146000	80000000	30332000	19196088560200	22313405807300	24799982818000	5.28545e-07	3.58529e-06	1.22307e-06	34.211	34.211	34.211	0.0154496	0.104799	0.0357506	0.0714286	0.0568182	0.0657895	0.664331	3.58461	1.41591	1.88829
P0A9Q1;A5PFK0;A5PFJ8	Aerobic respiration control protein ArcA	arcA;arcA2	>sp|P0A9Q1|ARCA_ECOLI Aerobic respiration control protein ArcA OS=Escherichia coli (strain K12) GN=arcA PE=1 SV=1;>tr|A5PFK0|A5PFK0_ECOLI Disrupted ArcA (Fragment) OS=Escherichia coli (strain K12) GN=arcA2 PE=4 SV=1	3	13	13	12	13	13	12	13	13	63.4	63.4	0	63.4	63.4	63.4	25599000000	25710000000	24768000000	19196088560200	22313405807300	24799982818000	0.00133355	0.00115222	0.00099871	27.292	27.292	27.292	48.8624	42.2183	36.5935	0.0714286	0.0568182	0.0657895	2101.08	1444.06	1449.3	1664.81
P0AEC3	Aerobic respiration control sensor protein ArcB	arcB	>sp|P0AEC3|ARCB_ECOLI Aerobic respiration control sensor protein ArcB OS=Escherichia coli (strain K12) GN=arcB PE=1 SV=1	1	16	16	12	10	13	12	10	13	30.7	30.7	2.9415e-231	25.1	20.4	24.7	1284900000	1124300000	1550200000	19196088560200	22313405807300	24799982818000	6.69355e-05	5.03867e-05	6.25081e-05	87.982	87.982	87.982	0.760786	0.572694	0.710465	0.0714286	0.0568182	0.0657895	32.7138	19.5887	28.1381	26.8136
P0A6C5	Amino-acid acetyltransferase	argA	>sp|P0A6C5|ARGA_ECOLI Amino-acid acetyltransferase OS=Escherichia coli (strain K12) GN=argA PE=1 SV=1	1	6	6	4	6	5	4	6	5	11.1	11.1	5.2729e-11	9.3	11.1	8.8	177180000	223950000	273180000	19196088560200	22313405807300	24799982818000	9.23001e-06	1.00366e-05	1.10153e-05	49.195	49.195	49.195	0.187621	0.204016	0.223912	0.0714286	0.0568182	0.0657895	8.06769	6.97827	8.86808	7.97135
P0A6C8	Acetylglutamate kinase	argB	>sp|P0A6C8|ARGB_ECOLI Acetylglutamate kinase OS=Escherichia coli (strain K12) GN=argB PE=1 SV=1	1	13	13	13	10	10	13	10	10	60.5	60.5	1.0071e-147	60.5	44.6	48.4	4636000000	4365200000	4934500000	19196088560200	22313405807300	24799982818000	0.000241508	0.000195631	0.000198972	27.159	27.159	27.159	8.89236	7.20318	7.32619	0.0714286	0.0568182	0.0657895	382.371	246.382	290.156	306.303
P11446	N-acetyl-gamma-glutamyl-phosphate reductase	argC	>sp|P11446|ARGC_ECOLI N-acetyl-gamma-glutamyl-phosphate reductase OS=Escherichia coli (strain K12) GN=argC PE=3 SV=1	1	3	3	2	3	3	2	3	3	12	12	1.2531e-20	5.7	12	12	426190000	507220000	802850000	19196088560200	22313405807300	24799982818000	2.22019e-05	2.27316e-05	3.2373e-05	35.952	35.952	35.952	0.617543	0.632277	0.900451	0.0714286	0.0568182	0.0657895	26.5544	21.6268	35.6626	27.9479
P18335	Acetylornithine/succinyldiaminopimelate aminotransferase	argD	>sp|P18335|ARGD_ECOLI Acetylornithine/succinyldiaminopimelate aminotransferase OS=Escherichia coli (strain K12) GN=argD PE=1 SV=4	1	3	3	3	3	3	3	3	3	12.3	12.3	1.758e-31	12.3	12.3	12.3	358920000	397190000	374680000	19196088560200	22313405807300	24799982818000	1.86976e-05	1.78005e-05	1.51081e-05	43.766	43.766	43.766	0.427217	0.40672	0.345201	0.0714286	0.0568182	0.0657895	18.3703	13.9117	13.6718	15.3179
P23908	Acetylornithine deacetylase	argE	>sp|P23908|ARGE_ECOLI Acetylornithine deacetylase OS=Escherichia coli (strain K12) GN=argE PE=1 SV=2	1	4	4	4	3	3	4	3	3	11.5	11.5	2.1372e-14	11.5	7	7	515460000	426750000	868260000	19196088560200	22313405807300	24799982818000	2.68523e-05	1.91253e-05	3.50105e-05	42.347	42.347	42.347	0.634103	0.451632	0.826753	0.0714286	0.0568182	0.0657895	27.2664	15.4479	32.7438	25.1527
P0A6E4	Argininosuccinate synthase	argG	>sp|P0A6E4|ASSY_ECOLI Argininosuccinate synthase OS=Escherichia coli (strain K12) GN=argG PE=1 SV=2	1	17	17	15	15	16	15	15	16	58.8	58.8	8.0751e-233	51.9	49.7	51.9	4373300000	6299400000	7014600000	19196088560200	22313405807300	24799982818000	0.000227822	0.000282315	0.000282847	49.898	49.898	49.898	4.56576	5.65783	5.6685	0.0714286	0.0568182	0.0657895	196.328	193.524	224.503	204.785
P11447	Argininosuccinate lyase	argH	>sp|P11447|ARLY_ECOLI Argininosuccinate lyase OS=Escherichia coli (strain K12) GN=argH PE=1 SV=3	1	14	14	12	13	14	12	13	14	42	42	3.9515e-250	36.8	39.6	42	4695400000	6191600000	6778500000	19196088560200	22313405807300	24799982818000	0.000244602	0.000277483	0.000273327	50.318	50.318	50.318	4.86112	5.5146	5.43199	0.0714286	0.0568182	0.0657895	209.028	188.624	215.135	204.263
P04391;P06960	Ornithine carbamoyltransferase chain I;Ornithine carbamoyltransferase chain F	argI;argF	>sp|P04391|OTC1_ECOLI Ornithine carbamoyltransferase chain I OS=Escherichia coli (strain K12) GN=argI PE=1 SV=3;>sp|P06960|OTC2_ECOLI Ornithine carbamoyltransferase chain F OS=Escherichia coli (strain K12) GN=argF PE=1 SV=4	2	5	5	4	5	5	4	5	5	20.1	20.1	1.7794e-125	14.4	20.1	20.1	4089300000	4652100000	5054900000	19196088560200	22313405807300	24799982818000	0.000213028	0.000208489	0.000203827	36.907	36.907	36.907	5.77202	5.64904	5.52271	0.0714286	0.0568182	0.0657895	248.197	193.223	218.728	220.049
P0A6D0	Arginine repressor	argR	>sp|P0A6D0|ARGR_ECOLI Arginine repressor OS=Escherichia coli (strain K12) GN=argR PE=1 SV=1	1	4	4	4	4	4	4	4	4	48.7	48.7	5.2986e-53	48.7	48.7	48.7	1613900000	2470700000	1685900000	19196088560200	22313405807300	24799982818000	8.40744e-05	0.000110727	6.79799e-05	16.994	16.994	16.994	4.9473	6.51566	4.00023	0.0714286	0.0568182	0.0657895	212.734	222.865	158.43	198.01
P11875	Arginine--tRNA ligase	argS	>sp|P11875|SYR_ECOLI Arginine--tRNA ligase OS=Escherichia coli (strain K12) GN=argS PE=1 SV=1	1	28	28	25	27	27	25	27	27	60	60	0	53	57.4	58.6	12876000000	15426000000	16820000000	19196088560200	22313405807300	24799982818000	0.000670762	0.000691333	0.000678226	64.682	64.682	64.682	10.3701	10.6882	10.4855	0.0714286	0.0568182	0.0657895	445.916	365.585	415.283	408.928
P77398	Bifunctional polymyxin resistance protein ArnA;UDP-4-amino-4-deoxy-L-arabinose formyltransferase;UDP-glucuronic acid oxidase, UDP-4-keto-hexauronic acid decarboxylating	arnA	>sp|P77398|ARNA_ECOLI Bifunctional polymyxin resistance protein ArnA OS=Escherichia coli (strain K12) GN=arnA PE=1 SV=1	1	8	8	5	6	7	5	6	7	18.2	18.2	1.3838e-84	10.6	14.4	14.4	558930000	762750000	1082500000	19196088560200	22313405807300	24799982818000	2.91169e-05	3.41835e-05	4.36492e-05	74.288	74.288	74.288	0.391946	0.460148	0.587568	0.0714286	0.0568182	0.0657895	16.8537	15.7392	23.2708	18.6212
P77690	UDP-4-amino-4-deoxy-L-arabinose--oxoglutarate aminotransferase	arnB	>sp|P77690|ARNB_ECOLI UDP-4-amino-4-deoxy-L-arabinose--oxoglutarate aminotransferase OS=Escherichia coli (strain K12) GN=arnB PE=1 SV=2	1	6	6	5	5	6	5	5	6	26.4	26.4	2.8363e-34	23	15.6	26.4	755770000	166690000	635050000	19196088560200	22313405807300	24799982818000	3.9371e-05	7.4704e-06	2.56069e-05	41.649	41.649	41.649	0.945306	0.179366	0.614826	0.0714286	0.0568182	0.0657895	40.6481	6.13512	24.3503	23.7112
P77757	Undecaprenyl-phosphate 4-deoxy-4-formamido-L-arabinose transferase	arnC	>sp|P77757|ARNC_ECOLI Undecaprenyl-phosphate 4-deoxy-4-formamido-L-arabinose transferase OS=Escherichia coli (strain K12) GN=arnC PE=1 SV=1	1	4	4	3	3	3	3	3	3	12.1	12.1	1.878e-09	8.4	8.7	8.4	245990000	204920000	207180000	19196088560200	22313405807300	24799982818000	1.28146e-05	9.18372e-06	8.35404e-06	36.339	36.339	36.339	0.35264	0.252723	0.229892	0.0714286	0.0568182	0.0657895	15.1635	8.64429	9.10493	10.9709
P0A6D3	3-phosphoshikimate 1-carboxyvinyltransferase	aroA	>sp|P0A6D3|AROA_ECOLI 3-phosphoshikimate 1-carboxyvinyltransferase OS=Escherichia coli (strain K12) GN=aroA PE=1 SV=1	1	8	8	7	8	8	7	8	8	28.6	28.6	3.3858e-123	23.9	28.6	28.6	1904700000	2157400000	2472100000	19196088560200	22313405807300	24799982818000	9.92233e-05	9.66863e-05	9.96815e-05	46.095	46.095	46.095	2.15258	2.09754	2.16252	0.0714286	0.0568182	0.0657895	92.5611	71.7455	85.6473	83.318
P07639	3-dehydroquinate synthase	aroB	>sp|P07639|AROB_ECOLI 3-dehydroquinate synthase OS=Escherichia coli (strain K12) GN=aroB PE=3 SV=1	1	16	16	13	16	15	13	16	15	58.3	58.3	2.3115e-150	43.6	58.3	51.7	3501100000	5045000000	5427200000	19196088560200	22313405807300	24799982818000	0.000182386	0.000226097	0.000218839	38.881	38.881	38.881	4.69088	5.81511	5.62843	0.0714286	0.0568182	0.0657895	201.708	198.903	222.915	207.842
P12008	Chorismate synthase	aroC	>sp|P12008|AROC_ECOLI Chorismate synthase OS=Escherichia coli (strain K12) GN=aroC PE=1 SV=4	1	7	7	7	6	5	7	6	5	32.7	32.7	8.7503e-68	32.7	23	20.5	1230100000	1263500000	1326000000	19196088560200	22313405807300	24799982818000	6.40808e-05	5.66252e-05	5.34678e-05	39.137	39.137	39.137	1.63734	1.44684	1.36617	0.0714286	0.0568182	0.0657895	70.4058	49.4887	54.1075	58.0007
P05194	3-dehydroquinate dehydratase	aroD	>sp|P05194|AROD_ECOLI 3-dehydroquinate dehydratase OS=Escherichia coli (strain K12) GN=aroD PE=1 SV=2	1	10	10	9	6	8	9	6	8	57.1	57.1	1.0255e-120	42.5	27.4	44.4	1574300000	1471100000	1726100000	19196088560200	22313405807300	24799982818000	8.20115e-05	6.5929e-05	6.96009e-05	27.466	27.466	27.466	2.98593	2.40039	2.53407	0.0714286	0.0568182	0.0657895	128.395	82.1041	100.363	103.621
P15770	Shikimate dehydrogenase	aroE	>sp|P15770|AROE_ECOLI Shikimate dehydrogenase OS=Escherichia coli (strain K12) GN=aroE PE=1 SV=1	1	4	4	4	4	3	4	4	3	18.8	18.8	1.9997e-38	18.8	18.8	12.1	530900000	578750000	599910000	19196088560200	22313405807300	24799982818000	2.76567e-05	2.59373e-05	2.41899e-05	29.413	29.413	29.413	0.940287	0.881832	0.822423	0.0714286	0.0568182	0.0657895	40.4324	30.1627	32.5723	34.3891
P00888	Phospho-2-dehydro-3-deoxyheptonate aldolase, Tyr-sensitive	aroF	>sp|P00888|AROF_ECOLI Phospho-2-dehydro-3-deoxyheptonate aldolase, Tyr-sensitive OS=Escherichia coli (strain K12) GN=aroF PE=1 SV=1	1	2	2	1	0	1	1	0	1	7.9	7.9	0.00022278	4.2	0	3.7	82710000	0	20920000	19196088560200	22313405807300	24799982818000	4.30869e-06	0	8.43549e-07	38.804	38.804	38.804	0.111037	0	0.0217387	0.0714286	0.0568182	0.0657895	4.7746	0	0.860967	1.87852
P0AB91	Phospho-2-dehydro-3-deoxyheptonate aldolase, Phe-sensitive	aroG	>sp|P0AB91|AROG_ECOLI Phospho-2-dehydro-3-deoxyheptonate aldolase, Phe-sensitive OS=Escherichia coli (strain K12) GN=aroG PE=1 SV=1	1	10	10	10	9	9	10	9	9	52.9	52.9	4.0706e-153	52.9	46.3	46.3	4158400000	6269600000	6251600000	19196088560200	22313405807300	24799982818000	0.000216627	0.000280979	0.000252081	38.009	38.009	38.009	5.69937	7.39244	6.63214	0.0714286	0.0568182	0.0657895	245.073	252.855	262.667	253.532
P00887	Phospho-2-dehydro-3-deoxyheptonate aldolase, Trp-sensitive	aroH	>sp|P00887|AROH_ECOLI Phospho-2-dehydro-3-deoxyheptonate aldolase, Trp-sensitive OS=Escherichia coli (strain K12) GN=aroH PE=3 SV=4	1	6	6	4	5	6	4	5	6	31.3	31.3	3.3652e-37	18.4	21	31.3	413830000	889770000	1313300000	19196088560200	22313405807300	24799982818000	2.1558e-05	3.9876e-05	5.29557e-05	38.735	38.735	38.735	0.556552	1.02946	1.36713	0.0714286	0.0568182	0.0657895	23.9317	35.2121	54.1454	37.7631
P0A6D7	Shikimate kinase 1	aroK	>sp|P0A6D7|AROK_ECOLI Shikimate kinase 1 OS=Escherichia coli (strain K12) GN=aroK PE=1 SV=2	1	10	10	8	9	10	8	9	10	85.5	85.5	2.0792e-250	60.7	78.6	85.5	5258800000	8136900000	7001800000	19196088560200	22313405807300	24799982818000	0.000273952	0.000364664	0.000282331	19.538	19.538	19.538	14.0215	18.6644	14.4503	0.0714286	0.0568182	0.0657895	602.924	638.406	572.31	604.546
P0A6E1	Shikimate kinase 2	aroL	>sp|P0A6E1|AROL_ECOLI Shikimate kinase 2 OS=Escherichia coli (strain K12) GN=aroL PE=1 SV=3	1	3	3	3	3	3	3	3	3	32.8	32.8	3.555e-40	32.8	32.8	32.8	707400000	541400000	870280000	19196088560200	22313405807300	24799982818000	3.68513e-05	2.42634e-05	3.5092e-05	19.151	19.151	19.151	1.92425	1.26695	1.83238	0.0714286	0.0568182	0.0657895	82.7426	43.3356	72.572	66.2167
P0AB96	Arsenate reductase	arsC	>sp|P0AB96|ARSC_ECOLI Arsenate reductase OS=Escherichia coli (strain K12) GN=arsC PE=3 SV=1	1	1	1	1	1	1	1	1	1	9.9	9.9	3.012e-10	9.9	9.9	9.9	132410000	87202000	131630000	19196088560200	22313405807300	24799982818000	6.89776e-06	3.90805e-06	5.30766e-06	15.853	15.853	15.853	0.435108	0.246518	0.334805	0.0714286	0.0568182	0.0657895	18.7096	8.43205	13.26	13.4672
P30859	Putative ABC transporter arginine-binding protein 2	artI	>sp|P30859|ARTI_ECOLI Putative ABC transporter arginine-binding protein 2 OS=Escherichia coli (strain K12) GN=artI PE=1 SV=3	1	11	11	8	11	9	8	11	9	55.1	55.1	7.4182e-234	43.6	55.1	55.1	4201500000	4597000000	4837800000	19196088560200	22313405807300	24799982818000	0.000218873	0.00020602	0.000195073	26.929	26.929	26.929	8.12777	7.65048	7.24396	0.0714286	0.0568182	0.0657895	349.494	261.681	286.899	299.358
P30860	ABC transporter arginine-binding protein 1	artJ	>sp|P30860|ARTJ_ECOLI ABC transporter arginine-binding protein 1 OS=Escherichia coli (strain K12) GN=artJ PE=1 SV=2	1	8	8	7	7	7	7	7	7	48.6	48.6	2.2354e-130	44.4	40.7	40.7	1415100000	1869000000	1343300000	19196088560200	22313405807300	24799982818000	7.37181e-05	8.37613e-05	5.41654e-05	26.829	26.829	26.829	2.7477	3.12204	2.01891	0.0714286	0.0568182	0.0657895	118.151	106.788	79.9595	101.633
P0AAF6	Arginine transport ATP-binding protein ArtP	artP	>sp|P0AAF6|ARTP_ECOLI Arginine transport ATP-binding protein ArtP OS=Escherichia coli (strain K12) GN=artP PE=1 SV=1	1	2	2	2	2	2	2	2	2	9.9	9.9	8.6217e-12	9.9	9.9	9.9	354010000	328810000	532990000	19196088560200	22313405807300	24799982818000	1.84418e-05	1.4736e-05	2.14915e-05	27.022	27.022	27.022	0.682473	0.545333	0.795335	0.0714286	0.0568182	0.0657895	29.3463	18.6529	31.4995	26.4995
P0AE34	Arginine ABC transporter permease protein ArtQ	artQ	>sp|P0AE34|ARTQ_ECOLI Arginine ABC transporter permease protein ArtQ OS=Escherichia coli (strain K12) GN=artQ PE=1 SV=1	1	1	1	1	1	1	1	1	1	7.1	7.1	7.2828e-07	7.1	7.1	7.1	51871000	58181000	112160000	19196088560200	22313405807300	24799982818000	2.70217e-06	2.60745e-06	4.52258e-06	26.217	26.217	26.217	0.103069	0.0994563	0.172506	0.0714286	0.0568182	0.0657895	4.43198	3.40186	6.83214	4.88866
P0A9Q9	Aspartate-semialdehyde dehydrogenase	asd	>sp|P0A9Q9|DHAS_ECOLI Aspartate-semialdehyde dehydrogenase OS=Escherichia coli (strain K12) GN=asd PE=1 SV=1	1	15	15	11	15	14	11	15	14	55.3	55.3	4.9821e-299	46	55.3	55.3	11637000000	13487000000	19441000000	19196088560200	22313405807300	24799982818000	0.000606217	0.000604435	0.000783912	40.017	40.017	40.017	15.149	15.1045	19.5895	0.0714286	0.0568182	0.0657895	651.407	516.641	775.846	647.965
P28249	Protein AsmA	asmA	>sp|P28249|ASMA_ECOLI Protein AsmA OS=Escherichia coli (strain K12) GN=asmA PE=4 SV=2	1	12	12	10	12	9	10	12	9	26.1	26.1	7.0561e-89	21.6	26.1	17.5	1066300000	1899300000	2071200000	19196088560200	22313405807300	24799982818000	5.55478e-05	8.51192e-05	8.35162e-05	68.962	68.962	68.962	0.805484	1.23429	1.21105	0.0714286	0.0568182	0.0657895	34.6358	42.2184	47.9638	41.606
P00963	Aspartate--ammonia ligase	asnA	>sp|P00963|ASNA_ECOLI Aspartate--ammonia ligase OS=Escherichia coli (strain K12) GN=asnA PE=1 SV=1	1	14	14	14	14	14	14	14	14	64.2	64.2	0	64.2	64.2	64.2	24843000000	34552000000	37735000000	19196088560200	22313405807300	24799982818000	0.00129417	0.00154849	0.00152157	36.65	36.65	36.65	35.3116	42.2506	41.5163	0.0714286	0.0568182	0.0657895	1518.4	1445.16	1644.27	1535.94
P22106	Asparagine synthetase B [glutamine-hydrolyzing]	asnB	>sp|P22106|ASNB_ECOLI Asparagine synthetase B [glutamine-hydrolyzing] OS=Escherichia coli (strain K12) GN=asnB PE=1 SV=3	1	21	21	15	18	20	15	18	20	55.6	55.6	0	40.3	46.8	52.7	8916500000	8569700000	11070000000	19196088560200	22313405807300	24799982818000	0.000464496	0.000384061	0.000446371	62.658	62.658	62.658	7.41319	6.12947	7.12393	0.0714286	0.0568182	0.0657895	318.767	209.656	282.145	270.189
P0ACI6	Regulatory protein AsnC	asnC	>sp|P0ACI6|ASNC_ECOLI Regulatory protein AsnC OS=Escherichia coli (strain K12) GN=asnC PE=1 SV=1	1	2	2	1	1	2	1	1	2	16.4	16.4	1.6985e-07	9.9	9.9	16.4	32781000	73322000	42296000	19196088560200	22313405807300	24799982818000	1.70769e-06	3.28601e-06	1.70549e-06	16.887	16.887	16.887	0.101125	0.194588	0.100994	0.0714286	0.0568182	0.0657895	4.34836	6.65579	3.99989	5.00135
P0A8M0	Asparagine--tRNA ligase	asnS	>sp|P0A8M0|SYN_ECOLI Asparagine--tRNA ligase OS=Escherichia coli (strain K12) GN=asnS PE=1 SV=2	1	25	25	23	23	23	23	23	23	60.7	60.7	0	58.4	53.9	51.5	39388000000	46526000000	49197000000	19196088560200	22313405807300	24799982818000	0.00205188	0.00208511	0.00198375	52.57	52.57	52.57	39.0313	39.6636	37.7354	0.0714286	0.0568182	0.0657895	1678.35	1356.67	1494.52	1509.85
P0AC38	Aspartate ammonia-lyase	aspA	>sp|P0AC38|ASPA_ECOLI Aspartate ammonia-lyase OS=Escherichia coli (strain K12) GN=aspA PE=1 SV=1	1	32	32	31	31	32	31	31	32	82.2	82.2	0	82.2	82.2	82.2	355670000000	382100000000	437630000000	19196088560200	22313405807300	24799982818000	0.0185283	0.0171242	0.0176464	52.356	52.356	52.356	353.89	327.073	337.046	0.0714286	0.0568182	0.0657895	15217.3	11187.4	13348.8	13251.1
P00509	Aspartate aminotransferase	aspC	>sp|P00509|AAT_ECOLI Aspartate aminotransferase OS=Escherichia coli (strain K12) GN=aspC PE=1 SV=1	1	26	26	25	26	26	25	26	26	64.9	64.9	0	64.9	64.9	64.9	82719000000	86259000000	96731000000	19196088560200	22313405807300	24799982818000	0.00430916	0.00386579	0.00390045	43.573	43.573	43.573	98.8952	88.7199	89.5152	0.0714286	0.0568182	0.0657895	4252.49	3034.62	3545.27	3610.8
P21889	Aspartate--tRNA ligase	aspS	>sp|P21889|SYD_ECOLI Aspartate--tRNA ligase OS=Escherichia coli (strain K12) GN=aspS PE=1 SV=1	1	35	35	32	32	34	32	32	34	68.6	68.6	0	63.4	60.3	68.6	27799000000	36070000000	44640000000	19196088560200	22313405807300	24799982818000	0.00144816	0.00161652	0.0018	65.913	65.913	65.913	21.9708	24.525	27.3087	0.0714286	0.0568182	0.0657895	944.743	838.867	1081.57	955.06
Q06065	Acetoacetate metabolism regulatory protein AtoC	atoC	>sp|Q06065|ATOC_ECOLI Acetoacetate metabolism regulatory protein AtoC OS=Escherichia coli (strain K12) GN=atoC PE=3 SV=2	1	7	7	6	6	6	6	6	6	20	20	1.027e-56	15.6	18.2	18.2	493660000	432680000	566760000	19196088560200	22313405807300	24799982818000	2.57167e-05	1.9391e-05	2.28532e-05	52.176	52.176	52.176	0.492884	0.371647	0.438003	0.0714286	0.0568182	0.0657895	21.194	12.712	17.3472	17.0844
Q06067	Signal transduction histidine-protein kinase AtoS	atoS	>sp|Q06067|ATOS_ECOLI Signal transduction histidine-protein kinase AtoS OS=Escherichia coli (strain K12) GN=atoS PE=3 SV=1	1	3	3	2	2	3	2	2	3	5.6	5.6	4.7756e-06	3.6	3.6	5.6	45075000	46797000	153690000	19196088560200	22313405807300	24799982818000	2.34813e-06	2.09726e-06	6.19718e-06	67.789	67.789	67.789	0.0346389	0.030938	0.0914187	0.0714286	0.0568182	0.0657895	1.48947	1.05822	3.62066	2.05612
P0ABB0	ATP synthase subunit alpha	atpA	>sp|P0ABB0|ATPA_ECOLI ATP synthase subunit alpha OS=Escherichia coli (strain K12) GN=atpA PE=1 SV=1	1	33	32	28	33	33	27	32	32	69	67.6	0	64.3	69	69	90535000000	108390000000	129130000000	19196088560200	22313405807300	24799982818000	0.00471633	0.00485762	0.00520686	55.221	55.221	55.221	85.4082	87.9669	94.2913	0.0714286	0.0568182	0.0657895	3672.55	3008.87	3734.43	3471.95
P0AB98	ATP synthase subunit a	atpB	>sp|P0AB98|ATP6_ECOLI ATP synthase subunit a OS=Escherichia coli (strain K12) GN=atpB PE=1 SV=1	1	5	5	5	3	3	5	3	3	20.3	20.3	1.3696e-59	20.3	17.3	17.3	2357200000	2595800000	3033600000	19196088560200	22313405807300	24799982818000	0.000122796	0.000116334	0.000122323	30.303	30.303	30.303	4.05227	3.83901	4.03665	0.0714286	0.0568182	0.0657895	174.247	131.312	159.873	155.144
P0A6E6	ATP synthase epsilon chain	atpC	>sp|P0A6E6|ATPE_ECOLI ATP synthase epsilon chain OS=Escherichia coli (strain K12) GN=atpC PE=1 SV=2	1	4	4	4	4	4	4	4	4	58.3	58.3	5.8563e-154	58.3	58.3	58.3	4355600000	6457100000	9678300000	19196088560200	22313405807300	24799982818000	0.0002269	0.000289382	0.000390254	15.068	15.068	15.068	15.0584	19.2051	25.8995	0.0714286	0.0568182	0.0657895	647.512	656.901	1025.76	776.724
P0ABB4	ATP synthase subunit beta	atpD	>sp|P0ABB4|ATPB_ECOLI ATP synthase subunit beta OS=Escherichia coli (strain K12) GN=atpD PE=1 SV=2	1	29	29	28	28	29	28	28	29	79.1	79.1	0	77.4	79.1	79.1	78973000000	89352000000	104350000000	19196088560200	22313405807300	24799982818000	0.00411402	0.00400441	0.00420766	50.325	50.325	50.325	81.7489	79.571	83.6098	0.0714286	0.0568182	0.0657895	3515.2	2721.69	3311.39	3182.76
P68699	ATP synthase subunit c	atpE	>sp|P68699|ATPL_ECOLI ATP synthase subunit c OS=Escherichia coli (strain K12) GN=atpE PE=1 SV=1	1	2	2	2	2	2	2	2	2	20.3	20.3	1.3729e-06	20.3	20.3	20.3	14274000000	18509000000	18817000000	19196088560200	22313405807300	24799982818000	0.000743589	0.000829501	0.000758751	8.256	8.256	8.256	90.0665	100.473	91.9029	0.0714286	0.0568182	0.0657895	3872.86	3436.62	3639.84	3649.77
P0ABA0	ATP synthase subunit b	atpF	>sp|P0ABA0|ATPF_ECOLI ATP synthase subunit b OS=Escherichia coli (strain K12) GN=atpF PE=1 SV=1	1	12	12	11	11	10	11	11	10	63.5	63.5	0	63.5	63.5	63.5	21561000000	24346000000	28789000000	19196088560200	22313405807300	24799982818000	0.0011232	0.00109109	0.00116085	17.264	17.264	17.264	65.0601	63.2005	67.2409	0.0714286	0.0568182	0.0657895	2797.58	2161.74	2663.1	2540.81
P0ABA6	ATP synthase gamma chain	atpG	>sp|P0ABA6|ATPG_ECOLI ATP synthase gamma chain OS=Escherichia coli (strain K12) GN=atpG PE=1 SV=1	1	21	21	19	20	18	19	20	18	87.1	87.1	0	78	75.6	80.1	23177000000	27162000000	31715000000	19196088560200	22313405807300	24799982818000	0.00120738	0.0012173	0.00127883	31.577	31.577	31.577	38.2361	38.5501	40.4988	0.0714286	0.0568182	0.0657895	1644.15	1318.59	1603.97	1522.24
P0ABA4	ATP synthase subunit delta	atpH	>sp|P0ABA4|ATPD_ECOLI ATP synthase subunit delta OS=Escherichia coli (strain K12) GN=atpH PE=1 SV=1	1	6	6	5	5	5	5	5	5	46.9	46.9	8.1265e-94	33.3	31.6	31.6	7937200000	7802200000	10661000000	19196088560200	22313405807300	24799982818000	0.00041348	0.000349664	0.000429879	19.332	19.332	19.332	21.3884	18.0873	22.2367	0.0714286	0.0568182	0.0657895	919.7	618.669	880.689	806.353
P09053	Valine--pyruvate aminotransferase	avtA	>sp|P09053|AVTA_ECOLI Valine--pyruvate aminotransferase OS=Escherichia coli (strain K12) GN=avtA PE=3 SV=3	1	7	7	7	5	5	7	5	5	19.7	19.7	6.3742e-83	19.7	14.1	14.1	1955000000	1211400000	1182300000	19196088560200	22313405807300	24799982818000	0.000101844	5.42902e-05	4.76734e-05	46.711	46.711	46.711	2.18029	1.16226	1.0206	0.0714286	0.0568182	0.0657895	93.7526	39.7545	40.4213	57.9761
P41407	FMN-dependent NADH-azoreductase	azoR	>sp|P41407|AZOR_ECOLI FMN-dependent NADH-azoreductase OS=Escherichia coli (strain K12) GN=azoR PE=1 SV=3	1	8	8	6	7	7	6	7	7	56.7	56.7	1.7987e-143	44.8	44.8	44.8	2904900000	4809000000	5403000000	19196088560200	22313405807300	24799982818000	0.000151328	0.000215521	0.000217863	21.657	21.657	21.657	6.98747	9.95155	10.0597	0.0714286	0.0568182	0.0657895	300.461	340.388	398.417	346.422
P69228	Transcriptional regulatory protein BaeR	baeR	>sp|P69228|BAER_ECOLI Transcriptional regulatory protein BaeR OS=Escherichia coli (strain K12) GN=baeR PE=1 SV=1	1	8	8	8	7	7	8	7	7	55	55	1.7837e-88	55	46.7	43.3	1394100000	1522300000	1718800000	19196088560200	22313405807300	24799982818000	7.26242e-05	6.82236e-05	6.93065e-05	27.656	27.656	27.656	2.62598	2.46686	2.50602	0.0714286	0.0568182	0.0657895	112.917	84.3779	99.2516	98.8489
P30847	Signal transduction histidine-protein kinase BaeS	baeS	>sp|P30847|BAES_ECOLI Signal transduction histidine-protein kinase BaeS OS=Escherichia coli (strain K12) GN=baeS PE=1 SV=2	1	2	2	2	1	1	2	1	1	7.9	7.9	1.2398e-08	7.9	3.6	3.6	75051000	70246000	133510000	19196088560200	22313405807300	24799982818000	3.9097e-06	3.14815e-06	5.38347e-06	51.991	51.991	51.991	0.0751996	0.0605519	0.103546	0.0714286	0.0568182	0.0657895	3.23358	2.07115	4.10098	3.13524
P0AEC5	Signal transduction histidine-protein kinase BarA	barA	>sp|P0AEC5|BARA_ECOLI Signal transduction histidine-protein kinase BarA OS=Escherichia coli (strain K12) GN=barA PE=1 SV=1	1	7	7	4	6	4	4	6	4	9.7	9.7	6.1175e-22	5.3	8.3	6.4	124810000	203220000	210850000	19196088560200	22313405807300	24799982818000	6.50185e-06	9.10753e-06	8.50202e-06	102.45	102.45	102.45	0.0634636	0.0888973	0.082987	0.0714286	0.0568182	0.0657895	2.72893	3.04069	3.28672	3.01878
P30843	Transcriptional regulatory protein BasR	basR	>sp|P30843|BASR_ECOLI Transcriptional regulatory protein BasR OS=Escherichia coli (strain K12) GN=basR PE=1 SV=3	1	5	5	3	4	5	3	4	5	23.4	23.4	1.1401e-25	18.5	18.9	23.4	889840000	947210000	985690000	19196088560200	22313405807300	24799982818000	4.63553e-05	4.24503e-05	3.97456e-05	25.031	25.031	25.031	1.85191	1.69591	1.58785	0.0714286	0.0568182	0.0657895	79.6323	58.0078	62.8874	66.8425
P30844	Sensor protein BasS	basS	>sp|P30844|BASS_ECOLI Sensor protein BasS OS=Escherichia coli (strain K12) GN=basS PE=1 SV=1	1	5	5	5	4	4	5	4	4	13.2	13.2	6.1889e-16	13.2	10.2	10.2	675010000	673650000	591750000	19196088560200	22313405807300	24799982818000	3.51639e-05	3.01904e-05	2.38609e-05	41.029	41.029	41.029	0.857051	0.73583	0.581562	0.0714286	0.0568182	0.0657895	36.8532	25.1687	23.0329	28.3516
P0AE52	Putative peroxiredoxin bcp	bcp	>sp|P0AE52|BCP_ECOLI Putative peroxiredoxin bcp OS=Escherichia coli (strain K12) GN=bcp PE=1 SV=1	1	10	10	9	8	7	9	8	7	86.5	86.5	5.5685e-247	86.5	70.5	66	7368100000	7967800000	8038600000	19196088560200	22313405807300	24799982818000	0.000383833	0.000357086	0.000324137	17.634	17.634	17.634	21.7667	20.2498	18.3814	0.0714286	0.0568182	0.0657895	935.967	692.637	728	785.534
P28246	Bicyclomycin resistance protein	bcr	>sp|P28246|BCR_ECOLI Bicyclomycin resistance protein OS=Escherichia coli (strain K12) GN=bcr PE=1 SV=4	1	2	2	2	2	2	2	2	2	4.8	4.8	1.6979e-05	4.8	4.8	4.8	41017000	64328000	58177000	19196088560200	22313405807300	24799982818000	2.13674e-06	2.88293e-06	2.34585e-06	43.352	43.352	43.352	0.0492881	0.0665005	0.0541117	0.0714286	0.0568182	0.0657895	2.11939	2.27462	2.14311	2.17904
P37653	Cellulose synthase catalytic subunit [UDP-forming]	bcsA	>sp|P37653|BCSA_ECOLI Cellulose synthase catalytic subunit [UDP-forming] OS=Escherichia coli (strain K12) GN=bcsA PE=1 SV=3	1	1	1	1	1	1	1	1	1	1.6	1.6	0.0037288	1.6	1.6	1.6	0	29441000	21616000	19196088560200	22313405807300	24799982818000	0	1.31943e-06	8.71614e-07	99.783	99.783	99.783	0	0.013223	0.00873509	0.0714286	0.0568182	0.0657895	0	0.452287	0.345956	0.266081
P37652	Cyclic di-GMP-binding protein	bcsB	>sp|P37652|BCSB_ECOLI Cyclic di-GMP-binding protein OS=Escherichia coli (strain K12) GN=bcsB PE=1 SV=2	1	20	20	15	17	18	15	17	18	31.2	31.2	6.6485e-293	23	26.7	28	2306600000	3981900000	3444700000	19196088560200	22313405807300	24799982818000	0.00012016	0.000178453	0.000138899	86.023	86.023	86.023	1.39683	2.07448	1.61468	0.0714286	0.0568182	0.0657895	60.0639	70.9568	63.9497	64.9901
P37650	Cellulose synthase operon protein C	bcsC	>sp|P37650|BCSC_ECOLI Cellulose synthase operon protein C OS=Escherichia coli (strain K12) GN=bcsC PE=1 SV=3	1	17	17	12	10	12	12	10	12	18.3	18.3	3.9358e-76	13.5	10.6	12	692830000	639210000	1047200000	19196088560200	22313405807300	24799982818000	3.60922e-05	2.86469e-05	4.22258e-05	127.72	127.72	127.72	0.282589	0.224295	0.330613	0.0714286	0.0568182	0.0657895	12.1513	7.67189	13.094	10.9724
P37651	Endoglucanase	bcsZ	>sp|P37651|GUN_ECOLI Endoglucanase OS=Escherichia coli (strain K12) GN=bcsZ PE=1 SV=1	1	9	9	7	6	8	7	6	8	32.3	32.3	3.8569e-41	25.3	20.9	28.8	961830000	749580000	1101400000	19196088560200	22313405807300	24799982818000	5.01055e-05	3.35933e-05	4.44113e-05	41.7	41.7	41.7	1.20157	0.805594	1.06502	0.0714286	0.0568182	0.0657895	51.6676	27.555	42.1804	40.4676
P17444	Choline dehydrogenase	betA	>sp|P17444|BETA_ECOLI Choline dehydrogenase OS=Escherichia coli (strain K12) GN=betA PE=1 SV=1	1	2	2	0	2	2	0	2	2	5.9	5.9	6.0152e-10	0	5.9	5.9	0	110240000	85319000	19196088560200	22313405807300	24799982818000	0	4.94053e-06	3.44028e-06	61.877	61.877	61.877	0	0.0798443	0.0555988	0.0714286	0.0568182	0.0657895	0	2.73104	2.202	1.64435
P17445	Betaine aldehyde dehydrogenase	betB	>sp|P17445|BETB_ECOLI Betaine aldehyde dehydrogenase OS=Escherichia coli (strain K12) GN=betB PE=1 SV=3	1	8	8	7	6	6	7	6	6	19.2	19.2	2.2727e-123	17.6	15.3	15.3	1815700000	1521400000	2368700000	19196088560200	22313405807300	24799982818000	9.4587e-05	6.81832e-05	9.55122e-05	52.911	52.911	52.911	1.78766	1.28864	1.80515	0.0714286	0.0568182	0.0657895	76.8695	44.0773	71.4933	64.1467
P17446	HTH-type transcriptional regulator BetI	betI	>sp|P17446|BETI_ECOLI HTH-type transcriptional regulator BetI OS=Escherichia coli (strain K12) GN=betI PE=3 SV=1	1	2	2	2	2	2	2	2	2	8.7	8.7	1.333e-06	8.7	8.7	8.7	38739000	95075000	122600000	19196088560200	22313405807300	24799982818000	2.01807e-06	4.26089e-06	4.94355e-06	21.815	21.815	21.815	0.0925082	0.195319	0.226613	0.0714286	0.0568182	0.0657895	3.97785	6.68081	8.97505	6.54457
Q46829	6-phospho-beta-glucosidase BglA	bglA	>sp|Q46829|BGLA_ECOLI 6-phospho-beta-glucosidase BglA OS=Escherichia coli (strain K12) GN=bglA PE=1 SV=2	1	18	18	18	18	18	18	18	18	46.8	46.8	1.0863e-267	46.8	46.8	46.8	8587000000	11513000000	13467000000	19196088560200	22313405807300	24799982818000	0.000447331	0.000515968	0.000543025	55.36	55.36	55.36	8.0804	9.32023	9.80897	0.0714286	0.0568182	0.0657895	347.457	318.794	388.487	351.579
P33363	Periplasmic beta-glucosidase	bglX	>sp|P33363|BGLX_ECOLI Periplasmic beta-glucosidase OS=Escherichia coli (strain K12) GN=bglX PE=1 SV=2	1	22	22	18	20	19	18	20	19	38.3	38.3	1.0136e-215	30.7	36.1	33.3	2775000000	3678600000	3978700000	19196088560200	22313405807300	24799982818000	0.000144561	0.000164861	0.000160432	83.459	83.459	83.459	1.73212	1.97535	1.92228	0.0714286	0.0568182	0.0657895	74.481	67.5659	76.1324	72.7264
P0A6E9	ATP-dependent dethiobiotin synthetase BioD 2	bioD2	>sp|P0A6E9|BIOD2_ECOLI ATP-dependent dethiobiotin synthetase BioD 2 OS=Escherichia coli (strain K12) GN=bioD2 PE=3 SV=1	1	10	10	8	9	10	8	9	10	42.4	42.4	3.6489e-113	38.1	42.4	42.4	7674400000	11069000000	12572000000	19196088560200	22313405807300	24799982818000	0.00039979	0.000496069	0.000506936	24.981	24.981	24.981	16.0038	19.8579	20.2929	0.0714286	0.0568182	0.0657895	688.161	679.229	803.704	723.698
P13001	Pimelyl-[acyl-carrier protein] methyl ester esterase	bioH	>sp|P13001|BIOH_ECOLI Pimelyl-[acyl-carrier protein] methyl ester esterase OS=Escherichia coli (strain K12) GN=bioH PE=1 SV=1	1	5	5	5	3	2	5	3	2	22.3	22.3	3.905e-23	22.3	12.1	9.4	423870000	450770000	405320000	19196088560200	22313405807300	24799982818000	2.20811e-05	2.02018e-05	1.63436e-05	28.505	28.505	28.505	0.774638	0.708709	0.573358	0.0714286	0.0568182	0.0657895	33.3094	24.2411	22.708	26.7528
P06709	Bifunctional protein BirA;Biotin operon repressor;Biotin--[acetyl-CoA-carboxylase] synthetase	birA	>sp|P06709|BIRA_ECOLI Bifunctional protein BirA OS=Escherichia coli (strain K12) GN=birA PE=1 SV=1	1	7	7	4	7	7	4	7	7	30.8	30.8	3.9109e-73	15.3	30.8	30.8	349340000	641510000	1037500000	19196088560200	22313405807300	24799982818000	1.81985e-05	2.875e-05	4.18347e-05	35.312	35.312	35.312	0.515363	0.81417	1.18472	0.0714286	0.0568182	0.0657895	22.1606	27.8483	46.921	32.31
P0ABE2	Protein BolA	bolA	>sp|P0ABE2|BOLA_ECOLI Protein BolA OS=Escherichia coli (strain K12) GN=bolA PE=1 SV=1	1	5	5	3	5	5	3	5	5	65.7	65.7	4.0454e-52	39	65.7	65.7	909460000	1911700000	2334900000	19196088560200	22313405807300	24799982818000	4.73774e-05	8.5675e-05	9.41493e-05	11.994	11.994	11.994	3.95009	7.14315	7.8497	0.0714286	0.0568182	0.0657895	169.854	244.328	310.889	241.69
P77330	Lipoprotein bor homolog from lambdoid prophage DLP12	borD	>sp|P77330|BORD_ECOLI Lipoprotein bor homolog from lambdoid prophage DLP12 OS=Escherichia coli (strain K12) GN=borD PE=3 SV=1	1	2	2	2	2	2	2	2	2	25.8	25.8	6.9929e-157	25.8	25.8	25.8	9556500000	8453000000	12170000000	19196088560200	22313405807300	24799982818000	0.000497836	0.000378831	0.000490726	10.447	10.447	10.447	47.6535	36.2621	46.9729	0.0714286	0.0568182	0.0657895	2049.1	1240.33	1860.38	1716.6
P0AD99	Branched-chain amino acid transport system 2 carrier protein	brnQ	>sp|P0AD99|BRNQ_ECOLI Branched-chain amino acid transport system 2 carrier protein OS=Escherichia coli (strain K12) GN=brnQ PE=1 SV=1	1	2	2	2	2	2	2	2	2	6.4	6.4	8.7235e-19	6.4	6.4	6.4	382630000	398400000	356890000	19196088560200	22313405807300	24799982818000	1.99327e-05	1.78547e-05	1.43907e-05	46.208	46.208	46.208	0.431369	0.386399	0.311434	0.0714286	0.0568182	0.0657895	18.5489	13.2166	12.3344	14.7
P39297	Lipoprotein BsmA	bsmA	>sp|P39297|BSMA_ECOLI Lipoprotein BsmA OS=Escherichia coli (strain K12) GN=bsmA PE=2 SV=2	1	2	2	2	2	1	2	2	1	15.6	15.6	7.3629e-05	15.6	15.6	8.3	136500000	191470000	189690000	19196088560200	22313405807300	24799982818000	7.11082e-06	8.58094e-06	7.6488e-06	12.038	12.038	12.038	0.590698	0.712821	0.635388	0.0714286	0.0568182	0.0657895	25.4	24.3817	25.1647	24.9821
P06129	Vitamin B12 transporter BtuB	btuB	>sp|P06129|BTUB_ECOLI Vitamin B12 transporter BtuB OS=Escherichia coli (strain K12) GN=btuB PE=1 SV=2	1	16	16	16	16	16	16	16	16	34.5	34.5	6.8952e-278	34.5	34.5	34.5	9360000000	11496000000	10395000000	19196088560200	22313405807300	24799982818000	0.000487599	0.000515206	0.000419154	68.406	68.406	68.406	7.12802	7.53159	6.12744	0.0714286	0.0568182	0.0657895	306.505	257.615	242.679	268.933
P06611	Vitamin B12 import ATP-binding protein BtuD	btuD	>sp|P06611|BTUD_ECOLI Vitamin B12 import ATP-binding protein BtuD OS=Escherichia coli (strain K12) GN=btuD PE=1 SV=1	1	1	1	0	0	1	0	0	1	4.8	4.8	0.0003046	0	0	4.8	0	0	71285000	19196088560200	22313405807300	24799982818000	0	0	2.8744e-06	27.081	27.081	27.081	0	0	0.106141	0.0714286	0.0568182	0.0657895	0	0	4.20373	1.40124
P06610	Vitamin B12 transport periplasmic protein BtuE	btuE	>sp|P06610|BTUE_ECOLI Vitamin B12 transport periplasmic protein BtuE OS=Escherichia coli (strain K12) GN=btuE PE=3 SV=1	1	9	9	6	8	6	6	8	6	67.8	67.8	1.7201e-89	57.4	59	52.5	806060000	1212700000	1093700000	19196088560200	22313405807300	24799982818000	4.19908e-05	5.43485e-05	4.41008e-05	20.469	20.469	20.469	2.05144	2.65516	2.15452	0.0714286	0.0568182	0.0657895	88.2118	90.8186	85.3303	88.1202
P37028	Vitamin B12-binding protein	btuF	>sp|P37028|BTUF_ECOLI Vitamin B12-binding protein OS=Escherichia coli (strain K12) GN=btuF PE=1 SV=2	1	2	2	1	2	2	1	2	2	10.2	10.2	3.8597e-09	4.9	10.2	10.2	31011000	740070000	164350000	19196088560200	22313405807300	24799982818000	1.61549e-06	3.31671e-05	6.62702e-06	29.366	29.366	29.366	0.0550121	1.12944	0.22567	0.0714286	0.0568182	0.0657895	2.36552	38.6319	8.93771	16.645
P0A9H5	Cob(I)yrinic acid a,c-diamide adenosyltransferase	btuR	>sp|P0A9H5|BTUR_ECOLI Cob(I)yrinic acid a,c-diamide adenosyltransferase OS=Escherichia coli (strain K12) GN=btuR PE=3 SV=1	1	3	3	2	2	2	2	2	2	24	24	4.7457e-33	19.9	12.2	12.2	143590000	262050000	460750000	19196088560200	22313405807300	24799982818000	7.48017e-06	1.17441e-05	1.85786e-05	21.999	21.999	21.999	0.340023	0.533845	0.844522	0.0714286	0.0568182	0.0657895	14.621	18.2599	33.4475	22.1095
P0A9H3	Lysine decarboxylase, inducible	cadA	>sp|P0A9H3|LDCI_ECOLI Lysine decarboxylase, inducible OS=Escherichia coli (strain K12) GN=cadA PE=1 SV=1	1	32	32	30	29	31	30	29	31	58.6	58.6	0	57.9	56.2	58.6	27332000000	29979000000	33120000000	19196088560200	22313405807300	24799982818000	0.00142383	0.00134354	0.00133548	81.259	81.259	81.259	17.5221	16.5341	16.4349	0.0714286	0.0568182	0.0657895	753.452	565.54	650.909	656.634
P23890	Transcriptional activator CadC	cadC	>sp|P23890|CADC_ECOLI Transcriptional activator CadC OS=Escherichia coli (strain K12) GN=cadC PE=1 SV=1	1	11	11	8	7	7	8	7	7	27.3	27.3	1.3692e-40	19.3	16.4	17.2	716510000	816270000	694130000	19196088560200	22313405807300	24799982818000	3.73258e-05	3.6582e-05	2.79891e-05	57.812	57.812	57.812	0.645642	0.632776	0.484141	0.0714286	0.0568182	0.0657895	27.7626	21.6438	19.1745	22.8603
P60584	Crotonobetainyl-CoA dehydrogenase	caiA	>sp|P60584|CAIA_ECOLI Crotonobetainyl-CoA dehydrogenase OS=Escherichia coli (strain K12) GN=caiA PE=1 SV=1	1	2	2	2	1	1	2	1	1	9.2	9.2	3.3898e-05	9.2	3.9	3.9	74551000	74050000	74929000	19196088560200	22313405807300	24799982818000	3.88366e-06	3.31863e-06	3.02133e-06	42.558	42.558	42.558	0.0912556	0.0779791	0.0709933	0.0714286	0.0568182	0.0657895	3.92399	2.66724	2.81171	3.13431
P31572	Crotonobetainyl-CoA:carnitine CoA-transferase	caiB	>sp|P31572|CAIB_ECOLI Crotonobetainyl-CoA:carnitine CoA-transferase OS=Escherichia coli (strain K12) GN=caiB PE=1 SV=3	1	2	2	2	2	2	2	2	2	4	4	0.00027867	4	4	4	266140000	382880000	392350000	19196088560200	22313405807300	24799982818000	1.38643e-05	1.71592e-05	1.58206e-05	45.126	45.126	45.126	0.307235	0.380251	0.350587	0.0714286	0.0568182	0.0657895	13.2111	13.0063	13.8851	13.3675
P31551	Carnitinyl-CoA dehydratase	caiD	>sp|P31551|CAID_ECOLI Carnitinyl-CoA dehydratase OS=Escherichia coli (strain K12) GN=caiD PE=1 SV=4	1	7	7	6	6	6	6	6	6	38.7	38.7	7.7477e-86	33	30.7	30.7	1312100000	1614500000	1683100000	19196088560200	22313405807300	24799982818000	6.83525e-05	7.23556e-05	6.7867e-05	28.19	28.19	28.19	2.42471	2.56671	2.40748	0.0714286	0.0568182	0.0657895	104.262	87.7932	95.349	95.8015
P61517	Carbonic anhydrase 2	can	>sp|P61517|CAN_ECOLI Carbonic anhydrase 2 OS=Escherichia coli (strain K12) GN=can PE=1 SV=1	1	7	7	7	7	7	7	7	7	35	35	1.5175e-113	35	35	35	2969300000	7283000000	6857600000	19196088560200	22313405807300	24799982818000	0.000154683	0.000326396	0.000276516	25.096	25.096	25.096	6.16363	13.0059	11.0183	0.0714286	0.0568182	0.0657895	265.036	444.86	436.384	382.094
P0A6F1	Carbamoyl-phosphate synthase small chain	carA	>sp|P0A6F1|CARA_ECOLI Carbamoyl-phosphate synthase small chain OS=Escherichia coli (strain K12) GN=carA PE=1 SV=1	1	10	10	7	9	9	7	9	9	45.8	45.8	9.9609e-104	33.2	43.2	42.1	1080300000	1674000000	2811700000	19196088560200	22313405807300	24799982818000	5.62771e-05	7.50222e-05	0.000113375	41.431	41.431	41.431	1.35833	1.81077	2.73648	0.0714286	0.0568182	0.0657895	58.4083	61.9367	108.379	76.2413
P00968	Carbamoyl-phosphate synthase large chain	carB	>sp|P00968|CARB_ECOLI Carbamoyl-phosphate synthase large chain OS=Escherichia coli (strain K12) GN=carB PE=1 SV=2	1	31	31	20	24	28	20	24	28	37.8	37.8	2.4147e-298	24.2	27.9	33.4	3004400000	4836400000	6754600000	19196088560200	22313405807300	24799982818000	0.000156511	0.000216749	0.000272363	117.84	117.84	117.84	1.32817	1.83935	2.3113	0.0714286	0.0568182	0.0657895	57.1111	62.914	91.5395	70.5215
P36659	Curved DNA-binding protein	cbpA	>sp|P36659|CBPA_ECOLI Curved DNA-binding protein OS=Escherichia coli (strain K12) GN=cbpA PE=1 SV=2	1	13	13	12	13	12	12	13	12	51.3	51.3	1.9831e-191	50	51.3	49	4887800000	4911900000	5912400000	19196088560200	22313405807300	24799982818000	0.000254625	0.000220132	0.000238403	34.455	34.455	34.455	7.39007	6.38898	6.91927	0.0714286	0.0568182	0.0657895	317.773	218.532	274.039	270.115
P06961	Multifunctional CCA protein;CCA-adding enzyme;2-nucleotidase;2,3-cyclic phosphodiesterase;Phosphatase	cca	>sp|P06961|CCA_ECOLI Multifunctional CCA protein OS=Escherichia coli (strain K12) GN=cca PE=1 SV=1	1	8	8	2	6	6	2	6	6	18.9	18.9	4.3145e-23	5.1	14.1	14.1	144930000	484280000	545630000	19196088560200	22313405807300	24799982818000	7.54998e-06	2.17035e-05	2.20012e-05	46.467	46.467	46.467	0.16248	0.467074	0.473481	0.0714286	0.0568182	0.0657895	6.98666	15.9761	18.7523	13.905
P0ABM1	Heme exporter protein C	ccmC	>sp|P0ABM1|CCMC_ECOLI Heme exporter protein C OS=Escherichia coli (strain K12) GN=ccmC PE=1 SV=1	1	1	1	1	0	0	1	0	0	4.1	4.1	0.015935	4.1	0	0	16069000	0	0	19196088560200	22313405807300	24799982818000	8.37098e-07	0	0	27.885	27.885	27.885	0.0300196	0	0	0.0714286	0.0568182	0.0657895	1.29084	0	0	0.430281
P33927	Cytochrome c-type biogenesis protein CcmF	ccmF	>sp|P33927|CCMF_ECOLI Cytochrome c-type biogenesis protein CcmF OS=Escherichia coli (strain K12) GN=ccmF PE=1 SV=1	1	2	2	2	2	1	2	2	1	4	4	5.4715e-08	4	4	1.2	108450000	169210000	90590000	19196088560200	22313405807300	24799982818000	5.64959e-06	7.58333e-06	3.65283e-06	71.389	71.389	71.389	0.0791381	0.106226	0.0511679	0.0714286	0.0568182	0.0657895	3.40294	3.6334	2.02652	3.02095
P0ABM9	Cytochrome c-type biogenesis protein CcmH	ccmH	>sp|P0ABM9|CCMH_ECOLI Cytochrome c-type biogenesis protein CcmH OS=Escherichia coli (strain K12) GN=ccmH PE=1 SV=1	1	3	3	3	3	2	3	3	2	7.1	7.1	9.7495e-10	7.1	7.1	4.6	372510000	356910000	130810000	19196088560200	22313405807300	24799982818000	1.94055e-05	1.59953e-05	5.2746e-06	39.089	39.089	39.089	0.496444	0.409203	0.134938	0.0714286	0.0568182	0.0657895	21.3471	13.9966	5.34426	13.5627
P37047	Carbohydrate diacid regulator	cdaR	>sp|P37047|CDAR_ECOLI Carbohydrate diacid regulator OS=Escherichia coli (strain K12) GN=cdaR PE=1 SV=2	1	8	8	8	8	7	8	8	7	22.3	22.3	3.2552e-61	22.3	22.3	18.4	1045900000	1302100000	1025500000	19196088560200	22313405807300	24799982818000	5.44851e-05	5.83551e-05	4.13508e-05	43.687	43.687	43.687	1.24717	1.33575	0.946525	0.0714286	0.0568182	0.0657895	53.6283	45.6888	37.4874	45.6015
P0ABF6	Cytidine deaminase	cdd	>sp|P0ABF6|CDD_ECOLI Cytidine deaminase OS=Escherichia coli (strain K12) GN=cdd PE=1 SV=1	1	13	13	12	13	13	12	13	13	71.1	71.1	0	71.1	71.1	71.1	19994000000	24237000000	28073000000	19196088560200	22313405807300	24799982818000	0.00104157	0.00108621	0.00113198	31.54	31.54	31.54	33.0237	34.4391	35.8902	0.0714286	0.0568182	0.0657895	1420.02	1177.97	1421.44	1339.81
P76204	Putative cyclic di-GMP regulator CdgR	cdgR	>sp|P76204|CDGR_ECOLI Putative cyclic di-GMP regulator CdgR OS=Escherichia coli (strain K12) GN=cdgR PE=2 SV=1	1	2	2	2	2	2	2	2	2	8.9	8.9	2.0586e-11	8.9	8.9	8.9	95283000	106550000	103930000	19196088560200	22313405807300	24799982818000	4.96367e-06	4.77516e-06	4.19073e-06	27.046	27.046	27.046	0.183527	0.176557	0.154948	0.0714286	0.0568182	0.0657895	7.89165	6.03905	6.13676	6.68916
P06282	CDP-diacylglycerol pyrophosphatase	cdh	>sp|P06282|CDH_ECOLI CDP-diacylglycerol pyrophosphatase OS=Escherichia coli (strain K12) GN=cdh PE=3 SV=1	1	8	8	8	8	7	8	8	7	31.9	31.9	2.8301e-61	31.9	31.9	28.3	1197900000	1484800000	1692200000	19196088560200	22313405807300	24799982818000	6.24033e-05	6.6543e-05	6.82339e-05	28.45	28.45	28.45	2.19344	2.33894	2.39838	0.0714286	0.0568182	0.0657895	94.3179	80.0025	94.9885	89.7696
P0ABG1	Phosphatidate cytidylyltransferase	cdsA	>sp|P0ABG1|CDSA_ECOLI Phosphatidate cytidylyltransferase OS=Escherichia coli (strain K12) GN=cdsA PE=1 SV=2	1	1	1	1	1	1	1	1	1	5.3	5.3	5.6002e-06	5.3	5.3	5.3	27825000	213630000	332300000	19196088560200	22313405807300	24799982818000	1.44951e-06	9.57407e-06	1.33992e-05	31.453	31.453	31.453	0.0460851	0.304393	0.426007	0.0714286	0.0568182	0.0657895	1.98166	10.4116	16.8721	9.75513
P0AE60	Cell division activator CedA	cedA	>sp|P0AE60|CEDA_ECOLI Cell division activator CedA OS=Escherichia coli (strain K12) GN=cedA PE=1 SV=2	1	1	1	1	1	1	1	1	1	15	15	1.7725e-05	15	15	15	92632000	143440000	196330000	19196088560200	22313405807300	24799982818000	4.82557e-06	6.42842e-06	7.91654e-06	9.3767	9.3767	9.3767	0.514634	0.685574	0.844278	0.0714286	0.0568182	0.0657895	22.1293	23.4497	33.4378	26.3389
P0A9H7	Cyclopropane-fatty-acyl-phospholipid synthase	cfa	>sp|P0A9H7|CFA_ECOLI Cyclopropane-fatty-acyl-phospholipid synthase OS=Escherichia coli (strain K12) GN=cfa PE=1 SV=2	1	8	8	8	8	8	8	8	8	25.1	25.1	1.0323e-69	25.1	25.1	25.1	1073200000	1142000000	1207400000	19196088560200	22313405807300	24799982818000	5.59072e-05	5.118e-05	4.86855e-05	43.909	43.909	43.909	1.27325	1.16559	1.10878	0.0714286	0.0568182	0.0657895	54.7498	39.8686	43.9136	46.1773
P31801	Calcium/proton antiporter	chaA	>sp|P31801|CHAA_ECOLI Calcium/proton antiporter OS=Escherichia coli (strain K12) GN=chaA PE=1 SV=1	1	2	2	2	2	2	2	2	2	4.6	4.6	2.3273e-05	4.6	4.6	4.6	289570000	352750000	379210000	19196088560200	22313405807300	24799982818000	1.50848e-05	1.58089e-05	1.52907e-05	39.168	39.168	39.168	0.385132	0.403617	0.390388	0.0714286	0.0568182	0.0657895	16.5607	13.8055	15.4614	15.2759
P69795	N,N-diacetylchitobiose-specific phosphotransferase enzyme IIB component	chbB	>sp|P69795|PTQB_ECOLI N,N-diacetylchitobiose-specific phosphotransferase enzyme IIB component OS=Escherichia coli (strain K12) GN=chbB PE=1 SV=1	1	4	4	2	3	4	2	3	4	61.3	61.3	5.8942e-18	18.9	35.8	61.3	199360000	583420000	647850000	19196088560200	22313405807300	24799982818000	1.03854e-05	2.61466e-05	2.6123e-05	11.426	11.426	11.426	0.908931	2.28834	2.28628	0.0714286	0.0568182	0.0657895	39.084	78.2718	90.5486	69.3015
P17411	6-phospho-beta-glucosidase	chbF	>sp|P17411|CHBF_ECOLI 6-phospho-beta-glucosidase OS=Escherichia coli (strain K12) GN=chbF PE=1 SV=4	1	10	10	5	7	5	5	7	5	20.9	20.9	3.2225e-23	11.1	15.1	12.4	130860000	167930000	256960000	19196088560200	22313405807300	24799982818000	6.81701e-06	7.52597e-06	1.03613e-05	50.512	50.512	50.512	0.134958	0.148994	0.205125	0.0714286	0.0568182	0.0657895	5.80321	5.09626	8.12405	6.34117
P37794	UPF0249 protein ChbG	chbG	>sp|P37794|CHBG_ECOLI UPF0249 protein ChbG OS=Escherichia coli (strain K12) GN=chbG PE=2 SV=2	1	2	2	2	1	2	2	1	2	6.8	6.8	4.3073e-06	6.8	4	6.8	49680000	32016000	86855000	19196088560200	22313405807300	24799982818000	2.58803e-06	1.43483e-06	3.50222e-06	27.773	27.773	27.773	0.093185	0.0516629	0.126102	0.0714286	0.0568182	0.0657895	4.00696	1.7671	4.99429	3.58945
P07363	Chemotaxis protein CheA	cheA	>sp|P07363|CHEA_ECOLI Chemotaxis protein CheA OS=Escherichia coli (strain K12) GN=cheA PE=1 SV=3	1	23	1	18	21	20	1	1	1	50.2	1.7	0	43.1	38.8	38.8	9186400000	13329000000	14185000000	19196088560200	22313405807300	24799982818000	0.000478556	0.000597354	0.000571976	71.382	71.382	71.382	6.70415	8.36841	8.01289	0.0714286	0.0568182	0.0657895	288.279	286.238	317.353	297.29
P07330	Chemotaxis response regulator protein-glutamate methylesterase	cheB	>sp|P07330|CHEB_ECOLI Chemotaxis response regulator protein-glutamate methylesterase OS=Escherichia coli (strain K12) GN=cheB PE=1 SV=3	1	12	12	8	10	12	8	10	12	48.4	48.4	1.1748e-117	35.2	40.4	48.4	2688200000	3164200000	3535600000	19196088560200	22313405807300	24799982818000	0.000140039	0.000141807	0.000142565	37.467	37.467	37.467	3.73766	3.78485	3.80507	0.0714286	0.0568182	0.0657895	160.719	129.459	150.701	146.96
P07364	Chemotaxis protein methyltransferase	cheR	>sp|P07364|CHER_ECOLI Chemotaxis protein methyltransferase OS=Escherichia coli (strain K12) GN=cheR PE=4 SV=2	1	11	11	10	10	11	10	10	11	51.7	51.7	6.3052e-145	41.6	41.6	51.7	2001200000	2816400000	3023600000	19196088560200	22313405807300	24799982818000	0.00010425	0.00012622	0.000121919	32.849	32.849	32.849	3.17362	3.84243	3.71151	0.0714286	0.0568182	0.0657895	136.466	131.429	146.995	138.297
P0A964	Chemotaxis protein CheW	cheW	>sp|P0A964|CHEW_ECOLI Chemotaxis protein CheW OS=Escherichia coli (strain K12) GN=cheW PE=1 SV=1	1	10	10	9	9	8	9	9	8	86.8	86.8	6.2524e-236	81.4	76	70.7	6938300000	7600300000	11735000000	19196088560200	22313405807300	24799982818000	0.000361443	0.000340616	0.000473186	18.084	18.084	18.084	19.9869	18.8352	26.166	0.0714286	0.0568182	0.0657895	859.437	644.25	1036.31	846.666
P0AE67	Chemotaxis protein CheY	cheY	>sp|P0AE67|CHEY_ECOLI Chemotaxis protein CheY OS=Escherichia coli (strain K12) GN=cheY PE=1 SV=2	1	4	4	4	4	3	4	4	3	38	38	1.6561e-40	38	38	38	2390600000	3137900000	3740900000	19196088560200	22313405807300	24799982818000	0.000124536	0.000140628	0.000150843	14.097	14.097	14.097	8.8342	9.97577	10.7004	0.0714286	0.0568182	0.0657895	379.871	341.217	423.79	381.626
P0A9H9	Protein phosphatase CheZ	cheZ	>sp|P0A9H9|CHEZ_ECOLI Protein phosphatase CheZ OS=Escherichia coli (strain K12) GN=cheZ PE=1 SV=1	1	9	9	8	9	9	8	9	9	57.5	57.5	0	48.6	57.5	57.5	11669000000	20863000000	26108000000	19196088560200	22313405807300	24799982818000	0.000607884	0.000934998	0.00105274	23.976	23.976	23.976	25.3539	38.9973	43.9082	0.0714286	0.0568182	0.0657895	1090.22	1333.88	1739	1387.7
P76213	Excinuclease cho	cho	>sp|P76213|CHO_ECOLI Excinuclease cho OS=Escherichia coli (strain K12) GN=cho PE=1 SV=1	1	2	2	2	1	1	2	1	1	9.2	9.2	2.4123e-07	9.2	4.7	4.7	72223000	56498000	69063000	19196088560200	22313405807300	24799982818000	3.76238e-06	2.53202e-06	2.7848e-06	33.739	33.739	33.739	0.111514	0.0750473	0.0825395	0.0714286	0.0568182	0.0657895	4.79512	2.56696	3.269	3.54369
P0A9I1	Citrate lyase subunit beta	citE	>sp|P0A9I1|CITE_ECOLI Citrate lyase subunit beta OS=Escherichia coli (strain K12) GN=citE PE=3 SV=1	1	3	3	0	1	3	0	1	3	14.2	14.2	1.7486e-12	0	3.6	14.2	0	54699000	131700000	19196088560200	22313405807300	24799982818000	0	2.4514e-06	5.31049e-06	33.109	33.109	33.109	0	0.0740402	0.160394	0.0714286	0.0568182	0.0657895	0	2.53251	6.35245	2.96165
P75726	Citrate lyase alpha chain	citF	>sp|P75726|CILA_ECOLI Citrate lyase alpha chain OS=Escherichia coli (strain K12) GN=citF PE=3 SV=1	1	2	2	2	1	0	2	1	0	4.3	4.3	4.1236e-07	4.3	2	0	117400000	60582000	0	19196088560200	22313405807300	24799982818000	6.11583e-06	2.71505e-06	0	55.172	55.172	55.172	0.11085	0.0492106	0	0.0714286	0.0568182	0.0657895	4.76656	1.68323	0	2.14993
P0AE74	Citrate carrier	citT	>sp|P0AE74|CITT_ECOLI Citrate carrier OS=Escherichia coli (strain K12) GN=citT PE=1 SV=1	1	2	2	2	1	1	2	1	1	3.5	3.5	3.4353e-05	3.5	2.1	2.1	21967000	40040000	0	19196088560200	22313405807300	24799982818000	1.14435e-06	1.79444e-06	0	53.092	53.092	53.092	0.0215541	0.0337986	0	0.0714286	0.0568182	0.0657895	0.926824	1.15607	0	0.694297
P37019	H(+)/Cl(-) exchange transporter ClcA	clcA	>sp|P37019|CLCA_ECOLI H(+)/Cl(-) exchange transporter ClcA OS=Escherichia coli (strain K12) GN=clcA PE=1 SV=2	1	4	4	3	2	3	3	2	3	9.3	9.3	1.243e-09	7.4	5.5	7.4	264200000	119530000	599590000	19196088560200	22313405807300	24799982818000	1.37632e-05	5.35687e-06	2.4177e-05	50.348	50.348	50.348	0.273362	0.106397	0.480198	0.0714286	0.0568182	0.0657895	11.7546	3.63926	19.0184	11.4707
P0ABH9	ATP-dependent Clp protease ATP-binding subunit ClpA	clpA	>sp|P0ABH9|CLPA_ECOLI ATP-dependent Clp protease ATP-binding subunit ClpA OS=Escherichia coli (strain K12) GN=clpA PE=1 SV=1	1	39	39	38	39	39	38	39	39	61.7	61.7	0	60.8	61.7	61.7	33596000000	39909000000	44230000000	19196088560200	22313405807300	24799982818000	0.00175015	0.00178857	0.00178347	84.206	84.206	84.206	20.7841	21.2404	21.1798	0.0714286	0.0568182	0.0657895	893.717	726.517	838.833	819.689
P63284	Chaperone protein ClpB	clpB	>sp|P63284|CLPB_ECOLI Chaperone protein ClpB OS=Escherichia coli (strain K12) GN=clpB PE=1 SV=1	1	66	9	59	63	63	9	9	9	84.8	12.4	0	78.2	82.8	77.1	125150000000	144110000000	152470000000	19196088560200	22313405807300	24799982818000	0.00651956	0.00645845	0.00614799	95.584	95.584	95.584	68.2076	67.5683	64.3203	0.0714286	0.0568182	0.0657895	2932.93	2311.14	2547.42	2597.16
P0A6G7	ATP-dependent Clp protease proteolytic subunit	clpP	>sp|P0A6G7|CLPP_ECOLI ATP-dependent Clp protease proteolytic subunit OS=Escherichia coli (strain K12) GN=clpP PE=1 SV=1	1	6	6	6	5	5	6	5	5	44.9	44.9	6.0456e-106	44.9	29.5	29.5	2519600000	2418300000	4493600000	19196088560200	22313405807300	24799982818000	0.000131256	0.000108379	0.000181194	23.186	23.186	23.186	5.661	4.67432	7.81479	0.0714286	0.0568182	0.0657895	243.423	159.883	309.507	237.604
P0A6H1	ATP-dependent Clp protease ATP-binding subunit ClpX	clpX	>sp|P0A6H1|CLPX_ECOLI ATP-dependent Clp protease ATP-binding subunit ClpX OS=Escherichia coli (strain K12) GN=clpX PE=1 SV=2	1	25	25	20	21	23	20	21	23	74.1	74.1	0	58.7	63.4	70.8	10239000000	12980000000	13954000000	19196088560200	22313405807300	24799982818000	0.00053339	0.000581713	0.000562662	46.355	46.355	46.355	11.5066	12.5491	12.1381	0.0714286	0.0568182	0.0657895	494.785	429.236	480.733	468.251
P0A6H8	Cardiolipin synthase	cls	>sp|P0A6H8|CLS_ECOLI Cardiolipin synthase OS=Escherichia coli (strain K12) GN=cls PE=1 SV=1	1	7	7	4	5	7	4	5	7	17.5	17.5	7.3264e-83	10.1	12.6	17.5	721480000	803580000	994190000	19196088560200	22313405807300	24799982818000	3.75847e-05	3.60133e-05	4.00883e-05	54.822	54.822	54.822	0.685578	0.656914	0.731245	0.0714286	0.0568182	0.0657895	29.4798	22.4694	28.9612	26.9701
P0A6I0	Cytidylate kinase	cmk	>sp|P0A6I0|KCY_ECOLI Cytidylate kinase OS=Escherichia coli (strain K12) GN=cmk PE=1 SV=1	1	10	10	7	10	8	7	10	8	61.7	61.7	8.7744e-140	49.3	61.7	49.3	6731800000	8447400000	8556400000	19196088560200	22313405807300	24799982818000	0.000350686	0.00037858	0.000345016	24.746	24.746	24.746	14.1714	15.2986	13.9423	0.0714286	0.0568182	0.0657895	609.371	523.282	552.189	561.614
P76290	tRNA (cmo5U34)-methyltransferase	cmoA	>sp|P76290|CMOA_ECOLI tRNA (cmo5U34)-methyltransferase OS=Escherichia coli (strain K12) GN=cmoA PE=1 SV=1	1	10	10	10	10	10	10	10	10	49.4	49.4	3.5853e-98	49.4	49.4	49.4	5803900000	5000300000	4598600000	19196088560200	22313405807300	24799982818000	0.000302348	0.000224094	0.000185428	27.776	27.776	27.776	10.8852	8.0679	6.67582	0.0714286	0.0568182	0.0657895	468.065	275.959	264.398	336.14
P76291	tRNA (mo5U34)-methyltransferase	cmoB	>sp|P76291|CMOB_ECOLI tRNA (mo5U34)-methyltransferase OS=Escherichia coli (strain K12) GN=cmoB PE=3 SV=1	1	8	8	3	5	7	3	5	7	27.9	27.9	1.5251e-32	13.6	19.2	25.4	713200000	562600000	574530000	19196088560200	22313405807300	24799982818000	3.71534e-05	2.52135e-05	2.31665e-05	37.006	37.006	37.006	1.00398	0.681337	0.626021	0.0714286	0.0568182	0.0657895	43.1713	23.3048	24.7937	30.4233
P64467	OriC-binding nucleoid-associated protein	cnu	>sp|P64467|CNU_ECOLI OriC-binding nucleoid-associated protein OS=Escherichia coli (strain K12) GN=cnu PE=1 SV=1	1	5	5	3	5	5	3	5	5	47.9	47.9	1.0101e-16	35.2	47.9	47.9	305060000	528590000	543050000	19196088560200	22313405807300	24799982818000	1.58918e-05	2.36893e-05	2.18972e-05	8.4165	8.4165	8.4165	1.88817	2.81463	2.6017	0.0714286	0.0568182	0.0657895	81.1913	96.2732	103.041	93.5018
P0A6I3	Pantothenate kinase	coaA	>sp|P0A6I3|COAA_ECOLI Pantothenate kinase OS=Escherichia coli (strain K12) GN=coaA PE=1 SV=1	1	3	3	3	3	1	3	3	1	10.1	10.1	2.3337e-14	10.1	10.1	5.4	109890000	292840000	106140000	19196088560200	22313405807300	24799982818000	5.7246e-06	1.31239e-05	4.27984e-06	36.359	36.359	36.359	0.157447	0.360955	0.117711	0.0714286	0.0568182	0.0657895	6.77021	12.3463	4.66196	7.92615
P0ABQ0	Coenzyme A biosynthesis bifunctional protein CoaBC;Phosphopantothenoylcysteine decarboxylase;Phosphopantothenate--cysteine ligase	coaBC	>sp|P0ABQ0|COABC_ECOLI Coenzyme A biosynthesis bifunctional protein CoaBC OS=Escherichia coli (strain K12) GN=coaBC PE=1 SV=2	1	12	12	10	10	11	10	10	11	50.2	50.2	6.3075e-231	37.9	39.7	48.5	3540500000	4374700000	4671100000	19196088560200	22313405807300	24799982818000	0.000184439	0.000196057	0.000188351	43.438	43.438	43.438	4.24602	4.51349	4.33609	0.0714286	0.0568182	0.0657895	182.579	154.382	171.732	169.564
P0A6I6	Phosphopantetheine adenylyltransferase	coaD	>sp|P0A6I6|COAD_ECOLI Phosphopantetheine adenylyltransferase OS=Escherichia coli (strain K12) GN=coaD PE=1 SV=1	1	7	7	5	6	6	5	6	6	57.9	57.9	8.6405e-71	42.8	57.2	57.2	783190000	1497800000	1773300000	19196088560200	22313405807300	24799982818000	4.07995e-05	6.71256e-05	7.15041e-05	17.836	17.836	17.836	2.28748	3.76349	4.00898	0.0714286	0.0568182	0.0657895	98.3616	128.728	158.777	128.622
P0A6I9	Dephospho-CoA kinase	coaE	>sp|P0A6I9|COAE_ECOLI Dephospho-CoA kinase OS=Escherichia coli (strain K12) GN=coaE PE=1 SV=1	1	2	2	2	1	1	2	1	1	14.1	14.1	2.3361e-09	14.1	6.3	6.3	127380000	88388000	67393000	19196088560200	22313405807300	24799982818000	6.63573e-06	3.96121e-06	2.71746e-06	22.621	22.621	22.621	0.293344	0.175112	0.12013	0.0714286	0.0568182	0.0657895	12.6138	5.98962	4.75778	7.78706
P75960	NAD-dependent deacetylase	cobB	>sp|P75960|NPD_ECOLI NAD-dependent deacetylase OS=Escherichia coli (strain K12) GN=cobB PE=1 SV=2	1	6	6	6	5	6	6	5	6	46.7	46.7	1.0902e-63	46.7	31.4	46.7	2313100000	2592900000	2175200000	19196088560200	22313405807300	24799982818000	0.000120499	0.000116204	8.77097e-05	26.716	26.716	26.716	4.51035	4.34959	3.28304	0.0714286	0.0568182	0.0657895	193.945	148.776	130.026	157.582
P52086	Alpha-ribazole phosphatase	cobC	>sp|P52086|COBC_ECOLI Alpha-ribazole phosphatase OS=Escherichia coli (strain K12) GN=cobC PE=3 SV=1	1	1	1	1	1	1	1	1	1	6.9	6.9	0.0010038	6.9	6.9	6.9	88632000	84422000	78399000	19196088560200	22313405807300	24799982818000	4.61719e-06	3.78347e-06	3.16125e-06	23.308	23.308	23.308	0.198095	0.162325	0.135629	0.0714286	0.0568182	0.0657895	8.51807	5.55224	5.37164	6.48065
P36561	Cobalamin synthase	cobS	>sp|P36561|COBS_ECOLI Cobalamin synthase OS=Escherichia coli (strain K12) GN=cobS PE=2 SV=3	1	1	1	1	1	1	1	1	1	4.5	4.5	0.00040385	4.5	4.5	4.5	276030000	831260000	595120000	19196088560200	22313405807300	24799982818000	1.43795e-05	3.72538e-05	2.39968e-05	26.385	26.385	26.385	0.544987	1.41193	0.909486	0.0714286	0.0568182	0.0657895	23.4345	48.2945	36.0204	35.9165
P36562	Nicotinate-nucleotide--dimethylbenzimidazole phosphoribosyltransferase	cobT	>sp|P36562|COBT_ECOLI Nicotinate-nucleotide--dimethylbenzimidazole phosphoribosyltransferase OS=Escherichia coli (strain K12) GN=cobT PE=3 SV=3	1	1	1	0	1	1	0	1	1	3.3	3.3	1.2757e-05	0	3.3	3.3	0	61363000	54636000	19196088560200	22313405807300	24799982818000	0	2.75005e-06	2.20307e-06	36.987	36.987	36.987	0	0.0743518	0.0595633	0.0714286	0.0568182	0.0657895	0	2.54317	2.35902	1.63406
P0AE76	Bifunctional adenosylcobalamin biosynthesis protein CobU	cobU	>sp|P0AE76|COBU_ECOLI Bifunctional adenosylcobalamin biosynthesis protein CobU OS=Escherichia coli (strain K12) GN=cobU PE=2 SV=1	1	1	1	1	1	1	1	1	1	9.4	9.4	2.2989e-08	9.4	9.4	9.4	31937000	32858000	0	19196088560200	22313405807300	24799982818000	1.66372e-06	1.47257e-06	0	20.164	20.164	20.164	0.0825096	0.0730295	0	0.0714286	0.0568182	0.0657895	3.54791	2.49794	0	2.01529
P25524	Cytosine deaminase	codA	>sp|P25524|CODA_ECOLI Cytosine deaminase OS=Escherichia coli (strain K12) GN=codA PE=1 SV=3	1	7	7	4	3	4	4	3	4	19	19	3.6318e-27	10.3	8.9	12.2	790210000	723990000	681120000	19196088560200	22313405807300	24799982818000	4.11652e-05	3.24464e-05	2.74645e-05	47.59	47.59	47.59	0.864996	0.681791	0.577107	0.0714286	0.0568182	0.0657895	37.1948	23.3203	22.8565	27.7905
Q59385	Copper-exporting P-type ATPase A	copA	>sp|Q59385|COPA_ECOLI Copper-exporting P-type ATPase A OS=Escherichia coli (strain K12) GN=copA PE=1 SV=4	1	19	19	17	15	17	17	15	17	31.2	31.2	0	29.6	26.1	29.9	3414100000	3826900000	3588800000	19196088560200	22313405807300	24799982818000	0.000177854	0.000171507	0.00014471	87.872	87.872	87.872	2.02401	1.95178	1.64682	0.0714286	0.0568182	0.0657895	87.0325	66.7597	65.2229	73.005
P0ABI4	Magnesium transport protein CorA	corA	>sp|P0ABI4|CORA_ECOLI Magnesium transport protein CorA OS=Escherichia coli (strain K12) GN=corA PE=1 SV=1	1	7	7	6	7	5	6	7	5	24.4	24.4	1.0948e-32	22.5	24.4	20.3	958310000	1685500000	1859100000	19196088560200	22313405807300	24799982818000	4.99221e-05	7.55375e-05	7.49638e-05	36.589	36.589	36.589	1.3644	2.06449	2.04881	0.0714286	0.0568182	0.0657895	58.6693	70.6149	81.1435	70.1426
P0AE78	Magnesium and cobalt efflux protein CorC	corC	>sp|P0AE78|CORC_ECOLI Magnesium and cobalt efflux protein CorC OS=Escherichia coli (strain K12) GN=corC PE=3 SV=1	1	9	9	8	9	9	8	9	9	43.5	43.5	1.6414e-91	34.2	43.5	43.5	1682600000	3231900000	2389500000	19196088560200	22313405807300	24799982818000	8.76533e-05	0.000144841	9.63509e-05	33.298	33.298	33.298	2.63239	4.34985	2.89359	0.0714286	0.0568182	0.0657895	113.193	148.785	114.602	125.526
P0AEW4	3,5-cyclic adenosine monophosphate phosphodiesterase CpdA	cpdA	>sp|P0AEW4|CPDA_ECOLI 3,5-cyclic adenosine monophosphate phosphodiesterase CpdA OS=Escherichia coli (strain K12) GN=cpdA PE=1 SV=1	1	4	4	4	4	4	4	4	4	18.2	18.2	1.915e-16	18.2	18.2	18.2	503760000	790280000	779650000	19196088560200	22313405807300	24799982818000	2.62428e-05	3.54173e-05	3.14375e-05	30.938	30.938	30.938	0.84824	1.14478	1.01615	0.0714286	0.0568182	0.0657895	36.4743	39.1568	40.2447	38.6253
P08331	2,3-cyclic-nucleotide 2-phosphodiesterase/3-nucleotidase	cpdB	>sp|P08331|CPDB_ECOLI 2,3-cyclic-nucleotide 2-phosphodiesterase/3-nucleotidase OS=Escherichia coli (strain K12) GN=cpdB PE=1 SV=2	1	31	31	26	27	27	26	27	27	65.7	65.7	0	56.9	54.6	55.6	12509000000	10735000000	12532000000	19196088560200	22313405807300	24799982818000	0.000651643	0.000481101	0.000505323	70.831	70.831	70.831	9.19997	6.79224	7.13421	0.0714286	0.0568182	0.0657895	395.599	232.325	282.552	303.492
P0CB39	Phosphoethanolamine transferase CptA	cptA	>sp|P0CB39|CPTA_ECOLI Phosphoethanolamine transferase CptA OS=Escherichia coli (strain K12) GN=cptA PE=1 SV=1	1	10	10	8	10	9	8	10	9	27.4	27.4	3.0693e-139	21.7	27.4	21.7	3417500000	2179100000	1987500000	19196088560200	22313405807300	24799982818000	0.000178031	9.76588e-05	8.01412e-05	66.609	66.609	66.609	2.67278	1.46615	1.20316	0.0714286	0.0568182	0.0657895	114.929	50.149	47.6514	70.9099
P0AE82	Sensor protein CpxA	cpxA	>sp|P0AE82|CPXA_ECOLI Sensor protein CpxA OS=Escherichia coli (strain K12) GN=cpxA PE=1 SV=1	1	9	9	8	9	9	8	9	9	21	21	4.3813e-39	19	21	21	1153600000	1120600000	1404600000	19196088560200	22313405807300	24799982818000	6.00956e-05	5.02209e-05	5.66371e-05	51.624	51.624	51.624	1.1641	0.972821	1.09711	0.0714286	0.0568182	0.0657895	50.0564	33.2749	43.4513	42.2609
P0AE85	Periplasmic protein CpxP	cpxP	>sp|P0AE85|CPXP_ECOLI Periplasmic protein CpxP OS=Escherichia coli (strain K12) GN=cpxP PE=1 SV=1	1	1	1	0	0	1	0	0	1	7.8	7.8	4.355e-09	0	0	7.8	0	0	0	19196088560200	22313405807300	24799982818000	0	0	0	18.965	18.965	18.965	0	0	0	0.0714286	0.0568182	0.0657895	0	0	0	0
P0AE88	Transcriptional regulatory protein CpxR	cpxR	>sp|P0AE88|CPXR_ECOLI Transcriptional regulatory protein CpxR OS=Escherichia coli (strain K12) GN=cpxR PE=3 SV=1	1	6	6	6	6	6	6	6	6	29.7	29.7	3.5136e-105	29.7	29.7	29.7	4098300000	5875400000	5511800000	19196088560200	22313405807300	24799982818000	0.000213497	0.000263313	0.00022225	26.312	26.312	26.312	8.11404	10.0073	8.44672	0.0714286	0.0568182	0.0657895	348.904	342.296	334.535	341.911
P0AE91	Protein CreA	creA	>sp|P0AE91|CREA_ECOLI Protein CreA OS=Escherichia coli (strain K12) GN=creA PE=4 SV=1	1	8	8	7	7	6	7	7	6	60.5	60.5	7.5706e-72	60.5	54.1	54.1	1743000000	2232100000	1997000000	19196088560200	22313405807300	24799982818000	9.07997e-05	0.000100034	8.05242e-05	17.108	17.108	17.108	5.30744	5.84721	4.70682	0.0714286	0.0568182	0.0657895	228.22	200.001	186.415	204.879
P08368	Transcriptional regulatory protein CreB	creB	>sp|P08368|CREB_ECOLI Transcriptional regulatory protein CreB OS=Escherichia coli (strain K12) GN=creB PE=1 SV=1	1	1	1	0	1	1	0	1	1	6.1	6.1	0.0003528	0	6.1	6.1	0	19584000	44348000	19196088560200	22313405807300	24799982818000	0	8.77679e-07	1.78823e-06	26.125	26.125	26.125	0	0.0335954	0.0684489	0.0714286	0.0568182	0.0657895	0	1.14911	2.71094	1.28668
P08401	Sensor protein CreC	creC	>sp|P08401|CREC_ECOLI Sensor protein CreC OS=Escherichia coli (strain K12) GN=creC PE=1 SV=2	1	2	2	0	1	1	0	1	1	5.3	5.3	0.0013237	0	2.3	3	0	81303000	11787000	19196088560200	22313405807300	24799982818000	0	3.64368e-06	4.75283e-07	52.176	52.176	52.176	0	0.0698345	0.00910922	0.0714286	0.0568182	0.0657895	0	2.38866	0.360773	0.916477
P24251	Sigma factor-binding protein crl	crl	>sp|P24251|CRL_ECOLI Sigma factor-binding protein crl OS=Escherichia coli (strain K12) GN=crl PE=1 SV=5	1	3	3	3	2	3	3	2	3	27.8	27.8	1.9729e-38	27.8	18.8	27.8	1430800000	1300200000	2193500000	19196088560200	22313405807300	24799982818000	7.4536e-05	5.82699e-05	8.84476e-05	15.655	15.655	15.655	4.76116	3.72213	5.6498	0.0714286	0.0568182	0.0657895	204.73	127.314	223.762	185.269
P0ACJ8	Catabolite gene activator	crp	>sp|P0ACJ8|CRP_ECOLI Catabolite gene activator OS=Escherichia coli (strain K12) GN=crp PE=1 SV=1	1	16	16	16	16	15	16	16	15	68.1	68.1	2.4631e-177	68.1	68.1	68.1	37671000000	38180000000	42857000000	19196088560200	22313405807300	24799982818000	0.00196243	0.00171108	0.00172811	23.64	23.64	23.64	83.0132	72.3807	73.1009	0.0714286	0.0568182	0.0657895	3569.57	2475.75	2895.18	2980.17
P69783	Glucose-specific phosphotransferase enzyme IIA component	crr	>sp|P69783|PTGA_ECOLI Glucose-specific phosphotransferase enzyme IIA component OS=Escherichia coli (strain K12) GN=crr PE=1 SV=2	1	10	10	10	10	9	10	10	9	69.8	69.8	2.6887e-269	69.8	69.8	65.7	42076000000	50444000000	55673000000	19196088560200	22313405807300	24799982818000	0.0021919	0.0022607	0.00224488	18.251	18.251	18.251	120.098	123.867	123	0.0714286	0.0568182	0.0657895	5164.21	4236.83	4871.46	4757.5
Q46925	Cysteine sulfinate desulfinase	csdA	>sp|Q46925|CSDA_ECOLI Cysteine sulfinate desulfinase OS=Escherichia coli (strain K12) GN=csdA PE=1 SV=1	1	4	4	4	3	1	4	3	1	14.5	14.5	7.9188e-26	14.5	9.5	2.2	358880000	327940000	184160000	19196088560200	22313405807300	24799982818000	1.86955e-05	1.4697e-05	7.42581e-06	43.234	43.234	43.234	0.432425	0.339941	0.171759	0.0714286	0.0568182	0.0657895	18.5943	11.6275	6.80254	12.3414
P54901	Stationary phase-inducible protein CsiE	csiE	>sp|P54901|CSIE_ECOLI Stationary phase-inducible protein CsiE OS=Escherichia coli (strain K12) GN=csiE PE=4 SV=3	1	2	2	1	1	2	1	1	2	5.6	5.6	4.6659e-08	2.1	2.1	5.6	337730000	352500000	384840000	19196088560200	22313405807300	24799982818000	1.75937e-05	1.57977e-05	1.55178e-05	49.04	49.04	49.04	0.358762	0.322139	0.316431	0.0714286	0.0568182	0.0657895	15.4268	11.0186	12.5323	12.9926
P37338	HTH-type transcriptional repressor CsiR	csiR	>sp|P37338|CSIR_ECOLI HTH-type transcriptional repressor CsiR OS=Escherichia coli (strain K12) GN=csiR PE=1 SV=2	1	7	7	2	1	4	2	1	4	26.8	26.8	3.0753e-10	7.3	3.6	15.9	44721000	85376000	223090000	19196088560200	22313405807300	24799982818000	2.32969e-06	3.82622e-06	8.99557e-06	24.991	24.991	24.991	0.0932213	0.153104	0.359952	0.0714286	0.0568182	0.0657895	4.00852	5.23685	14.256	7.83379
P0A9X9	Cold shock protein CspA	cspA	>sp|P0A9X9|CSPA_ECOLI Cold shock protein CspA OS=Escherichia coli (strain K12) GN=cspA PE=1 SV=2	1	4	3	4	3	3	3	2	2	67.1	50	1.3179e-73	67.1	52.9	52.9	4183600000	4421200000	6511200000	19196088560200	22313405807300	24799982818000	0.00021794	0.000198141	0.000262549	7.4032	7.4032	7.4032	29.4387	26.7642	35.4642	0.0714286	0.0568182	0.0657895	1265.86	915.458	1404.57	1195.3
P36995	Cold shock-like protein CspB	cspB	>sp|P36995|CSPB_ECOLI Cold shock-like protein CspB OS=Escherichia coli (strain K12) GN=cspB PE=2 SV=1	1	4	4	3	3	3	3	3	3	77.5	77.5	5.383e-69	63.4	62	62	682440000	511930000	1076900000	19196088560200	22313405807300	24799982818000	3.5551e-05	2.29427e-05	4.34234e-05	7.7166	7.7166	7.7166	4.60708	2.97316	5.62727	0.0714286	0.0568182	0.0657895	198.104	101.696	222.87	174.223
P0A9Y6	Cold shock-like protein CspC	cspC	>sp|P0A9Y6|CSPC_ECOLI Cold shock-like protein CspC OS=Escherichia coli (strain K12) GN=cspC PE=1 SV=2	1	4	4	4	4	4	4	4	4	78.3	78.3	2.6796e-203	78.3	78.3	78.3	15368000000	18266000000	14905000000	19196088560200	22313405807300	24799982818000	0.00080058	0.000818611	0.000601008	7.4023	7.4023	7.4023	108.153	110.589	81.1921	0.0714286	0.0568182	0.0657895	4650.57	3782.64	3215.64	3882.95
P0A968	Cold shock-like protein CspD	cspD	>sp|P0A968|CSPD_ECOLI Cold shock-like protein CspD OS=Escherichia coli (strain K12) GN=cspD PE=1 SV=1	1	1	1	1	0	0	1	0	0	18.9	18.9	0.00024443	18.9	0	0	43797000	0	0	19196088560200	22313405807300	24799982818000	2.28156e-06	0	0	7.9689	7.9689	7.9689	0.286308	0	0	0.0714286	0.0568182	0.0657895	12.3112	0	0	4.10375
P0A972	Cold shock-like protein CspE	cspE	>sp|P0A972|CSPE_ECOLI Cold shock-like protein CspE OS=Escherichia coli (strain K12) GN=cspE PE=1 SV=2	1	5	5	4	5	4	4	5	4	78.3	78.3	8.014e-110	63.8	78.3	78.3	8175400000	8124400000	8479800000	19196088560200	22313405807300	24799982818000	0.000425889	0.000364104	0.000341928	7.4634	7.4634	7.4634	57.0637	48.7853	45.8139	0.0714286	0.0568182	0.0657895	2453.74	1668.68	1814.47	1978.96
P0A978	Cold shock-like protein CspG	cspG	>sp|P0A978|CSPG_ECOLI Cold shock-like protein CspG OS=Escherichia coli (strain K12) GN=cspG PE=1 SV=1	1	3	2	3	3	3	2	2	2	77.1	60	2.2515e-90	77.1	77.1	77.1	596750000	880540000	1015800000	19196088560200	22313405807300	24799982818000	3.10871e-05	3.94624e-05	4.09597e-05	7.7806	7.7806	7.7806	3.99546	5.07189	5.26434	0.0714286	0.0568182	0.0657895	171.805	173.482	208.495	184.594
P0A986	Cold shock-like protein CspI	cspI	>sp|P0A986|CSPI_ECOLI Cold shock-like protein CspI OS=Escherichia coli (strain K12) GN=cspI PE=3 SV=1	1	1	1	1	1	1	1	1	1	11.4	11.4	0.005613	11.4	11.4	11.4	18131000	25599000	39772000	19196088560200	22313405807300	24799982818000	9.44515e-07	1.14725e-06	1.60371e-06	7.6836	7.6836	7.6836	0.122926	0.149311	0.208719	0.0714286	0.0568182	0.0657895	5.28582	5.10712	8.26636	6.21977
P69913	Carbon storage regulator	csrA	>sp|P69913|CSRA_ECOLI Carbon storage regulator OS=Escherichia coli (strain K12) GN=csrA PE=1 SV=1	1	3	3	3	3	3	3	3	3	47.5	47.5	1.1568e-204	47.5	47.5	47.5	8991500000	10474000000	9598700000	19196088560200	22313405807300	24799982818000	0.000468403	0.000469404	0.000387045	6.8558	6.8558	6.8558	68.3221	68.4681	56.4551	0.0714286	0.0568182	0.0657895	2937.85	2341.92	2235.92	2505.23
P13518	RNase E specificity factor CsrD	csrD	>sp|P13518|CSRD_ECOLI RNase E specificity factor CsrD OS=Escherichia coli (strain K12) GN=csrD PE=1 SV=2	1	6	6	1	4	5	1	4	5	9.6	9.6	2.3879e-14	1.5	7.1	7.9	0	98741000	265440000	19196088560200	22313405807300	24799982818000	0	4.42519e-06	1.07032e-05	73.338	73.338	73.338	0	0.0603396	0.145944	0.0714286	0.0568182	0.0657895	0	2.06389	5.78015	2.61468
P15078	Carbon starvation protein A	cstA	>sp|P15078|CSTA_ECOLI Carbon starvation protein A OS=Escherichia coli (strain K12) GN=cstA PE=1 SV=3	1	8	8	7	8	7	7	8	7	13.1	13.1	1.6568e-61	11	13.1	11	1820500000	2230400000	2468200000	19196088560200	22313405807300	24799982818000	9.4837e-05	9.99578e-05	9.95243e-05	75.104	75.104	75.104	1.26274	1.33093	1.32515	0.0714286	0.0568182	0.0657895	54.2979	45.5237	52.483	50.7682
P36649	Blue copper oxidase CueO	cueO	>sp|P36649|CUEO_ECOLI Blue copper oxidase CueO OS=Escherichia coli (strain K12) GN=cueO PE=1 SV=2	1	7	7	3	5	7	3	5	7	22.3	22.3	8.3485e-127	6.6	14.5	22.3	232940000	307750000	1119200000	19196088560200	22313405807300	24799982818000	1.21348e-05	1.37922e-05	4.51291e-05	56.556	56.556	56.556	0.214562	0.243867	0.797954	0.0714286	0.0568182	0.0657895	9.22616	8.34137	31.6032	16.3902
P0ACZ8	Transcriptional regulatory protein CusR	cusR	>sp|P0ACZ8|CUSR_ECOLI Transcriptional regulatory protein CusR OS=Escherichia coli (strain K12) GN=cusR PE=1 SV=1	1	2	2	0	2	1	0	2	1	8.8	8.8	4.0874e-07	0	8.8	5.3	0	257280000	272810000	19196088560200	22313405807300	24799982818000	0	1.15303e-05	1.10004e-05	25.394	25.394	25.394	0	0.454056	0.433189	0.0714286	0.0568182	0.0657895	0	15.5308	17.1566	10.8958
P77485	Sensor kinase CusS	cusS	>sp|P77485|CUSS_ECOLI Sensor kinase CusS OS=Escherichia coli (strain K12) GN=cusS PE=1 SV=1	1	1	1	1	0	0	1	0	0	3.8	3.8	1.0868e-18	3.8	0	0	22293000	0	0	19196088560200	22313405807300	24799982818000	1.16133e-06	0	0	53.737	53.737	53.737	0.0216114	0	0	0.0714286	0.0568182	0.0657895	0.929289	0	0	0.309763
P69488	Divalent-cation tolerance protein CutA	cutA	>sp|P69488|CUTA_ECOLI Divalent-cation tolerance protein CutA OS=Escherichia coli (strain K12) GN=cutA PE=1 SV=1	1	2	2	2	1	1	2	1	1	30.4	30.4	1.0337e-23	30.4	12.5	12.5	247030000	203900000	129110000	19196088560200	22313405807300	24799982818000	1.28688e-05	9.138e-06	5.20605e-06	12.331	12.331	12.331	1.04361	0.741059	0.422192	0.0714286	0.0568182	0.0657895	44.8753	25.3476	16.721	28.9813
P67826	Copper homeostasis protein CutC	cutC	>sp|P67826|CUTC_ECOLI Copper homeostasis protein CutC OS=Escherichia coli (strain K12) GN=cutC PE=3 SV=1	1	5	5	0	2	5	0	2	5	24.2	24.2	5.8493e-30	0	8.9	24.2	0	426100000	740050000	19196088560200	22313405807300	24799982818000	0	1.90961e-05	2.98407e-05	26.761	26.761	26.761	0	0.713581	1.11508	0.0714286	0.0568182	0.0657895	0	24.4077	44.1632	22.857
P76007	Cell volume regulation protein A	cvrA	>sp|P76007|CVRA_ECOLI Cell volume regulation protein A OS=Escherichia coli (strain K12) GN=cvrA PE=3 SV=2	1	3	3	2	2	3	2	2	3	7.1	7.1	7.06e-07	3.8	3.8	7.1	208420000	194240000	282370000	19196088560200	22313405807300	24799982818000	1.08574e-05	8.70508e-06	1.13859e-05	62.285	62.285	62.285	0.174318	0.139762	0.182803	0.0714286	0.0568182	0.0657895	7.49569	4.7805	7.23997	6.50539
P00936	Adenylate cyclase	cyaA	>sp|P00936|CYAA_ECOLI Adenylate cyclase OS=Escherichia coli (strain K12) GN=cyaA PE=3 SV=5	1	3	3	1	2	2	1	2	2	5	5	1.2451e-07	2	2.9	2.9	0	102190000	107420000	19196088560200	22313405807300	24799982818000	0	4.57976e-06	4.33145e-06	97.585	97.585	97.585	0	0.046931	0.0443865	0.0714286	0.0568182	0.0657895	0	1.60525	1.75794	1.12106
P27838	Protein CyaY	cyaY	>sp|P27838|CYAY_ECOLI Protein CyaY OS=Escherichia coli (strain K12) GN=cyaY PE=1 SV=1	1	2	2	2	1	1	2	1	1	24.5	24.5	6.602e-23	24.5	16	16	500150000	1046600000	518910000	19196088560200	22313405807300	24799982818000	2.60548e-05	4.69045e-05	2.09238e-05	12.231	12.231	12.231	2.13023	3.83489	1.71072	0.0714286	0.0568182	0.0657895	91.5997	131.171	67.7535	96.8413
P0AAE0	D-serine/D-alanine/glycine transporter	cycA	>sp|P0AAE0|CYCA_ECOLI D-serine/D-alanine/glycine transporter OS=Escherichia coli (strain K12) GN=cycA PE=1 SV=1	1	2	2	2	1	2	2	1	2	5.7	5.7	6.2825e-23	5.7	3	5.7	277090000	189430000	345890000	19196088560200	22313405807300	24799982818000	1.44347e-05	8.48952e-06	1.39472e-05	51.659	51.659	51.659	0.279423	0.164338	0.269986	0.0714286	0.0568182	0.0657895	12.0152	5.62109	10.6929	9.44304
P0ABJ9	Cytochrome d ubiquinol oxidase subunit 1	cydA	>sp|P0ABJ9|CYDA_ECOLI Cytochrome d ubiquinol oxidase subunit 1 OS=Escherichia coli (strain K12) GN=cydA PE=1 SV=1	1	18	18	17	16	17	17	16	17	35.8	35.8	0	35.6	34.1	34.1	27716000000	40348000000	45235000000	19196088560200	22313405807300	24799982818000	0.00144384	0.00180824	0.00182399	58.204	58.204	58.204	24.8065	31.0673	31.3379	0.0714286	0.0568182	0.0657895	1066.68	1062.64	1241.15	1123.49
P0ABK2	Cytochrome d ubiquinol oxidase subunit 2	cydB	>sp|P0ABK2|CYDB_ECOLI Cytochrome d ubiquinol oxidase subunit 2 OS=Escherichia coli (strain K12) GN=cydB PE=1 SV=1	1	5	5	4	5	4	4	5	4	12.4	12.4	1.1475e-115	10.6	12.4	10.6	8248600000	14433000000	16559000000	19196088560200	22313405807300	24799982818000	0.000429702	0.000646831	0.000667702	42.453	42.453	42.453	10.1218	15.2364	15.728	0.0714286	0.0568182	0.0657895	435.239	521.154	622.913	526.435
P23886	ATP-binding/permease protein CydC	cydC	>sp|P23886|CYDC_ECOLI ATP-binding/permease protein CydC OS=Escherichia coli (strain K12) GN=cydC PE=3 SV=2	1	9	9	8	8	9	8	8	9	19	19	1.0824e-61	17.6	17.6	19	1879700000	1678100000	1830800000	19196088560200	22313405807300	24799982818000	9.7921e-05	7.52059e-05	7.38226e-05	62.919	62.919	62.919	1.5563	1.19528	1.1733	0.0714286	0.0568182	0.0657895	66.921	40.8841	46.4687	51.4246
P29018	ATP-binding/permease protein CydD	cydD	>sp|P29018|CYDD_ECOLI ATP-binding/permease protein CydD OS=Escherichia coli (strain K12) GN=cydD PE=1 SV=3	1	8	8	7	7	8	7	7	8	14.3	14.3	7.0541e-64	12.8	12.4	14.3	719940000	1216900000	1311000000	19196088560200	22313405807300	24799982818000	3.75045e-05	5.45367e-05	5.28629e-05	65.055	65.055	65.055	0.576505	0.838317	0.812588	0.0714286	0.0568182	0.0657895	24.7897	28.6743	32.1828	28.5489
P0ABJ1	Ubiquinol oxidase subunit 2	cyoA	>sp|P0ABJ1|CYOA_ECOLI Ubiquinol oxidase subunit 2 OS=Escherichia coli (strain K12) GN=cyoA PE=1 SV=1	1	13	13	13	13	13	13	13	13	59	59	0	59	59	59	28535000000	32164000000	38076000000	19196088560200	22313405807300	24799982818000	0.0014865	0.00144147	0.00153532	34.911	34.911	34.911	42.5797	41.2897	43.9782	0.0714286	0.0568182	0.0657895	1830.93	1412.3	1741.77	1661.66
P0ABI8	Ubiquinol oxidase subunit 1	cyoB	>sp|P0ABI8|CYOB_ECOLI Ubiquinol oxidase subunit 1 OS=Escherichia coli (strain K12) GN=cyoB PE=1 SV=1	1	10	10	9	9	10	9	9	10	13.9	13.9	1.3403e-148	12.5	12.5	13.9	9818800000	14936000000	16994000000	19196088560200	22313405807300	24799982818000	0.0005115	0.000669373	0.000685242	74.367	74.367	74.367	6.87805	9.00095	9.21433	0.0714286	0.0568182	0.0657895	295.756	307.873	364.936	322.855
P0ABJ3	Cytochrome o ubiquinol oxidase subunit 3	cyoC	>sp|P0ABJ3|CYOC_ECOLI Cytochrome o ubiquinol oxidase subunit 3 OS=Escherichia coli (strain K12) GN=cyoC PE=1 SV=1	1	1	1	1	1	1	1	1	1	11.8	11.8	1.4355e-30	11.8	11.8	11.8	566300000	1106300000	1087400000	19196088560200	22313405807300	24799982818000	2.95008e-05	4.95801e-05	4.38468e-05	22.622	22.622	22.622	1.30408	2.19167	1.93824	0.0714286	0.0568182	0.0657895	56.0753	74.9652	76.7644	69.2683
P0A9F3	HTH-type transcriptional regulator CysB	cysB	>sp|P0A9F3|CYSB_ECOLI HTH-type transcriptional regulator CysB OS=Escherichia coli (strain K12) GN=cysB PE=3 SV=1	1	17	17	13	14	17	13	14	17	62.7	62.7	2.5145e-222	41.7	50	62.7	4630400000	4721500000	6438700000	19196088560200	22313405807300	24799982818000	0.000241216	0.000211599	0.000259625	36.15	36.15	36.15	6.67264	5.85337	7.18189	0.0714286	0.0568182	0.0657895	286.923	200.212	284.44	257.192
P0A9D4	Serine acetyltransferase	cysE	>sp|P0A9D4|CYSE_ECOLI Serine acetyltransferase OS=Escherichia coli (strain K12) GN=cysE PE=1 SV=1	1	9	9	8	8	8	8	8	8	50.5	50.5	3.228e-98	45.1	50.5	50.5	1517200000	1880500000	1949900000	19196088560200	22313405807300	24799982818000	7.90369e-05	8.42767e-05	7.86251e-05	29.316	29.316	29.316	2.69603	2.87477	2.68198	0.0714286	0.0568182	0.0657895	115.929	98.3301	106.221	106.827
P0AEA8	Siroheme synthase;Uroporphyrinogen-III C-methyltransferase;Precorrin-2 dehydrogenase;Sirohydrochlorin ferrochelatase	cysG	>sp|P0AEA8|CYSG_ECOLI Siroheme synthase OS=Escherichia coli (strain K12) GN=cysG PE=1 SV=1	1	12	12	10	8	9	10	8	9	39.4	39.4	1.1822e-153	33	24.7	32.8	1615700000	1225900000	1775500000	19196088560200	22313405807300	24799982818000	8.41682e-05	5.49401e-05	7.15928e-05	49.951	49.951	49.951	1.68502	1.09988	1.43326	0.0714286	0.0568182	0.0657895	72.4556	37.6209	56.7647	55.6137
P0ABK5	Cysteine synthase A	cysK	>sp|P0ABK5|CYSK_ECOLI Cysteine synthase A OS=Escherichia coli (strain K12) GN=cysK PE=1 SV=2	1	14	14	10	12	13	10	12	13	57.6	57.6	2.8681e-228	44.9	53.6	53.6	4734100000	9815500000	7389900000	19196088560200	22313405807300	24799982818000	0.000246618	0.000439893	0.00029798	34.489	34.489	34.489	7.15063	12.7546	8.63986	0.0714286	0.0568182	0.0657895	307.477	436.264	342.184	361.975
P16703	Cysteine synthase B	cysM	>sp|P16703|CYSM_ECOLI Cysteine synthase B OS=Escherichia coli (strain K12) GN=cysM PE=1 SV=1	1	4	4	3	3	3	3	3	3	23.1	23.1	3.9133e-29	13.5	13.5	19.5	156980000	168790000	161100000	19196088560200	22313405807300	24799982818000	8.17771e-06	7.56451e-06	6.49597e-06	32.664	32.664	32.664	0.250358	0.231586	0.198873	0.0714286	0.0568182	0.0657895	10.7654	7.92128	7.8764	8.85436
P22255	3(2),5-bisphosphate nucleotidase CysQ	cysQ	>sp|P22255|CYSQ_ECOLI 3(2),5-bisphosphate nucleotidase CysQ OS=Escherichia coli (strain K12) GN=cysQ PE=1 SV=2	1	6	6	4	5	6	4	5	6	35.8	35.8	1.9066e-109	26	35.8	35.8	1014900000	1801400000	2195600000	19196088560200	22313405807300	24799982818000	5.28701e-05	8.07317e-05	8.85323e-05	27.176	27.176	27.176	1.94547	2.9707	3.25774	0.0714286	0.0568182	0.0657895	83.6553	101.611	129.024	104.763
P21888	Cysteine--tRNA ligase	cysS	>sp|P21888|SYC_ECOLI Cysteine--tRNA ligase OS=Escherichia coli (strain K12) GN=cysS PE=1 SV=2	1	18	18	16	15	17	16	15	17	49.5	49.5	5.2358e-251	47.1	34.9	42.3	8387800000	9517000000	9387600000	19196088560200	22313405807300	24799982818000	0.000436954	0.000426515	0.000378533	52.202	52.202	52.202	8.37044	8.17047	7.2513	0.0714286	0.0568182	0.0657895	359.929	279.467	287.19	308.862
P0A6J3	Protein CysZ	cysZ	>sp|P0A6J3|CYSZ_ECOLI Protein CysZ OS=Escherichia coli (strain K12) GN=cysZ PE=1 SV=1	1	3	3	3	2	1	3	2	1	12.6	12.6	2.1056e-09	12.6	9.9	3.6	489750000	570170000	498650000	19196088560200	22313405807300	24799982818000	2.5513e-05	2.55528e-05	2.01069e-05	29.305	29.305	29.305	0.870603	0.87196	0.686124	0.0714286	0.0568182	0.0657895	37.4359	29.825	27.1741	31.4784
P0ACN7	HTH-type transcriptional repressor CytR	cytR	>sp|P0ACN7|CYTR_ECOLI HTH-type transcriptional repressor CytR OS=Escherichia coli (strain K12) GN=cytR PE=1 SV=1	1	8	8	6	5	7	6	5	7	27.3	27.3	4.9096e-32	19.4	16.1	24	687860000	699790000	1384100000	19196088560200	22313405807300	24799982818000	3.58333e-05	3.13619e-05	5.58105e-05	37.819	37.819	37.819	0.947496	0.829262	1.47573	0.0714286	0.0568182	0.0657895	40.7423	28.3645	58.4466	42.5178
P0AEB2	D-alanyl-D-alanine carboxypeptidase dacA	dacA	>sp|P0AEB2|DACA_ECOLI D-alanyl-D-alanine carboxypeptidase dacA OS=Escherichia coli (strain K12) GN=dacA PE=1 SV=1	1	17	16	13	17	16	12	16	15	62	60.3	1.665e-221	42.2	62	54.6	8961800000	11396000000	13610000000	19196088560200	22313405807300	24799982818000	0.000466856	0.000510724	0.000548791	44.443	44.443	44.443	10.5046	11.4917	12.3482	0.0714286	0.0568182	0.0657895	451.697	393.067	489.053	444.606
P24228	D-alanyl-D-alanine carboxypeptidase dacB	dacB	>sp|P24228|DACB_ECOLI D-alanyl-D-alanine carboxypeptidase dacB OS=Escherichia coli (strain K12) GN=dacB PE=1 SV=2	1	9	9	7	7	8	7	7	8	23.9	23.9	4.025e-39	19.5	18.7	21	683390000	562920000	655770000	19196088560200	22313405807300	24799982818000	3.56005e-05	2.52279e-05	2.64424e-05	51.798	51.798	51.798	0.687295	0.487044	0.51049	0.0714286	0.0568182	0.0657895	29.5537	16.6591	20.2181	22.1436
P08506	D-alanyl-D-alanine carboxypeptidase dacC	dacC	>sp|P08506|DACC_ECOLI D-alanyl-D-alanine carboxypeptidase dacC OS=Escherichia coli (strain K12) GN=dacC PE=1 SV=2	1	17	16	17	14	16	16	13	15	49.8	48	3.5641e-199	49.8	42.2	47.5	6873500000	7901300000	8426100000	19196088560200	22313405807300	24799982818000	0.000358068	0.000354106	0.000339762	43.608	43.608	43.608	8.21106	8.1202	7.79128	0.0714286	0.0568182	0.0657895	353.075	277.748	308.576	313.133
P0A6J5	D-amino acid dehydrogenase small subunit	dadA	>sp|P0A6J5|DADA_ECOLI D-amino acid dehydrogenase small subunit OS=Escherichia coli (strain K12) GN=dadA PE=2 SV=1	1	28	28	25	27	27	25	27	27	79.2	79.2	0	71.5	77.5	77.5	55069000000	62620000000	58852000000	19196088560200	22313405807300	24799982818000	0.00286876	0.00280638	0.00237307	47.607	47.607	47.607	60.2592	58.949	49.847	0.0714286	0.0568182	0.0657895	2591.15	2016.32	1974.2	2193.89
P29012	Alanine racemase, catabolic	dadX	>sp|P29012|ALR2_ECOLI Alanine racemase, catabolic OS=Escherichia coli (strain K12) GN=dadX PE=2 SV=2	1	14	14	12	12	11	12	12	11	39.9	39.9	1.8568e-223	31.5	31.5	35.1	8179700000	9024700000	9579400000	19196088560200	22313405807300	24799982818000	0.000426113	0.000404452	0.000386266	38.844	38.844	38.844	10.9698	10.4122	9.94404	0.0714286	0.0568182	0.0657895	471.704	356.145	393.836	407.228
P0AEE8	DNA adenine methylase	dam	>sp|P0AEE8|DMA_ECOLI DNA adenine methylase OS=Escherichia coli (strain K12) GN=dam PE=1 SV=1	1	2	2	1	2	1	1	2	1	8.6	8.6	6.0353e-08	3.2	8.6	3.2	66211000	133320000	102040000	19196088560200	22313405807300	24799982818000	3.44919e-06	5.97488e-06	4.11452e-06	32.099	32.099	32.099	0.107455	0.186139	0.128182	0.0714286	0.0568182	0.0657895	4.62056	6.36681	5.07669	5.35468
P11557	Protein damX	damX	>sp|P11557|DAMX_ECOLI Protein damX OS=Escherichia coli (strain K12) GN=damX PE=1 SV=2	1	8	8	6	7	8	6	7	8	33.2	33.2	8.8112e-70	23.4	33.2	33.2	1233300000	634790000	1386500000	19196088560200	22313405807300	24799982818000	6.42475e-05	2.84488e-05	5.59073e-05	46.161	46.161	46.161	1.39181	0.616296	1.21114	0.0714286	0.0568182	0.0657895	59.8479	21.0801	47.9674	42.9652
P0A6L2	Dihydrodipicolinate synthase	dapA	>sp|P0A6L2|DAPA_ECOLI Dihydrodipicolinate synthase OS=Escherichia coli (strain K12) GN=dapA PE=1 SV=1	1	14	14	13	14	13	13	14	13	55.5	55.5	0	53.4	55.5	53.4	20112000000	21504000000	25193000000	19196088560200	22313405807300	24799982818000	0.00104771	0.000963726	0.00101585	31.27	31.27	31.27	33.5054	30.8195	32.4863	0.0714286	0.0568182	0.0657895	1440.73	1054.17	1286.63	1260.51
P04036	Dihydrodipicolinate reductase	dapB	>sp|P04036|DAPB_ECOLI Dihydrodipicolinate reductase OS=Escherichia coli (strain K12) GN=dapB PE=1 SV=1	1	9	9	7	7	9	7	7	9	49.8	49.8	3.7949e-183	38.8	36.3	49.8	1882500000	1781500000	2184100000	19196088560200	22313405807300	24799982818000	9.80669e-05	7.98399e-05	8.80686e-05	28.756	28.756	28.756	3.41031	2.77646	3.06262	0.0714286	0.0568182	0.0657895	146.643	94.9676	121.296	120.969
P0A9D8	2,3,4,5-tetrahydropyridine-2,6-dicarboxylate N-succinyltransferase	dapD	>sp|P0A9D8|DAPD_ECOLI 2,3,4,5-tetrahydropyridine-2,6-dicarboxylate N-succinyltransferase OS=Escherichia coli (strain K12) GN=dapD PE=1 SV=1	1	16	16	14	14	14	14	14	14	63.1	63.1	0	50.7	59.5	59.1	20794000000	21572000000	27677000000	19196088560200	22313405807300	24799982818000	0.00108324	0.000966773	0.00111601	29.892	29.892	29.892	36.2385	32.3422	37.3347	0.0714286	0.0568182	0.0657895	1558.26	1106.25	1478.65	1381.05
P0AED7	Succinyl-diaminopimelate desuccinylase	dapE	>sp|P0AED7|DAPE_ECOLI Succinyl-diaminopimelate desuccinylase OS=Escherichia coli (strain K12) GN=dapE PE=1 SV=1	1	18	18	15	16	18	15	16	18	62.9	62.9	1.8975e-203	50.4	58.7	62.9	3820800000	5463300000	6305300000	19196088560200	22313405807300	24799982818000	0.000199041	0.000244844	0.000254246	41.269	41.269	41.269	4.823	5.93288	6.16071	0.0714286	0.0568182	0.0657895	207.389	202.931	243.996	218.106
P0A6K1	Diaminopimelate epimerase	dapF	>sp|P0A6K1|DAPF_ECOLI Diaminopimelate epimerase OS=Escherichia coli (strain K12) GN=dapF PE=3 SV=1	1	6	6	5	6	6	5	6	6	30.7	30.7	2.2133e-67	22.6	30.7	30.7	558190000	760620000	1191300000	19196088560200	22313405807300	24799982818000	2.90783e-05	3.4088e-05	4.80363e-05	30.208	30.208	30.208	0.962603	1.12844	1.59019	0.0714286	0.0568182	0.0657895	41.3919	38.5979	62.9797	47.6565
P21693	ATP-independent RNA helicase dbpA	dbpA	>sp|P21693|DBPA_ECOLI ATP-independent RNA helicase dbpA OS=Escherichia coli (strain K12) GN=dbpA PE=1 SV=2	1	1	1	1	1	1	1	1	1	2.2	2.2	0.00097522	2.2	2.2	2.2	155740000	94299000	88498000	19196088560200	22313405807300	24799982818000	8.11311e-06	4.22611e-06	3.56847e-06	49.187	49.187	49.187	0.164944	0.0859193	0.0725491	0.0714286	0.0568182	0.0657895	7.0926	2.93883	2.87332	4.30159
P28248	Deoxycytidine triphosphate deaminase	dcd	>sp|P28248|DCD_ECOLI Deoxycytidine triphosphate deaminase OS=Escherichia coli (strain K12) GN=dcd PE=1 SV=1	1	8	8	8	8	8	8	8	8	37.3	37.3	3.2911e-215	37.3	37.3	37.3	6210200000	7171200000	8704800000	19196088560200	22313405807300	24799982818000	0.000323514	0.000321385	0.000351	21.249	21.249	21.249	15.2249	15.1247	16.5184	0.0714286	0.0568182	0.0657895	654.671	517.334	654.217	608.741
P0AED9	DNA-cytosine methyltransferase	dcm	>sp|P0AED9|DCM_ECOLI DNA-cytosine methyltransferase OS=Escherichia coli (strain K12) GN=dcm PE=1 SV=1	1	5	5	4	5	5	4	5	5	12.9	12.9	7.376e-20	9.1	12.9	12.9	264610000	541590000	575600000	19196088560200	22313405807300	24799982818000	1.37846e-05	2.4272e-05	2.32097e-05	53.464	53.464	53.464	0.257829	0.453987	0.434118	0.0714286	0.0568182	0.0657895	11.0867	15.5284	17.1934	14.6028
P24171	Peptidyl-dipeptidase dcp	dcp	>sp|P24171|DCP_ECOLI Peptidyl-dipeptidase dcp OS=Escherichia coli (strain K12) GN=dcp PE=1 SV=4	1	9	9	8	9	8	8	9	8	14.8	14.8	3.1846e-77	13.5	14.8	13.8	3337200000	3833300000	4173700000	19196088560200	22313405807300	24799982818000	0.000173848	0.000171794	0.000168294	77.515	77.515	77.515	2.24276	2.21626	2.17112	0.0714286	0.0568182	0.0657895	96.4389	75.8063	85.9878	86.0777
P0AEE1	Protein dcrB	dcrB	>sp|P0AEE1|DCRB_ECOLI Protein dcrB OS=Escherichia coli (strain K12) GN=dcrB PE=1 SV=1	1	9	9	9	8	8	9	8	8	52.4	52.4	0	52.4	52.4	52.4	8725200000	12959000000	12437000000	19196088560200	22313405807300	24799982818000	0.00045453	0.000580772	0.000501492	19.787	19.787	19.787	22.9711	29.3512	25.3445	0.0714286	0.0568182	0.0657895	987.759	1003.94	1003.78	998.493
P0A830	Aerobic C4-dicarboxylate transport protein	dctA	>sp|P0A830|DCTA_ECOLI Aerobic C4-dicarboxylate transport protein OS=Escherichia coli (strain K12) GN=dctA PE=1 SV=1	1	10	10	9	10	10	9	10	10	22.7	22.7	8.2252e-207	18.5	22.7	22.7	9831100000	14475000000	14607000000	19196088560200	22313405807300	24799982818000	0.000512141	0.000648713	0.000588992	45.436	45.436	45.436	11.2717	14.2775	12.9631	0.0714286	0.0568182	0.0657895	484.683	488.356	513.408	495.482
P0ABN5	Anaerobic C4-dicarboxylate transporter DcuA	dcuA	>sp|P0ABN5|DCUA_ECOLI Anaerobic C4-dicarboxylate transporter DcuA OS=Escherichia coli (strain K12) GN=dcuA PE=1 SV=1	1	5	5	5	5	5	5	5	5	8.1	8.1	5.1241e-81	8.1	8.1	8.1	11612000000	11681000000	12258000000	19196088560200	22313405807300	24799982818000	0.000604915	0.000523497	0.000494275	45.75	45.75	45.75	13.2222	11.4426	10.8038	0.0714286	0.0568182	0.0657895	568.554	391.387	427.888	462.61
P0ABN9	Anaerobic C4-dicarboxylate transporter DcuB	dcuB	>sp|P0ABN9|DCUB_ECOLI Anaerobic C4-dicarboxylate transporter DcuB OS=Escherichia coli (strain K12) GN=dcuB PE=1 SV=1	1	3	3	3	3	3	3	3	3	4.7	4.7	3.5338e-27	4.7	4.7	4.7	1893900000	3000200000	3089100000	19196088560200	22313405807300	24799982818000	9.86607e-05	0.000134457	0.000124561	47.935	47.935	47.935	2.05822	2.80499	2.59853	0.0714286	0.0568182	0.0657895	88.5034	95.9435	102.915	95.7875
P0ABP3	Anaerobic C4-dicarboxylate transporter DcuC	dcuC	>sp|P0ABP3|DCUC_ECOLI Anaerobic C4-dicarboxylate transporter DcuC OS=Escherichia coli (strain K12) GN=dcuC PE=3 SV=1	1	4	4	4	4	4	4	4	4	12.1	12.1	1.0688e-52	12.1	12.1	12.1	1696300000	1657000000	1346800000	19196088560200	22313405807300	24799982818000	8.8367e-05	7.42603e-05	5.43065e-05	48.412	48.412	48.412	1.82531	1.53392	1.12176	0.0714286	0.0568182	0.0657895	78.4884	52.4671	44.4275	58.461
P0AD01	Transcriptional regulatory protein dcuR	dcuR	>sp|P0AD01|DCUR_ECOLI Transcriptional regulatory protein dcuR OS=Escherichia coli (strain K12) GN=dcuR PE=1 SV=1	1	3	3	2	3	3	2	3	3	19.2	19.2	7.0794e-53	15.1	19.2	19.2	113120000	309020000	286220000	19196088560200	22313405807300	24799982818000	5.89287e-06	1.38491e-05	1.15411e-05	27.488	27.488	27.488	0.21438	0.503823	0.419861	0.0714286	0.0568182	0.0657895	9.21832	17.233	16.6287	14.36
P0AEC8	Sensor histidine kinase DcuS	dcuS	>sp|P0AEC8|DCUS_ECOLI Sensor histidine kinase DcuS OS=Escherichia coli (strain K12) GN=dcuS PE=1 SV=1	1	3	3	2	3	3	2	3	3	6.1	6.1	4.3424e-16	4.1	6.1	6.1	476850000	555390000	480580000	19196088560200	22313405807300	24799982818000	2.4841e-05	2.48904e-05	1.93782e-05	60.55	60.55	60.55	0.410256	0.411072	0.320037	0.0714286	0.0568182	0.0657895	17.641	14.0605	12.6751	14.7922
P76316	D-cysteine desulfhydrase	dcyD	>sp|P76316|DCYD_ECOLI D-cysteine desulfhydrase OS=Escherichia coli (strain K12) GN=dcyD PE=1 SV=4	1	10	10	7	10	9	7	10	9	40.5	40.5	9.2751e-98	25.6	40.5	32.6	2300000000	3397400000	3025900000	19196088560200	22313405807300	24799982818000	0.000119816	0.000152258	0.000122012	35.153	35.153	35.153	3.40842	4.3313	3.47089	0.0714286	0.0568182	0.0657895	146.562	148.15	137.465	144.059
P0A6J8	D-alanine--D-alanine ligase A	ddlA	>sp|P0A6J8|DDLA_ECOLI D-alanine--D-alanine ligase A OS=Escherichia coli (strain K12) GN=ddlA PE=3 SV=1	1	16	16	15	14	14	15	14	14	63.2	63.2	2.8958e-218	61	58.8	58.8	16309000000	24272000000	22082000000	19196088560200	22313405807300	24799982818000	0.0008496	0.00108778	0.000890404	39.315	39.315	39.315	21.6101	27.6682	22.6479	0.0714286	0.0568182	0.0657895	929.233	946.379	896.978	924.197
P07862	D-alanine--D-alanine ligase B	ddlB	>sp|P07862|DDLB_ECOLI D-alanine--D-alanine ligase B OS=Escherichia coli (strain K12) GN=ddlB PE=1 SV=3	1	6	6	5	4	4	5	4	4	35	35	2.5534e-174	26.1	22.2	32.4	1288200000	1221600000	1291900000	19196088560200	22313405807300	24799982818000	6.71074e-05	5.47474e-05	5.20928e-05	32.839	32.839	32.839	2.04353	1.66714	1.58631	0.0714286	0.0568182	0.0657895	87.8717	57.0239	62.8262	69.2406
P0A9P6	Cold-shock DEAD box protein A	deaD	>sp|P0A9P6|DEAD_ECOLI Cold-shock DEAD box protein A OS=Escherichia coli (strain K12) GN=deaD PE=1 SV=2	1	19	19	14	17	19	14	17	19	42.3	42.3	3.0711e-234	36.4	39.6	42.3	3529300000	4456600000	5645300000	19196088560200	22313405807300	24799982818000	0.000183855	0.000199727	0.000227633	70.545	70.545	70.545	2.60621	2.83121	3.22678	0.0714286	0.0568182	0.0657895	112.067	96.8401	127.797	112.235
P09549	Protein dedD	dedD	>sp|P09549|DEDD_ECOLI Protein dedD OS=Escherichia coli (strain K12) GN=dedD PE=4 SV=2	1	2	2	1	2	1	1	2	1	10	10	8.408e-11	5.5	10	5.5	31921000	66356000	48429000	19196088560200	22313405807300	24799982818000	1.66289e-06	2.97382e-06	1.95278e-06	22.938	22.938	22.938	0.072495	0.129646	0.0851331	0.0714286	0.0568182	0.0657895	3.11729	4.43448	3.37172	3.64116
P0A6K3	Peptide deformylase	def	>sp|P0A6K3|DEF_ECOLI Peptide deformylase OS=Escherichia coli (strain K12) GN=def PE=1 SV=2	1	5	5	5	5	5	5	5	5	31.4	31.4	2.1296e-43	31.4	31.4	31.4	1436100000	3260700000	3773700000	19196088560200	22313405807300	24799982818000	7.48121e-05	0.000146132	0.000152165	19.328	19.328	19.328	3.87066	7.56063	7.8728	0.0714286	0.0568182	0.0657895	166.438	258.608	311.804	245.617
P0C0V0	Periplasmic serine endoprotease DegP	degP	>sp|P0C0V0|DEGP_ECOLI Periplasmic serine endoprotease DegP OS=Escherichia coli (strain K12) GN=degP PE=1 SV=1	1	17	17	16	13	13	16	13	13	42.4	42.4	2.5157e-275	42.4	29.1	36.3	4526600000	3925100000	6212700000	19196088560200	22313405807300	24799982818000	0.000235808	0.000175908	0.000250512	49.354	49.354	49.354	4.7779	3.5642	5.07583	0.0714286	0.0568182	0.0657895	205.45	121.912	201.029	176.13
P39099	Periplasmic pH-dependent serine endoprotease DegQ	degQ	>sp|P39099|DEGQ_ECOLI Periplasmic pH-dependent serine endoprotease DegQ OS=Escherichia coli (strain K12) GN=degQ PE=1 SV=1	1	15	15	12	14	12	12	14	12	42.4	42.4	0	40.2	39.1	34.7	3674300000	4263500000	5909100000	19196088560200	22313405807300	24799982818000	0.000191409	0.000191073	0.00023827	47.204	47.204	47.204	4.05493	4.04782	5.04767	0.0714286	0.0568182	0.0657895	174.362	138.454	199.914	170.91
P0AEE3	Serine endoprotease DegS	degS	>sp|P0AEE3|DEGS_ECOLI Serine endoprotease DegS OS=Escherichia coli (strain K12) GN=degS PE=1 SV=1	1	7	7	6	5	6	6	5	6	27	27	3.7805e-81	21.1	19.2	25.1	1805400000	2263900000	2531900000	19196088560200	22313405807300	24799982818000	9.40504e-05	0.000101459	0.000102093	37.581	37.581	37.581	2.50261	2.69975	2.71661	0.0714286	0.0568182	0.0657895	107.612	92.3436	107.592	102.516
P07650	Thymidine phosphorylase	deoA	>sp|P07650|TYPH_ECOLI Thymidine phosphorylase OS=Escherichia coli (strain K12) GN=deoA PE=1 SV=3	1	26	26	24	24	25	24	24	25	70.9	70.9	0	70	70.9	70.9	23834000000	30176000000	31285000000	19196088560200	22313405807300	24799982818000	0.00124161	0.00135237	0.00126149	47.207	47.207	47.207	26.3013	28.6477	26.7226	0.0714286	0.0568182	0.0657895	1130.96	979.881	1058.35	1056.4
P0A6K6	Phosphopentomutase	deoB	>sp|P0A6K6|DEOB_ECOLI Phosphopentomutase OS=Escherichia coli (strain K12) GN=deoB PE=1 SV=1	1	20	20	18	17	19	18	17	19	73	73	0	64.9	64.9	67.6	34213000000	35971000000	33196000000	19196088560200	22313405807300	24799982818000	0.00178229	0.00161208	0.00133855	44.369	44.369	44.369	40.1697	36.3335	30.1686	0.0714286	0.0568182	0.0657895	1727.3	1242.77	1194.83	1388.3
P0A6L0	Deoxyribose-phosphate aldolase	deoC	>sp|P0A6L0|DEOC_ECOLI Deoxyribose-phosphate aldolase OS=Escherichia coli (strain K12) GN=deoC PE=1 SV=1	1	15	15	14	14	14	14	14	14	66.4	66.4	0	59.8	59.8	59.8	19474000000	20397000000	17949000000	19196088560200	22313405807300	24799982818000	0.00101448	0.000914114	0.000723751	27.733	27.733	27.733	36.5802	32.9612	26.0971	0.0714286	0.0568182	0.0657895	1572.95	1127.42	1033.58	1244.65
P0ABP8	Purine nucleoside phosphorylase deoD-type	deoD	>sp|P0ABP8|DEOD_ECOLI Purine nucleoside phosphorylase deoD-type OS=Escherichia coli (strain K12) GN=deoD PE=1 SV=2	1	19	19	18	18	19	18	18	19	85.4	85.4	0	85.4	85.4	85.4	60691000000	69285000000	71914000000	19196088560200	22313405807300	24799982818000	0.00316163	0.00310508	0.00289976	25.95	25.95	25.95	121.836	119.656	111.744	0.0714286	0.0568182	0.0657895	5238.93	4092.79	4425.66	4585.79
P0ACK5	Deoxyribose operon repressor	deoR	>sp|P0ACK5|DEOR_ECOLI Deoxyribose operon repressor OS=Escherichia coli (strain K12) GN=deoR PE=1 SV=1	1	4	4	3	3	3	3	3	3	23	23	2.5182e-20	16.3	18.7	18.7	428580000	482320000	562420000	19196088560200	22313405807300	24799982818000	2.23264e-05	2.16157e-05	2.26782e-05	28.548	28.548	28.548	0.782066	0.757171	0.79439	0.0714286	0.0568182	0.0657895	33.6288	25.8987	31.462	30.3298
P0A6P5	GTPase Der	der	>sp|P0A6P5|DER_ECOLI GTPase Der OS=Escherichia coli (strain K12) GN=der PE=1 SV=1	1	20	20	14	17	17	14	17	17	43.1	43.1	2.323e-257	35.5	39	38.6	4604600000	7229500000	7897900000	19196088560200	22313405807300	24799982818000	0.000239872	0.000323998	0.000318464	55.035	55.035	55.035	4.35853	5.88713	5.78657	0.0714286	0.0568182	0.0657895	187.417	201.367	229.179	205.987
P0ABN1	Diacylglycerol kinase	dgkA	>sp|P0ABN1|KDGL_ECOLI Diacylglycerol kinase OS=Escherichia coli (strain K12) GN=dgkA PE=1 SV=2	1	3	3	2	1	2	2	1	2	27	27	1.3267e-16	18.9	9	17.2	377050000	1326100000	876910000	19196088560200	22313405807300	24799982818000	1.9642e-05	5.94306e-05	3.53593e-05	13.245	13.245	13.245	1.48298	4.48702	2.66963	0.0714286	0.0568182	0.0657895	63.768	153.477	105.732	107.659
P31460	Galactonate operon transcriptional repressor	dgoR	>sp|P31460|DGOR_ECOLI Galactonate operon transcriptional repressor OS=Escherichia coli (strain K12) GN=dgoR PE=4 SV=4	1	6	6	6	4	5	6	4	5	32.8	32.8	2.3255e-25	32.8	24.5	28.4	923060000	575190000	1186200000	19196088560200	22313405807300	24799982818000	4.80858e-05	2.57778e-05	4.78307e-05	26.079	26.079	26.079	1.84385	0.98845	1.83407	0.0714286	0.0568182	0.0657895	79.2857	33.8095	72.6388	61.9113
P15723	Deoxyguanosinetriphosphate triphosphohydrolase	dgt	>sp|P15723|DGTP_ECOLI Deoxyguanosinetriphosphate triphosphohydrolase OS=Escherichia coli (strain K12) GN=dgt PE=1 SV=4	1	3	3	2	3	1	2	3	1	6.9	6.9	1.5378e-07	4.4	6.9	2.6	135970000	132490000	10302000	19196088560200	22313405807300	24799982818000	7.08321e-06	5.93769e-06	4.15404e-07	59.382	59.382	59.382	0.119282	0.0999913	0.00699544	0.0714286	0.0568182	0.0657895	5.12913	3.42016	0.277056	2.94212
P76015	PTS-dependent dihydroxyacetone kinase, dihydroxyacetone-binding subunit dhaK	dhaK	>sp|P76015|DHAK_ECOLI PTS-dependent dihydroxyacetone kinase, dihydroxyacetone-binding subunit dhaK OS=Escherichia coli (strain K12) GN=dhaK PE=1 SV=2	1	13	13	11	12	13	11	12	13	61.5	61.5	0	59.3	61.5	61.5	9110200000	10368000000	12498000000	19196088560200	22313405807300	24799982818000	0.000474586	0.000464653	0.000503952	38.215	38.215	38.215	12.4188	12.1589	13.1873	0.0714286	0.0568182	0.0657895	534.01	415.891	522.286	490.729
P76014	PTS-dependent dihydroxyacetone kinase, ADP-binding subunit dhaL	dhaL	>sp|P76014|DHAL_ECOLI PTS-dependent dihydroxyacetone kinase, ADP-binding subunit dhaL OS=Escherichia coli (strain K12) GN=dhaL PE=1 SV=3	1	8	8	7	7	8	7	7	8	39.5	39.5	1.1076e-43	32.9	32.9	39.5	2584300000	2822300000	5061700000	19196088560200	22313405807300	24799982818000	0.000134626	0.000126485	0.000204101	22.632	22.632	22.632	5.9485	5.58875	9.01825	0.0714286	0.0568182	0.0657895	255.785	191.161	357.17	268.039
P37349	PTS-dependent dihydroxyacetone kinase, phosphotransferase subunit dhaM;Phosphocarrier protein HPr;Phosphotransferase enzyme IIA component	dhaM	>sp|P37349|DHAM_ECOLI PTS-dependent dihydroxyacetone kinase, phosphotransferase subunit dhaM OS=Escherichia coli (strain K12) GN=dhaM PE=1 SV=3	1	13	13	9	10	11	9	10	11	43.2	43.2	3.1068e-250	35.4	34.5	41.1	3593800000	3540600000	4570900000	19196088560200	22313405807300	24799982818000	0.000187215	0.000158676	0.000184311	51.448	51.448	51.448	3.63892	3.0842	3.58246	0.0714286	0.0568182	0.0657895	156.474	105.494	141.884	134.617
P76016	PTS-dependent dihydroxyacetone kinase operon regulatory protein	dhaR	>sp|P76016|DHAR_ECOLI PTS-dependent dihydroxyacetone kinase operon regulatory protein OS=Escherichia coli (strain K12) GN=dhaR PE=4 SV=2	1	2	2	1	2	1	1	2	1	4.2	4.2	0.00020122	1.6	4.2	1.6	4897600	283750000	29551000	19196088560200	22313405807300	24799982818000	2.55135e-07	1.27166e-05	1.19157e-06	70.561	70.561	70.561	0.00361581	0.180221	0.0168871	0.0714286	0.0568182	0.0657895	0.15548	6.16438	0.66882	2.32956
P23840	DNA-damage-inducible protein D	dinD	>sp|P23840|DIND_ECOLI DNA-damage-inducible protein D OS=Escherichia coli (strain K12) GN=dinD PE=4 SV=1	1	3	3	3	3	3	3	3	3	21.9	21.9	1.0775e-51	21.9	21.9	21.9	405120000	564030000	397180000	19196088560200	22313405807300	24799982818000	2.11043e-05	2.52776e-05	1.60153e-05	31.078	31.078	31.078	0.679075	0.813361	0.515327	0.0714286	0.0568182	0.0657895	29.2002	27.8206	20.4097	25.8102
P27296	Probable ATP-dependent helicase dinG	dinG	>sp|P27296|DING_ECOLI Probable ATP-dependent helicase dinG OS=Escherichia coli (strain K12) GN=dinG PE=3 SV=3	1	4	4	0	3	2	0	3	2	6.6	6.6	4.7962e-08	0	5.3	3.5	0	36524000	61577000	19196088560200	22313405807300	24799982818000	0	1.63686e-06	2.48295e-06	81.439	81.439	81.439	0	0.0200993	0.0304884	0.0714286	0.0568182	0.0657895	0	0.687486	1.2075	0.631662
P0ABR1	DNA-damage-inducible protein I	dinI	>sp|P0ABR1|DINI_ECOLI DNA-damage-inducible protein I OS=Escherichia coli (strain K12) GN=dinI PE=1 SV=1	1	2	2	1	0	1	1	0	1	33.3	33.3	0.0003889	11.1	0	22.2	17864000	0	14530000	19196088560200	22313405807300	24799982818000	9.30606e-07	0	5.85888e-07	8.9489	8.9489	8.9489	0.103991	0	0.0654703	0.0714286	0.0568182	0.0657895	4.47162	0	2.59297	2.35486
P31680	DnaJ-like protein DjlA	djlA	>sp|P31680|DJLA_ECOLI DnaJ-like protein DjlA OS=Escherichia coli (strain K12) GN=djlA PE=1 SV=1	1	7	7	5	5	5	5	5	5	27.3	27.3	5.3544e-85	21.4	18.8	21	1192100000	1494100000	1066400000	19196088560200	22313405807300	24799982818000	6.21012e-05	6.69597e-05	4.3e-05	30.579	30.579	30.579	2.03084	2.18973	1.40619	0.0714286	0.0568182	0.0657895	87.3263	74.8987	55.6927	72.6392
Q46857	2,5-diketo-D-gluconic acid reductase A	dkgA	>sp|Q46857|DKGA_ECOLI 2,5-diketo-D-gluconic acid reductase A OS=Escherichia coli (strain K12) GN=dkgA PE=1 SV=3	1	10	10	8	8	9	8	8	9	45.1	45.1	6.1792e-88	38.5	37.5	40	2823600000	3457400000	3902700000	19196088560200	22313405807300	24799982818000	0.000147092	0.000154947	0.000157367	31.109	31.109	31.109	4.72829	4.98078	5.05857	0.0714286	0.0568182	0.0657895	203.317	170.365	200.346	191.343
P0ABS1	DnaK suppressor protein	dksA	>sp|P0ABS1|DKSA_ECOLI DnaK suppressor protein OS=Escherichia coli (strain K12) GN=dksA PE=1 SV=1	1	9	9	9	9	9	9	9	9	76.2	76.2	1.2392e-232	76.2	76.2	76.2	8944400000	11640000000	13943000000	19196088560200	22313405807300	24799982818000	0.000465949	0.000521659	0.000562218	17.528	17.528	17.528	26.5831	29.7615	32.0754	0.0714286	0.0568182	0.0657895	1143.07	1017.98	1270.36	1143.8
P06149	D-lactate dehydrogenase	dld	>sp|P06149|DLD_ECOLI D-lactate dehydrogenase OS=Escherichia coli (strain K12) GN=dld PE=1 SV=3	1	24	24	18	19	21	18	19	21	48.3	48.3	5.2303e-167	36.3	37.8	41.9	3174500000	3656000000	4622600000	19196088560200	22313405807300	24799982818000	0.000165372	0.000163848	0.000186395	64.612	64.612	64.612	2.55947	2.53587	2.88484	0.0714286	0.0568182	0.0657895	110.057	86.7383	114.255	103.683
P37672	2,3-diketo-L-gulonate reductase	dlgD	>sp|P37672|DLGD_ECOLI 2,3-diketo-L-gulonate reductase OS=Escherichia coli (strain K12) GN=dlgD PE=1 SV=2	1	5	5	3	5	4	3	5	4	23.8	23.8	2.2525e-33	12	23.8	16.9	114750000	376730000	391680000	19196088560200	22313405807300	24799982818000	5.97778e-06	1.68836e-05	1.57936e-05	36.572	36.572	36.572	0.163452	0.461653	0.431848	0.0714286	0.0568182	0.0657895	7.02845	15.7906	17.1035	13.3075
P18775	Dimethyl sulfoxide reductase DmsA	dmsA	>sp|P18775|DMSA_ECOLI Dimethyl sulfoxide reductase DmsA OS=Escherichia coli (strain K12) GN=dmsA PE=1 SV=2	1	31	30	25	24	28	24	23	27	51.5	50.5	0	42.9	43.6	49.1	12446000000	14478000000	15434000000	19196088560200	22313405807300	24799982818000	0.000648361	0.000648848	0.000622339	90.398	90.398	90.398	7.1723	7.17768	6.88443	0.0714286	0.0568182	0.0657895	308.409	245.509	272.66	275.526
P18776	Anaerobic dimethyl sulfoxide reductase chain B	dmsB	>sp|P18776|DMSB_ECOLI Anaerobic dimethyl sulfoxide reductase chain B OS=Escherichia coli (strain K12) GN=dmsB PE=1 SV=4	1	9	5	7	8	8	4	4	5	37.6	21.5	5.7408e-100	33.2	37.6	33.2	1865100000	1478700000	2056900000	19196088560200	22313405807300	24799982818000	9.71604e-05	6.62696e-05	8.29396e-05	22.869	22.869	22.869	4.24856	2.89779	3.62672	0.0714286	0.0568182	0.0657895	182.688	99.1176	143.637	141.814
P18777;P76173	Anaerobic dimethyl sulfoxide reductase chain C;Anaerobic dimethyl sulfoxide reductase chain ynfH	dmsC;ynfH	>sp|P18777|DMSC_ECOLI Anaerobic dimethyl sulfoxide reductase chain C OS=Escherichia coli (strain K12) GN=dmsC PE=1 SV=1;>sp|P76173|YNFH_ECOLI Anaerobic dimethyl sulfoxide reductase chain ynfH OS=Escherichia coli (strain K12) GN=ynfH PE=3 SV=1	2	1	1	1	1	1	1	1	1	2.4	2.4	0.0011613	2.4	2.4	2.4	493500000	713780000	437110000	19196088560200	22313405807300	24799982818000	2.57084e-05	3.19888e-05	1.76254e-05	30.826	30.826	30.826	0.833983	1.03772	0.571771	0.0714286	0.0568182	0.0657895	35.8613	35.4948	22.6451	31.3338
P69853	Twin-arginine leader-binding protein DmsD	dmsD	>sp|P69853|DMSD_ECOLI Twin-arginine leader-binding protein DmsD OS=Escherichia coli (strain K12) GN=dmsD PE=1 SV=2	1	6	6	6	6	6	6	6	6	32.4	32.4	1.2959e-74	32.4	32.4	32.4	1040300000	1590200000	1365300000	19196088560200	22313405807300	24799982818000	5.41933e-05	7.12666e-05	5.50525e-05	23.344	23.344	23.344	2.32151	3.05289	2.35831	0.0714286	0.0568182	0.0657895	99.8249	104.423	93.4016	99.2164
P03004	Chromosomal replication initiator protein DnaA	dnaA	>sp|P03004|DNAA_ECOLI Chromosomal replication initiator protein DnaA OS=Escherichia coli (strain K12) GN=dnaA PE=1 SV=2	1	12	12	9	10	10	9	10	10	27.4	27.4	7.8595e-86	22.7	24	22.3	1110000000	1800100000	2175900000	19196088560200	22313405807300	24799982818000	5.78243e-05	8.06735e-05	8.7738e-05	52.55	52.55	52.55	1.10037	1.53518	1.66961	0.0714286	0.0568182	0.0657895	47.3158	52.51	66.1253	55.317
P0ACB0	Replicative DNA helicase	dnaB	>sp|P0ACB0|DNAB_ECOLI Replicative DNA helicase OS=Escherichia coli (strain K12) GN=dnaB PE=1 SV=1	1	6	6	5	3	5	5	3	5	23.6	23.6	9.4096e-52	19.3	9.3	18.9	869790000	1283300000	914150000	19196088560200	22313405807300	24799982818000	4.53108e-05	5.75125e-05	3.68609e-05	52.389	52.389	52.389	0.864891	1.0978	0.7036	0.0714286	0.0568182	0.0657895	37.1903	37.5497	27.8663	34.2021
P0AEF0	DNA replication protein dnaC	dnaC	>sp|P0AEF0|DNAC_ECOLI DNA replication protein dnaC OS=Escherichia coli (strain K12) GN=dnaC PE=1 SV=1	1	8	8	4	5	8	4	5	8	38.4	38.4	1.8518e-77	22.9	20.8	38.4	203020000	644640000	728830000	19196088560200	22313405807300	24799982818000	1.05761e-05	2.88903e-05	2.93883e-05	27.935	27.935	27.935	0.378597	1.0342	1.05203	0.0714286	0.0568182	0.0657895	16.2797	35.3742	41.6657	31.1065
P10443	DNA polymerase III subunit alpha	dnaE	>sp|P10443|DPO3A_ECOLI DNA polymerase III subunit alpha OS=Escherichia coli (strain K12) GN=dnaE PE=1 SV=1	1	13	13	8	7	10	8	7	10	12.4	12.4	7.9227e-39	7	6.3	9.5	803390000	888190000	387610000	19196088560200	22313405807300	24799982818000	4.18518e-05	3.98052e-05	1.56294e-05	129.9	129.9	129.9	0.322184	0.30643	0.120319	0.0714286	0.0568182	0.0657895	13.8539	10.4813	4.76527	9.70016
P0ABS5	DNA primase	dnaG	>sp|P0ABS5|PRIM_ECOLI DNA primase OS=Escherichia coli (strain K12) GN=dnaG PE=1 SV=1	1	11	11	8	9	9	8	9	9	23.6	23.6	8.7323e-42	15.7	19.8	18.6	389780000	794770000	1216100000	19196088560200	22313405807300	24799982818000	2.03052e-05	3.56185e-05	4.90363e-05	65.564	65.564	65.564	0.3097	0.543263	0.747915	0.0714286	0.0568182	0.0657895	13.3171	18.5821	29.6214	20.5069
P08622	Chaperone protein DnaJ	dnaJ	>sp|P08622|DNAJ_ECOLI Chaperone protein DnaJ OS=Escherichia coli (strain K12) GN=dnaJ PE=1 SV=3	1	10	10	10	9	9	10	9	9	48.4	48.4	1.4763e-186	48.4	38	38	3550200000	6002200000	5144300000	19196088560200	22313405807300	24799982818000	0.000184944	0.000268995	0.000207432	41.1	41.1	41.1	4.49985	6.5449	5.047	0.0714286	0.0568182	0.0657895	193.494	223.865	199.888	205.749
P0A6Y8	Chaperone protein DnaK	dnaK	>sp|P0A6Y8|DNAK_ECOLI Chaperone protein DnaK OS=Escherichia coli (strain K12) GN=dnaK PE=1 SV=2	1	47	47	45	42	46	45	42	46	82.4	82.4	0	82.3	81.7	81.8	215060000000	234630000000	283740000000	19196088560200	22313405807300	24799982818000	0.0112033	0.0105152	0.0114411	69.114	69.114	69.114	162.099	152.143	165.54	0.0714286	0.0568182	0.0657895	6970.27	5203.98	6556.26	6243.5
P0A988	DNA polymerase III subunit beta	dnaN	>sp|P0A988|DPO3B_ECOLI DNA polymerase III subunit beta OS=Escherichia coli (strain K12) GN=dnaN PE=1 SV=1	1	10	10	10	9	9	10	9	9	33.1	33.1	1.7736e-121	33.1	29	29	7239100000	7450400000	7388200000	19196088560200	22313405807300	24799982818000	0.000377113	0.000333898	0.000297911	40.586	40.586	40.586	9.29171	8.22692	7.34025	0.0714286	0.0568182	0.0657895	399.543	281.398	290.713	323.885
P03007	DNA polymerase III subunit epsilon	dnaQ	>sp|P03007|DPO3E_ECOLI DNA polymerase III subunit epsilon OS=Escherichia coli (strain K12) GN=dnaQ PE=1 SV=1	1	3	3	0	2	2	0	2	2	20.6	20.6	3.3052e-18	0	15.6	16.5	0	65962000	40179000	19196088560200	22313405807300	24799982818000	0	2.95616e-06	1.62012e-06	27.099	27.099	27.099	0	0.109087	0.0597853	0.0714286	0.0568182	0.0657895	0	3.73129	2.36781	2.03303
P0A8J2	Primosomal protein 1	dnaT	>sp|P0A8J2|DNAT_ECOLI Primosomal protein 1 OS=Escherichia coli (strain K12) GN=dnaT PE=1 SV=2	1	6	6	5	2	4	5	2	4	73.2	73.2	1.1138e-54	67.6	24.6	44.1	822120000	203860000	919110000	19196088560200	22313405807300	24799982818000	4.28275e-05	9.13621e-06	3.70609e-05	19.455	19.455	19.455	2.20136	0.469607	1.90496	0.0714286	0.0568182	0.0657895	94.6585	16.0627	75.4463	62.0558
P06710	DNA polymerase III subunit tau;DNA polymerase III subunit gamma	dnaX	>sp|P06710|DPO3X_ECOLI DNA polymerase III subunit tau OS=Escherichia coli (strain K12) GN=dnaX PE=1 SV=1	1	7	7	7	5	4	7	5	4	11.2	11.2	2.193e-90	11.2	8.7	5.4	330050000	466170000	351010000	19196088560200	22313405807300	24799982818000	1.71936e-05	2.08919e-05	1.41536e-05	71.137	71.137	71.137	0.241697	0.293686	0.198963	0.0714286	0.0568182	0.0657895	10.393	10.0454	7.87999	9.43945
P0AEF4	Transcriptional regulatory protein DpiA	dpiA	>sp|P0AEF4|DPIA_ECOLI Transcriptional regulatory protein DpiA OS=Escherichia coli (strain K12) GN=dpiA PE=1 SV=1	1	5	5	4	3	3	4	3	3	26.1	26.1	3.1207e-23	20.8	14.6	16.8	217460000	344440000	113910000	19196088560200	22313405807300	24799982818000	1.13283e-05	1.54365e-05	4.59315e-06	25.453	25.453	25.453	0.445069	0.606469	0.180456	0.0714286	0.0568182	0.0657895	19.138	20.744	7.14701	15.6763
P77510	Sensor histidine kinase DpiB	dpiB	>sp|P77510|DPIB_ECOLI Sensor histidine kinase DpiB OS=Escherichia coli (strain K12) GN=dpiB PE=1 SV=1	1	1	1	1	1	1	1	1	1	1.8	1.8	0.081259	1.8	1.8	1.8	623140000	380280000	209350000	19196088560200	22313405807300	24799982818000	3.24618e-05	1.70427e-05	8.44154e-06	61.683	61.683	61.683	0.526269	0.276294	0.136854	0.0714286	0.0568182	0.0657895	22.6295	9.45053	5.42012	12.5001
P23847	Periplasmic dipeptide transport protein	dppA	>sp|P23847|DPPA_ECOLI Periplasmic dipeptide transport protein OS=Escherichia coli (strain K12) GN=dppA PE=1 SV=1	1	5	5	4	2	2	4	2	2	12	12	8.799e-18	9.5	4.5	4.1	148940000	18080000	100340000	19196088560200	22313405807300	24799982818000	7.75887e-06	8.10275e-07	4.04597e-06	60.293	60.293	60.293	0.128686	0.013439	0.0671051	0.0714286	0.0568182	0.0657895	5.5335	0.459674	2.65772	2.88363
P0ABT2	DNA protection during starvation protein	dps	>sp|P0ABT2|DPS_ECOLI DNA protection during starvation protein OS=Escherichia coli (strain K12) GN=dps PE=1 SV=2	1	15	15	14	14	14	14	14	14	87.4	87.4	0	83.2	87.4	87.4	44173000000	38652000000	53328000000	19196088560200	22313405807300	24799982818000	0.00230115	0.00173223	0.00215032	18.695	18.695	18.695	123.089	92.6575	115.021	0.0714286	0.0568182	0.0657895	5292.82	3169.31	4555.45	4339.19
P0AEG4	Thiol:disulfide interchange protein DsbA	dsbA	>sp|P0AEG4|DSBA_ECOLI Thiol:disulfide interchange protein DsbA OS=Escherichia coli (strain K12) GN=dsbA PE=1 SV=1	1	9	9	8	8	8	8	8	8	60.1	60.1	5.7682e-245	51.9	60.1	51.9	8469800000	7321100000	8445100000	19196088560200	22313405807300	24799982818000	0.000441225	0.000328103	0.000340528	23.104	23.104	23.104	19.0974	14.2011	14.7389	0.0714286	0.0568182	0.0657895	821.186	485.744	583.74	630.223
P0A6M2	Disulfide bond formation protein B	dsbB	>sp|P0A6M2|DSBB_ECOLI Disulfide bond formation protein B OS=Escherichia coli (strain K12) GN=dsbB PE=1 SV=1	1	2	2	2	2	2	2	2	2	10.2	10.2	3.7814e-07	10.2	10.2	10.2	605920000	1090600000	1168100000	19196088560200	22313405807300	24799982818000	3.15648e-05	4.88764e-05	4.71008e-05	20.142	20.142	20.142	1.56711	2.42659	2.33844	0.0714286	0.0568182	0.0657895	67.3858	83.0005	92.6145	81.0003
P0AEG6	Thiol:disulfide interchange protein DsbC	dsbC	>sp|P0AEG6|DSBC_ECOLI Thiol:disulfide interchange protein DsbC OS=Escherichia coli (strain K12) GN=dsbC PE=1 SV=1	1	5	5	4	5	4	4	5	4	31.4	31.4	1.7286e-126	24.6	31.4	24.6	2388900000	2128200000	2187300000	19196088560200	22313405807300	24799982818000	0.000124447	9.53776e-05	8.81976e-05	25.621	25.621	25.621	4.85724	3.72264	3.4424	0.0714286	0.0568182	0.0657895	208.861	127.331	136.337	157.51
P36655	Thiol:disulfide interchange protein DsbD	dsbD	>sp|P36655|DSBD_ECOLI Thiol:disulfide interchange protein DsbD OS=Escherichia coli (strain K12) GN=dsbD PE=1 SV=4	1	3	3	2	2	2	2	2	2	5.3	5.3	5.635e-14	4.1	3.5	3.5	95876000	64438000	109590000	19196088560200	22313405807300	24799982818000	4.99456e-06	2.88786e-06	4.41895e-06	61.794	61.794	61.794	0.080826	0.0467337	0.0715111	0.0714286	0.0568182	0.0657895	3.47552	1.5985	2.83221	2.63541
P0AA86	Thiol:disulfide interchange protein DsbE	dsbE	>sp|P0AA86|DSBE_ECOLI Thiol:disulfide interchange protein DsbE OS=Escherichia coli (strain K12) GN=dsbE PE=1 SV=1	1	3	3	2	2	3	2	2	3	22.7	22.7	1.942e-49	14.6	14.6	22.7	243570000	226520000	339850000	19196088560200	22313405807300	24799982818000	1.26885e-05	1.01517e-05	1.37036e-05	20.809	20.809	20.809	0.609761	0.487854	0.658544	0.0714286	0.0568182	0.0657895	26.2197	16.6868	26.0818	22.9961
P77202	Thiol:disulfide interchange protein DsbG	dsbG	>sp|P77202|DSBG_ECOLI Thiol:disulfide interchange protein DsbG OS=Escherichia coli (strain K12) GN=dsbG PE=1 SV=2	1	11	11	4	9	8	4	9	8	55.6	55.6	3.9127e-55	18.1	48.8	46.4	136870000	484670000	392360000	19196088560200	22313405807300	24799982818000	7.1301e-06	2.1721e-05	1.5821e-05	27.495	27.495	27.495	0.259323	0.789999	0.575413	0.0714286	0.0568182	0.0657895	11.1509	27.0216	22.7894	20.3206
P00926	D-serine dehydratase	dsdA	>sp|P00926|SDHD_ECOLI D-serine dehydratase OS=Escherichia coli (strain K12) GN=dsdA PE=1 SV=3	1	6	6	5	4	4	5	4	4	15.8	15.8	1.1618e-39	15.8	11.1	11.1	822670000	419820000	600600000	19196088560200	22313405807300	24799982818000	4.28561e-05	1.88147e-05	2.42178e-05	47.9	47.9	47.9	0.8947	0.392791	0.50559	0.0714286	0.0568182	0.0657895	38.4721	13.4352	20.024	23.9771
P46068	HTH-type transcriptional regulator dsdC	dsdC	>sp|P46068|DSDC_ECOLI HTH-type transcriptional regulator dsdC OS=Escherichia coli (strain K12) GN=dsdC PE=4 SV=2	1	1	1	1	0	1	1	0	1	4.5	4.5	1.2844e-06	4.5	0	4.5	28547000	0	27537000	19196088560200	22313405807300	24799982818000	1.48713e-06	0	1.11036e-06	35.332	35.332	35.332	0.0420901	0	0.0314266	0.0714286	0.0568182	0.0657895	1.80987	0	1.24466	1.01818
P0A6M4	D-tyrosyl-tRNA(Tyr) deacylase	dtd	>sp|P0A6M4|DTD_ECOLI D-tyrosyl-tRNA(Tyr) deacylase OS=Escherichia coli (strain K12) GN=dtd PE=1 SV=1	1	1	1	1	1	1	1	1	1	4.8	4.8	0.00077269	4.8	4.8	4.8	81380000	118390000	193190000	19196088560200	22313405807300	24799982818000	4.23941e-06	5.30578e-06	7.78992e-06	15.95	15.95	15.95	0.265793	0.332651	0.488397	0.0714286	0.0568182	0.0657895	11.4291	11.3782	19.3431	14.0501
P77304	Dipeptide and tripeptide permease A	dtpA	>sp|P77304|DTPA_ECOLI Dipeptide and tripeptide permease A OS=Escherichia coli (strain K12) GN=dtpA PE=1 SV=1	1	3	3	2	2	3	2	2	3	7.2	7.2	4.9436e-11	4.8	5	7.2	48581000	54006000	131970000	19196088560200	22313405807300	24799982818000	2.53078e-06	2.42034e-06	5.32137e-06	53.991	53.991	53.991	0.046874	0.0448286	0.0985604	0.0714286	0.0568182	0.0657895	2.01558	1.53334	3.90351	2.48414
P36837	Dipeptide and tripeptide permease B	dtpB	>sp|P36837|DTPB_ECOLI Dipeptide and tripeptide permease B OS=Escherichia coli (strain K12) GN=dtpB PE=1 SV=2	1	7	7	7	5	5	7	5	5	11	11	3.8758e-13	11	9.4	9.4	1325500000	1318700000	1310500000	19196088560200	22313405807300	24799982818000	6.90505e-05	5.9099e-05	5.28428e-05	53.575	53.575	53.575	1.28886	1.10311	0.986333	0.0714286	0.0568182	0.0657895	55.4209	37.7313	39.064	44.072
P32695	tRNA-dihydrouridine synthase A	dusA	>sp|P32695|DUSA_ECOLI tRNA-dihydrouridine synthase A OS=Escherichia coli (strain K12) GN=dusA PE=3 SV=3	1	8	8	8	6	7	8	6	7	37.6	37.6	4.0304e-86	37.6	30	32.4	1018900000	1015500000	1278200000	19196088560200	22313405807300	24799982818000	5.30785e-05	4.55108e-05	5.15404e-05	36.81	36.81	36.81	1.44196	1.23637	1.40017	0.0714286	0.0568182	0.0657895	62.0042	42.2895	55.4542	53.2493
P33371	tRNA-dihydrouridine synthase C	dusC	>sp|P33371|DUSC_ECOLI tRNA-dihydrouridine synthase C OS=Escherichia coli (strain K12) GN=dusC PE=3 SV=1	1	6	6	5	5	6	5	5	6	22.2	22.2	9.8148e-30	19	19	22.2	480250000	599220000	782970000	19196088560200	22313405807300	24799982818000	2.50181e-05	2.68547e-05	3.15714e-05	35.199	35.199	35.199	0.710762	0.76294	0.89694	0.0714286	0.0568182	0.0657895	30.5628	26.096	35.5235	30.7274
P06968	Deoxyuridine 5-triphosphate nucleotidohydrolase	dut	>sp|P06968|DUT_ECOLI Deoxyuridine 5-triphosphate nucleotidohydrolase OS=Escherichia coli (strain K12) GN=dut PE=1 SV=1	1	4	4	2	4	3	2	4	3	31.8	31.8	6.4182e-39	19.9	31.8	25.2	1829900000	2592000000	2389500000	19196088560200	22313405807300	24799982818000	9.53267e-05	0.000116163	9.63509e-05	16.155	16.155	16.155	5.90076	7.19055	5.96415	0.0714286	0.0568182	0.0657895	253.733	245.95	236.212	245.298
P45568	1-deoxy-D-xylulose 5-phosphate reductoisomerase	dxr	>sp|P45568|DXR_ECOLI 1-deoxy-D-xylulose 5-phosphate reductoisomerase OS=Escherichia coli (strain K12) GN=dxr PE=1 SV=2	1	11	11	11	8	9	11	8	9	39.7	39.7	2.0031e-97	39.7	22.4	26.9	1677300000	1038600000	1349600000	19196088560200	22313405807300	24799982818000	8.73772e-05	4.6546e-05	5.44194e-05	43.388	43.388	43.388	2.01386	1.07279	1.25425	0.0714286	0.0568182	0.0657895	86.5958	36.6941	49.6749	57.6549
P77488	1-deoxy-D-xylulose-5-phosphate synthase	dxs	>sp|P77488|DXS_ECOLI 1-deoxy-D-xylulose-5-phosphate synthase OS=Escherichia coli (strain K12) GN=dxs PE=1 SV=3	1	16	16	14	13	14	14	13	14	35.8	35.8	1.0517e-155	28.9	28.4	28.5	2812400000	2495800000	3040900000	19196088560200	22313405807300	24799982818000	0.000146509	0.000111852	0.000122617	67.616	67.616	67.616	2.16678	1.65422	1.81343	0.0714286	0.0568182	0.0657895	93.1716	56.582	71.8215	73.8583
P06846	HTH-type transcriptional regulator ebgR	ebgR	>sp|P06846|EBGR_ECOLI HTH-type transcriptional regulator ebgR OS=Escherichia coli (strain K12) GN=ebgR PE=4 SV=2	1	5	5	5	3	3	5	3	3	18.7	18.7	5.3281e-35	18.7	12.5	11	235500000	145000000	230750000	19196088560200	22313405807300	24799982818000	1.22681e-05	6.49834e-06	9.30444e-06	36.21	36.21	36.21	0.338805	0.179462	0.256958	0.0714286	0.0568182	0.0657895	14.5686	6.13843	10.1769	10.2946
P0ADB7	Entericidin B	ecnB	>sp|P0ADB7|ECNB_ECOLI Entericidin B OS=Escherichia coli (strain K12) GN=ecnB PE=3 SV=1	1	1	1	1	1	1	1	1	1	39.6	39.6	8.4468e-51	39.6	39.6	39.6	338290000	599130000	452870000	19196088560200	22313405807300	24799982818000	1.76229e-05	2.68507e-05	1.82609e-05	4.8095	4.8095	4.8095	3.66418	5.58284	3.79684	0.0714286	0.0568182	0.0657895	157.56	190.959	150.375	166.298
P23827	Ecotin	eco	>sp|P23827|ECOT_ECOLI Ecotin OS=Escherichia coli (strain K12) GN=eco PE=1 SV=1	1	9	9	9	9	9	9	9	9	69.8	69.8	2.0639e-197	69.8	69.8	69.8	11511000000	15457000000	18480000000	19196088560200	22313405807300	24799982818000	0.000599653	0.000692723	0.000745162	18.192	18.192	18.192	32.9625	38.0784	40.961	0.0714286	0.0568182	0.0657895	1417.39	1302.45	1622.27	1447.37
P0A955	KHG/KDPG aldolase;4-hydroxy-2-oxoglutarate aldolase;2-dehydro-3-deoxy-phosphogluconate aldolase	eda	>sp|P0A955|ALKH_ECOLI KHG/KDPG aldolase OS=Escherichia coli (strain K12) GN=eda PE=1 SV=1	1	14	14	12	13	13	12	13	13	93.9	93.9	6.754e-233	78.9	93.9	93.9	19040000000	26788000000	33452000000	19196088560200	22313405807300	24799982818000	0.000991869	0.00120053	0.00134887	22.284	22.284	22.284	44.5104	53.8743	60.531	0.0714286	0.0568182	0.0657895	1913.95	1842.74	2397.34	2051.34
P0ADF6	Phosphogluconate dehydratase	edd	>sp|P0ADF6|EDD_ECOLI Phosphogluconate dehydratase OS=Escherichia coli (strain K12) GN=edd PE=2 SV=1	1	3	3	2	3	3	2	3	3	9.3	9.3	7.2424e-49	7	9.3	9.3	156720000	270030000	212880000	19196088560200	22313405807300	24799982818000	8.16416e-06	1.21017e-05	8.58388e-06	64.638	64.638	64.638	0.126306	0.187223	0.132799	0.0714286	0.0568182	0.0657895	5.43116	6.40386	5.25955	5.69819
P31545	Deferrochelatase/peroxidase EfeB	efeB	>sp|P31545|EFEB_ECOLI Deferrochelatase/peroxidase EfeB OS=Escherichia coli (strain K12) GN=efeB PE=1 SV=2	1	4	4	2	2	2	2	2	2	11.6	11.6	1.6977e-12	5.7	6.1	7.8	82975000	53612000	99150000	19196088560200	22313405807300	24799982818000	4.3225e-06	2.40268e-06	3.99799e-06	46.754	46.754	46.754	0.0924519	0.0513899	0.0855111	0.0714286	0.0568182	0.0657895	3.97543	1.75777	3.38669	3.03996
P0AB24	Iron uptake system component EfeO	efeO	>sp|P0AB24|EFEO_ECOLI Iron uptake system component EfeO OS=Escherichia coli (strain K12) GN=efeO PE=1 SV=1	1	19	19	14	16	17	14	16	17	63.5	63.5	1.319e-215	49.9	54.4	59.7	4027000000	4313100000	5948300000	19196088560200	22313405807300	24799982818000	0.000209782	0.000193296	0.000239851	41.137	41.137	41.137	5.0996	4.69884	5.83054	0.0714286	0.0568182	0.0657895	219.283	160.722	230.92	203.642
P75901	Putative inactive ferrous iron permease EfeU	efeU	>sp|P75901|EFEU_ECOLI Putative inactive ferrous iron permease EfeU OS=Escherichia coli (strain K12) GN=efeU PE=5 SV=2	1	1	1	1	1	1	1	1	1	4.7	4.7	8.4859e-06	4.7	4.7	4.7	19440000	29520000	58523000	19196088560200	22313405807300	24799982818000	1.01271e-06	1.32297e-06	2.3598e-06	30.18	30.18	30.18	0.0335555	0.043836	0.0781909	0.0714286	0.0568182	0.0657895	1.44289	1.49939	3.09677	2.01302
P0A6N4	Elongation factor P	efp	>sp|P0A6N4|EFP_ECOLI Elongation factor P OS=Escherichia coli (strain K12) GN=efp PE=1 SV=2	1	8	8	7	8	8	7	8	8	46.3	46.3	5.215e-110	46.3	46.3	46.3	13614000000	24165000000	26201000000	19196088560200	22313405807300	24799982818000	0.000709207	0.00108298	0.00105649	20.591	20.591	20.591	34.4426	52.5949	51.3085	0.0714286	0.0568182	0.0657895	1481.03	1798.98	2032.09	1770.7
P0AEH5	Protein elaB	elaB	>sp|P0AEH5|ELAB_ECOLI Protein elaB OS=Escherichia coli (strain K12) GN=elaB PE=1 SV=1	1	2	2	2	2	2	2	2	2	47.5	47.5	8.7308e-59	47.5	47.5	47.5	204950000	305060000	500810000	19196088560200	22313405807300	24799982818000	1.06767e-05	1.36716e-05	2.0194e-05	11.306	11.306	11.306	0.944335	1.20923	1.78613	0.0714286	0.0568182	0.0657895	40.6064	41.3613	70.7401	50.9026
P0ABU5	Enhancing lycopene biosynthesis protein 2	elbB	>sp|P0ABU5|ELBB_ECOLI Enhancing lycopene biosynthesis protein 2 OS=Escherichia coli (strain K12) GN=elbB PE=1 SV=1	1	10	10	8	10	9	8	10	9	59.9	59.9	1.0889e-173	46.5	59.9	49.3	8250300000	8346000000	8391700000	19196088560200	22313405807300	24799982818000	0.000429791	0.000374035	0.000338375	22.981	22.981	22.981	18.702	16.2758	14.7241	0.0714286	0.0568182	0.0657895	804.186	556.708	583.153	648.016
P27303	Multidrug resistance protein A	emrA	>sp|P27303|EMRA_ECOLI Multidrug resistance protein A OS=Escherichia coli (strain K12) GN=emrA PE=3 SV=2	1	19	19	15	19	19	15	19	19	59.5	59.5	1.6838e-201	54.6	59.5	59.5	2773600000	3748200000	3703700000	19196088560200	22313405807300	24799982818000	0.000144488	0.00016798	0.000149343	42.736	42.736	42.736	3.38094	3.93064	3.49454	0.0714286	0.0568182	0.0657895	145.38	134.446	138.402	139.409
P0C960	Endo-type membrane-bound lytic murein transglycosylase A	emtA	>sp|P0C960|EMTA_ECOLI Endo-type membrane-bound lytic murein transglycosylase A OS=Escherichia coli (strain K12) GN=emtA PE=1 SV=1	1	2	2	1	0	1	1	0	1	19.7	19.7	3.1556e-10	5.4	0	14.3	17804000	0	110020000	19196088560200	22313405807300	24799982818000	9.27481e-07	0	4.43629e-06	22.226	22.226	22.226	0.0417295	0	0.199599	0.0714286	0.0568182	0.0657895	1.79437	0	7.90518	3.23318
P25736	Endonuclease-1	endA	>sp|P25736|END1_ECOLI Endonuclease-1 OS=Escherichia coli (strain K12) GN=endA PE=1 SV=1	1	1	1	0	0	1	0	0	1	6	6	2.1051e-05	0	0	6	0	0	16861000	19196088560200	22313405807300	24799982818000	0	0	6.7988e-07	26.709	26.709	26.709	0	0	0.0254551	0.0714286	0.0568182	0.0657895	0	0	1.00815	0.336052
P0A6P7	Probable GTP-binding protein EngB	engB	>sp|P0A6P7|ENGB_ECOLI Probable GTP-binding protein EngB OS=Escherichia coli (strain K12) GN=engB PE=1 SV=1	1	10	10	9	10	9	9	10	9	60	60	3.0514e-86	54.8	60	53.8	1353400000	1885100000	2439300000	19196088560200	22313405807300	24799982818000	7.05039e-05	8.44828e-05	9.83589e-05	23.561	23.561	23.561	2.9924	3.58571	4.17465	0.0714286	0.0568182	0.0657895	128.673	122.647	165.338	138.886
P0ABU2	GTP-dependent nucleic acid-binding protein engD	engD	>sp|P0ABU2|ENGD_ECOLI GTP-dependent nucleic acid-binding protein engD OS=Escherichia coli (strain K12) GN=engD PE=1 SV=2	1	18	18	17	17	17	17	17	17	63.9	63.9	6.8323e-161	61.4	61.7	60.9	7938800000	8605000000	9604800000	19196088560200	22313405807300	24799982818000	0.000413563	0.000385643	0.000387291	39.667	39.667	39.667	10.4259	9.722	9.76355	0.0714286	0.0568182	0.0657895	448.313	332.537	386.688	389.179
P0A6P9	Enolase	eno	>sp|P0A6P9|ENO_ECOLI Enolase OS=Escherichia coli (strain K12) GN=eno PE=1 SV=2	1	22	22	20	22	22	20	22	22	71.3	71.3	0	63.4	71.3	71.3	140110000000	135880000000	144900000000	19196088560200	22313405807300	24799982818000	0.00729888	0.00608961	0.00584275	45.654	45.654	45.654	159.874	133.386	127.979	0.0714286	0.0568182	0.0657895	6874.58	4562.41	5068.64	5501.88
P15047	2,3-dihydro-2,3-dihydroxybenzoate dehydrogenase	entA	>sp|P15047|ENTA_ECOLI 2,3-dihydro-2,3-dihydroxybenzoate dehydrogenase OS=Escherichia coli (strain K12) GN=entA PE=1 SV=1	1	1	1	1	0	1	1	0	1	6.5	6.5	5.8773e-06	6.5	0	6.5	135410000	0	14621000	19196088560200	22313405807300	24799982818000	7.05404e-06	0	5.89557e-07	26.249	26.249	26.249	0.268736	0	0.0224602	0.0714286	0.0568182	0.0657895	11.5556	0	0.889541	4.14839
P0ADI4	Isochorismatase	entB	>sp|P0ADI4|ENTB_ECOLI Isochorismatase OS=Escherichia coli (strain K12) GN=entB PE=1 SV=1	1	2	2	1	1	0	1	1	0	8.8	8.8	0.00019096	3.2	5.6	0	54989000	20178000	0	19196088560200	22313405807300	24799982818000	2.86459e-06	9.04299e-07	0	32.554	32.554	32.554	0.0879951	0.0277784	0	0.0714286	0.0568182	0.0657895	3.78379	0.950149	0	1.57798
P10378	Enterobactin synthase component E;2,3-dihydroxybenzoate-AMP ligase;S-dihydroxybenzoyltransferase	entE	>sp|P10378|ENTE_ECOLI Enterobactin synthase component E OS=Escherichia coli (strain K12) GN=entE PE=3 SV=3	1	4	4	2	4	4	2	4	4	9.9	9.9	3.0065e-17	3.7	9.9	9.9	111910000	154580000	198630000	19196088560200	22313405807300	24799982818000	5.82983e-06	6.92767e-06	8.00928e-06	59.111	59.111	59.111	0.0986252	0.117198	0.135496	0.0714286	0.0568182	0.0657895	4.24088	4.00869	5.36634	4.53864
P11454	Enterobactin synthase component F	entF	>sp|P11454|ENTF_ECOLI Enterobactin synthase component F OS=Escherichia coli (strain K12) GN=entF PE=1 SV=3	1	6	6	4	4	5	4	4	5	5.5	5.5	3.8208e-16	3.8	3.8	4	287140000	398310000	203400000	19196088560200	22313405807300	24799982818000	1.49583e-05	1.78507e-05	8.20162e-06	141.99	141.99	141.99	0.105347	0.125718	0.0577619	0.0714286	0.0568182	0.0657895	4.52993	4.30013	2.28768	3.70591
P37690	Murein hydrolase activator EnvC	envC	>sp|P37690|ENVC_ECOLI Murein hydrolase activator EnvC OS=Escherichia coli (strain K12) GN=envC PE=1 SV=2	1	9	9	6	8	6	6	8	6	28.6	28.6	1.8521e-45	19.1	24.3	19.1	624050000	877060000	820520000	19196088560200	22313405807300	24799982818000	3.25092e-05	3.93064e-05	3.30855e-05	46.594	46.594	46.594	0.697713	0.843594	0.710081	0.0714286	0.0568182	0.0657895	30.0016	28.8547	28.1229	28.9931
P0AEJ4	Osmolarity sensor protein EnvZ	envZ	>sp|P0AEJ4|ENVZ_ECOLI Osmolarity sensor protein EnvZ OS=Escherichia coli (strain K12) GN=envZ PE=1 SV=1	1	5	5	3	3	4	3	3	4	12.9	12.9	3.1406e-31	8	7.3	10.4	180460000	187160000	245190000	19196088560200	22313405807300	24799982818000	9.40087e-06	8.38778e-06	9.8867e-06	50.333	50.333	50.333	0.186774	0.166646	0.196426	0.0714286	0.0568182	0.0657895	8.03126	5.70004	7.7795	7.17027
P0A9B6	D-erythrose-4-phosphate dehydrogenase	epd	>sp|P0A9B6|E4PD_ECOLI D-erythrose-4-phosphate dehydrogenase OS=Escherichia coli (strain K12) GN=epd PE=1 SV=2	1	8	8	4	7	8	4	7	8	34.2	34.2	2.2226e-36	10.9	29.5	34.2	1145300000	1491900000	1681000000	19196088560200	22313405807300	24799982818000	5.96632e-05	6.68612e-05	6.77823e-05	37.299	37.299	37.299	1.59959	1.79257	1.81727	0.0714286	0.0568182	0.0657895	68.7825	61.3141	71.9734	67.3567
P30845	Phosphoethanolamine transferase eptA	eptA	>sp|P30845|EPTA_ECOLI Phosphoethanolamine transferase eptA OS=Escherichia coli (strain K12) GN=eptA PE=1 SV=2	1	5	5	3	4	5	3	4	5	12.1	12.1	1.4275e-30	6	9.1	12.1	246430000	266370000	419820000	19196088560200	22313405807300	24799982818000	1.28375e-05	1.19377e-05	1.69282e-05	61.666	61.666	61.666	0.208178	0.193586	0.274515	0.0714286	0.0568182	0.0657895	8.95166	6.62152	10.8722	8.81514
P06616	GTPase Era	era	>sp|P06616|ERA_ECOLI GTPase Era OS=Escherichia coli (strain K12) GN=era PE=1 SV=2	1	5	5	4	3	4	4	3	4	24.6	24.6	2.2839e-31	19.3	13.6	18.9	556190000	431910000	556640000	19196088560200	22313405807300	24799982818000	2.89741e-05	1.93565e-05	2.24452e-05	33.81	33.81	33.81	0.856969	0.572509	0.663862	0.0714286	0.0568182	0.0657895	36.8497	19.5824	26.2924	27.5748
P39176	Probable L,D-transpeptidase ErfK/SrfK	erfK	>sp|P39176|ERFK_ECOLI Probable L,D-transpeptidase ErfK/SrfK OS=Escherichia coli (strain K12) GN=erfK PE=1 SV=2	1	4	4	3	3	4	3	3	4	15.5	15.5	7.826e-11	9	9	15.5	223100000	139980000	193190000	19196088560200	22313405807300	24799982818000	1.16222e-05	6.27336e-06	7.78992e-06	34.411	34.411	34.411	0.337745	0.182307	0.226379	0.0714286	0.0568182	0.0657895	14.5231	6.23572	8.9658	9.90819
P0ACC3	Iron-sulfur cluster insertion protein erpA	erpA	>sp|P0ACC3|ERPA_ECOLI Iron-sulfur cluster insertion protein erpA OS=Escherichia coli (strain K12) GN=erpA PE=1 SV=1	1	2	2	2	1	2	2	1	2	25.4	25.4	1.2449e-21	25.4	14.9	25.4	211040000	211490000	227520000	19196088560200	22313405807300	24799982818000	1.09939e-05	9.47816e-06	9.1742e-06	12.1	12.1	12.1	0.908587	0.783319	0.758198	0.0714286	0.0568182	0.0657895	39.0693	26.7931	30.0286	31.9637
P38134	Tyrosine-protein kinase etk	etk	>sp|P38134|ETK_ECOLI Tyrosine-protein kinase etk OS=Escherichia coli (strain K12) GN=etk PE=1 SV=2	1	2	2	2	1	2	2	1	2	3.6	3.6	0.0026989	3.6	2.3	3.6	1419000000	1139300000	987300000	19196088560200	22313405807300	24799982818000	7.39213e-05	5.1059e-05	3.98105e-05	81.241	81.241	81.241	0.909902	0.628488	0.49003	0.0714286	0.0568182	0.0657895	39.1258	21.4971	19.4078	26.6769
P0AEJ6	Ethanolamine ammonia-lyase heavy chain	eutB	>sp|P0AEJ6|EUTB_ECOLI Ethanolamine ammonia-lyase heavy chain OS=Escherichia coli (strain K12) GN=eutB PE=1 SV=1	1	4	4	4	3	3	4	3	3	11.3	11.3	1.2759e-19	11.3	8.8	8.8	220090000	208100000	309730000	19196088560200	22313405807300	24799982818000	1.14654e-05	9.32623e-06	1.24891e-05	49.403	49.403	49.403	0.232078	0.188779	0.252801	0.0714286	0.0568182	0.0657895	9.97936	6.45709	10.0122	8.81623
P19636	Ethanolamine ammonia-lyase light chain	eutC	>sp|P19636|EUTC_ECOLI Ethanolamine ammonia-lyase light chain OS=Escherichia coli (strain K12) GN=eutC PE=1 SV=2	1	3	3	2	1	1	2	1	1	10.5	10.5	8.1872e-16	7.1	3.4	3.4	59476000	60581000	114080000	19196088560200	22313405807300	24799982818000	3.09834e-06	2.715e-06	4.6e-06	31.781	31.781	31.781	0.0974903	0.0854285	0.144741	0.0714286	0.0568182	0.0657895	4.19208	2.92204	5.73249	4.28221
P76541	Ethanolamine utilization protein EutL	eutL	>sp|P76541|EUTL_ECOLI Ethanolamine utilization protein EutL OS=Escherichia coli (strain K12) GN=eutL PE=1 SV=1	1	3	3	2	2	3	2	2	3	16	16	2.5609e-11	12.8	12.8	16	170140000	170860000	190780000	19196088560200	22313405807300	24799982818000	8.86326e-06	7.65728e-06	7.69275e-06	22.788	22.788	22.788	0.388944	0.336022	0.337579	0.0714286	0.0568182	0.0657895	16.7246	11.4935	13.3699	13.8627
P0ABF4	Ethanolamine utilization protein EutM	eutM	>sp|P0ABF4|EUTM_ECOLI Ethanolamine utilization protein EutM OS=Escherichia coli (strain K12) GN=eutM PE=1 SV=1	1	3	3	2	2	1	2	2	1	83.5	83.5	2.9188e-16	44.3	58.8	19.6	215190000	536610000	113460000	19196088560200	22313405807300	24799982818000	1.12101e-05	2.40488e-05	4.575e-06	9.8654	9.8654	9.8654	1.1363	2.43769	0.463742	0.0714286	0.0568182	0.0657895	48.8611	83.38	18.3666	50.2026
P0ACZ4	Positive transcription regulator evgA	evgA	>sp|P0ACZ4|EVGA_ECOLI Positive transcription regulator evgA OS=Escherichia coli (strain K12) GN=evgA PE=1 SV=1	1	4	4	4	4	4	4	4	4	25	25	1.3347e-36	25	25	25	230930000	459890000	560230000	19196088560200	22313405807300	24799982818000	1.20301e-05	2.06105e-05	2.25899e-05	22.69	22.69	22.69	0.530192	0.908351	0.99559	0.0714286	0.0568182	0.0657895	22.7983	31.0697	39.4306	31.0995
P0ABU7	Biopolymer transport protein exbB	exbB	>sp|P0ABU7|EXBB_ECOLI Biopolymer transport protein exbB OS=Escherichia coli (strain K12) GN=exbB PE=1 SV=1	1	1	1	1	1	1	1	1	1	3.3	3.3	8.1164e-07	3.3	3.3	3.3	164150000	41305000	168180000	19196088560200	22313405807300	24799982818000	8.55122e-06	1.85113e-06	6.78146e-06	26.287	26.287	26.287	0.325302	0.07042	0.257978	0.0714286	0.0568182	0.0657895	13.988	2.40868	10.2173	8.87132
P0ABV2	Biopolymer transport protein exbD	exbD	>sp|P0ABV2|EXBD_ECOLI Biopolymer transport protein exbD OS=Escherichia coli (strain K12) GN=exbD PE=1 SV=1	1	1	1	0	0	1	0	0	1	7.1	7.1	0.0032579	0	0	7.1	0	0	0	19196088560200	22313405807300	24799982818000	0	0	0	15.527	15.527	15.527	0	0	0	0.0714286	0.0568182	0.0657895	0	0	0	0
P0ACL2	Exu regulon transcriptional regulator	exuR	>sp|P0ACL2|EXUR_ECOLI Exu regulon transcriptional regulator OS=Escherichia coli (strain K12) GN=exuR PE=4 SV=1	1	7	7	6	6	6	6	6	6	36	36	7.6503e-52	31.8	31.4	31	1162100000	1152800000	1463500000	19196088560200	22313405807300	24799982818000	6.05384e-05	5.1664e-05	5.90121e-05	29.835	29.835	29.835	2.02911	1.73166	1.97795	0.0714286	0.0568182	0.0657895	87.2516	59.2306	78.3372	74.9398
P0AA78	Hexuronate transporter	exuT	>sp|P0AA78|EXUT_ECOLI Hexuronate transporter OS=Escherichia coli (strain K12) GN=exuT PE=1 SV=1	1	3	3	2	3	3	2	3	3	5.5	5.5	1.596e-07	3.6	5.5	5.5	401020000	291580000	271730000	19196088560200	22313405807300	24799982818000	2.08907e-05	1.30675e-05	1.09569e-05	51.571	51.571	51.571	0.405086	0.253388	0.212462	0.0714286	0.0568182	0.0657895	17.4187	8.66703	8.4146	11.5001
P0A6Q3	3-hydroxydecanoyl-[acyl-carrier-protein] dehydratase	fabA	>sp|P0A6Q3|FABA_ECOLI 3-hydroxydecanoyl-[acyl-carrier-protein] dehydratase OS=Escherichia coli (strain K12) GN=fabA PE=1 SV=2	1	9	9	8	9	9	8	9	9	55.2	55.2	4.7942e-169	50.6	55.2	55.2	12029000000	15887000000	20215000000	19196088560200	22313405807300	24799982818000	0.000626638	0.000711994	0.000815122	18.969	18.969	18.969	33.0349	37.5346	42.9712	0.0714286	0.0568182	0.0657895	1420.5	1283.85	1701.89	1468.75
P0A953	3-oxoacyl-[acyl-carrier-protein] synthase 1	fabB	>sp|P0A953|FABB_ECOLI 3-oxoacyl-[acyl-carrier-protein] synthase 1 OS=Escherichia coli (strain K12) GN=fabB PE=1 SV=1	1	17	17	15	16	17	15	16	17	58.1	58.1	0	48.8	50.7	58.1	75729000000	87242000000	116860000000	19196088560200	22313405807300	24799982818000	0.00394502	0.00390985	0.0047121	42.613	42.613	42.613	92.5779	91.7524	110.579	0.0714286	0.0568182	0.0657895	3980.85	3138.35	4379.51	3832.9
P0AAI9	Malonyl CoA-acyl carrier protein transacylase	fabD	>sp|P0AAI9|FABD_ECOLI Malonyl CoA-acyl carrier protein transacylase OS=Escherichia coli (strain K12) GN=fabD PE=1 SV=2	1	14	14	14	14	13	14	14	13	72.5	72.5	0	72.5	72.5	72.5	25181000000	31561000000	29322000000	19196088560200	22313405807300	24799982818000	0.00131178	0.00141444	0.00118234	32.417	32.417	32.417	40.4657	43.6327	36.4728	0.0714286	0.0568182	0.0657895	1740.03	1492.44	1444.52	1558.99
P0AAI5	3-oxoacyl-[acyl-carrier-protein] synthase 2	fabF	>sp|P0AAI5|FABF_ECOLI 3-oxoacyl-[acyl-carrier-protein] synthase 2 OS=Escherichia coli (strain K12) GN=fabF PE=1 SV=2	1	14	14	14	13	14	14	13	14	52.8	52.8	0	52.8	52.8	52.8	21623000000	28371000000	30395000000	19196088560200	22313405807300	24799982818000	0.00112643	0.00127148	0.00122561	43.045	43.045	43.045	26.1686	29.5383	28.4727	0.0714286	0.0568182	0.0657895	1125.25	1010.35	1127.67	1087.75
P0AEK2	3-oxoacyl-[acyl-carrier-protein] reductase FabG	fabG	>sp|P0AEK2|FABG_ECOLI 3-oxoacyl-[acyl-carrier-protein] reductase FabG OS=Escherichia coli (strain K12) GN=fabG PE=1 SV=1	1	13	13	11	13	13	11	13	13	73	73	0	58.6	73	73	25392000000	26424000000	30874000000	19196088560200	22313405807300	24799982818000	0.00132277	0.00118422	0.00124492	25.56	25.56	25.56	51.7515	46.331	48.7058	0.0714286	0.0568182	0.0657895	2225.32	1584.73	1929.01	1913.02
P0A6R0	3-oxoacyl-[acyl-carrier-protein] synthase 3	fabH	>sp|P0A6R0|FABH_ECOLI 3-oxoacyl-[acyl-carrier-protein] synthase 3 OS=Escherichia coli (strain K12) GN=fabH PE=1 SV=1	1	11	11	10	9	10	10	9	10	64	64	0	58	58	64	7118600000	5734400000	6224300000	19196088560200	22313405807300	24799982818000	0.000370836	0.000256993	0.00025098	33.515	33.515	33.515	11.0648	7.66801	7.48859	0.0714286	0.0568182	0.0657895	475.785	262.281	296.587	344.885
P0AEK4	Enoyl-[acyl-carrier-protein] reductase [NADH] FabI	fabI	>sp|P0AEK4|FABI_ECOLI Enoyl-[acyl-carrier-protein] reductase [NADH] FabI OS=Escherichia coli (strain K12) GN=fabI PE=1 SV=2	1	18	18	17	17	18	17	17	18	65.6	65.6	0	65.6	65.6	65.6	24225000000	33451000000	44699000000	19196088560200	22313405807300	24799982818000	0.00126198	0.00149914	0.00180238	27.864	27.864	27.864	45.2905	53.8022	64.6849	0.0714286	0.0568182	0.0657895	1947.49	1840.28	2561.86	2116.55
P0ACU5	HTH-type transcriptional repressor fabR	fabR	>sp|P0ACU5|FABR_ECOLI HTH-type transcriptional repressor fabR OS=Escherichia coli (strain K12) GN=fabR PE=1 SV=1	1	4	4	4	4	3	4	4	3	23.7	23.7	1.5492e-36	23.7	23.7	15.3	1170900000	1792700000	1550700000	19196088560200	22313405807300	24799982818000	6.09968e-05	8.03418e-05	6.25283e-05	24.404	24.404	24.404	2.49946	3.29216	2.56221	0.0714286	0.0568182	0.0657895	107.477	112.607	101.477	107.187
P0A6Q6	(3R)-hydroxymyristoyl-[acyl-carrier-protein] dehydratase	fabZ	>sp|P0A6Q6|FABZ_ECOLI (3R)-hydroxymyristoyl-[acyl-carrier-protein] dehydratase OS=Escherichia coli (strain K12) GN=fabZ PE=1 SV=1	1	7	7	7	6	6	7	6	6	49.7	49.7	1.2709e-85	49.7	49.7	49.7	12276000000	12529000000	15862000000	19196088560200	22313405807300	24799982818000	0.000639505	0.000561501	0.000639597	17.033	17.033	17.033	37.5451	32.9655	37.5505	0.0714286	0.0568182	0.0657895	1614.44	1127.57	1487.2	1409.73
P21151	3-ketoacyl-CoA thiolase	fadA	>sp|P21151|FADA_ECOLI 3-ketoacyl-CoA thiolase OS=Escherichia coli (strain K12) GN=fadA PE=1 SV=3	1	6	6	5	4	5	5	4	5	21.4	21.4	4.5703e-31	16.5	11.9	16.8	409580000	311450000	590750000	19196088560200	22313405807300	24799982818000	2.13366e-05	1.3958e-05	2.38206e-05	40.876	40.876	40.876	0.521984	0.341471	0.582752	0.0714286	0.0568182	0.0657895	22.4453	11.6799	23.0801	19.0684
P21177	Fatty acid oxidation complex subunit alpha;Enoyl-CoA hydratase/Delta(3)-cis-Delta(2)-trans-enoyl-CoA isomerase/3-hydroxybutyryl-CoA epimerase;3-hydroxyacyl-CoA dehydrogenase	fadB	>sp|P21177|FADB_ECOLI Fatty acid oxidation complex subunit alpha OS=Escherichia coli (strain K12) GN=fadB PE=1 SV=2	1	11	11	8	11	7	8	11	7	18.7	18.7	3.3234e-58	14	18.7	12.1	942280000	1025400000	1310900000	19196088560200	22313405807300	24799982818000	4.90871e-05	4.59544e-05	5.28589e-05	79.593	79.593	79.593	0.616726	0.577368	0.664115	0.0714286	0.0568182	0.0657895	26.5192	19.7486	26.3025	24.1901
P69451	Long-chain-fatty-acid--CoA ligase	fadD	>sp|P69451|LCFA_ECOLI Long-chain-fatty-acid--CoA ligase OS=Escherichia coli (strain K12) GN=fadD PE=1 SV=1	1	12	12	8	9	11	8	9	11	33.9	33.9	4.1307e-146	21.9	27.3	30.3	761650000	1729500000	1862600000	19196088560200	22313405807300	24799982818000	3.96774e-05	7.75095e-05	7.51049e-05	62.331	62.331	62.331	0.636559	1.24351	1.20494	0.0714286	0.0568182	0.0657895	27.372	42.5338	47.7218	39.2092
Q47146	Acyl-coenzyme A dehydrogenase	fadE	>sp|Q47146|FADE_ECOLI Acyl-coenzyme A dehydrogenase OS=Escherichia coli (strain K12) GN=fadE PE=2 SV=2	1	4	4	3	4	3	3	4	3	6.6	6.6	1.1149e-11	5	6.6	5	188530000	299310000	220340000	19196088560200	22313405807300	24799982818000	9.82127e-06	1.34139e-05	8.88468e-06	89.223	89.223	89.223	0.110076	0.150341	0.0995784	0.0714286	0.0568182	0.0657895	4.73325	5.14236	3.94383	4.60648
P76503	3-ketoacyl-CoA thiolase	fadI	>sp|P76503|FADI_ECOLI 3-ketoacyl-CoA thiolase OS=Escherichia coli (strain K12) GN=fadI PE=1 SV=1	1	8	8	7	4	6	7	4	6	22.5	22.5	9.7626e-27	19	10.3	16.5	485080000	344360000	449740000	19196088560200	22313405807300	24799982818000	2.52697e-05	1.54329e-05	1.81347e-05	46.53	46.53	46.53	0.543085	0.331676	0.389742	0.0714286	0.0568182	0.0657895	23.3526	11.3448	15.4358	16.7111
P77399	Fatty acid oxidation complex subunit alpha;Enoyl-CoA hydratase/3-hydroxybutyryl-CoA epimerase;3-hydroxyacyl-CoA dehydrogenase	fadJ	>sp|P77399|FADJ_ECOLI Fatty acid oxidation complex subunit alpha OS=Escherichia coli (strain K12) GN=fadJ PE=1 SV=1	1	8	8	7	6	7	7	6	7	13	13	8.535e-35	11.9	9	10.1	386610000	268050000	307200000	19196088560200	22313405807300	24799982818000	2.014e-05	1.2013e-05	1.23871e-05	77.071	77.071	77.071	0.261318	0.155869	0.160723	0.0714286	0.0568182	0.0657895	11.2367	5.33142	6.36549	7.64453
P10384	Long-chain fatty acid transport protein	fadL	>sp|P10384|FADL_ECOLI Long-chain fatty acid transport protein OS=Escherichia coli (strain K12) GN=fadL PE=1 SV=5	1	5	5	5	3	3	5	3	3	15.9	15.9	6.7626e-33	15.9	8.1	8.1	1288400000	1240100000	1421800000	19196088560200	22313405807300	24799982818000	6.71178e-05	5.55765e-05	5.73307e-05	48.541	48.541	48.541	1.3827	1.14494	1.18108	0.0714286	0.0568182	0.0657895	59.4563	39.1621	46.7769	48.4651
P0A8V6	Fatty acid metabolism regulator protein	fadR	>sp|P0A8V6|FADR_ECOLI Fatty acid metabolism regulator protein OS=Escherichia coli (strain K12) GN=fadR PE=1 SV=2	1	9	9	7	7	7	7	7	7	49.8	49.8	1.0599e-44	41.8	28.9	31.8	2030700000	2568700000	3766300000	19196088560200	22313405807300	24799982818000	0.000105787	0.000115119	0.000151867	26.968	26.968	26.968	3.92269	4.26873	5.63138	0.0714286	0.0568182	0.0657895	168.676	146.01	223.032	179.239
P0AB71	Fructose-bisphosphate aldolase class 2	fbaA	>sp|P0AB71|ALF_ECOLI Fructose-bisphosphate aldolase class 2 OS=Escherichia coli (strain K12) GN=fbaA PE=1 SV=2	1	15	15	15	14	14	15	14	14	63	63	0	63	61.3	61.3	60161000000	61548000000	79987000000	19196088560200	22313405807300	24799982818000	0.00313402	0.00275834	0.00322528	39.147	39.147	39.147	80.0578	70.4611	82.3891	0.0714286	0.0568182	0.0657895	3442.49	2410.09	3263.04	3038.54
P0A991	Fructose-bisphosphate aldolase class 1	fbaB	>sp|P0A991|ALF1_ECOLI Fructose-bisphosphate aldolase class 1 OS=Escherichia coli (strain K12) GN=fbaB PE=1 SV=2	1	13	13	10	11	12	10	11	12	48.6	48.6	1.4412e-115	42.3	34.6	40.6	4285000000	6070600000	6784300000	19196088560200	22313405807300	24799982818000	0.000223223	0.000272061	0.000273561	38.109	38.109	38.109	5.85748	7.13901	7.17837	0.0714286	0.0568182	0.0657895	251.871	244.187	284.301	260.12
P0A993	Fructose-1,6-bisphosphatase class 1	fbp	>sp|P0A993|F16PA_ECOLI Fructose-1,6-bisphosphatase class 1 OS=Escherichia coli (strain K12) GN=fbp PE=1 SV=1	1	15	15	13	15	14	13	15	14	61.7	61.7	0	59	61.7	59	18486000000	23102000000	24027000000	19196088560200	22313405807300	24799982818000	0.000963009	0.00103534	0.000968831	36.833	36.833	36.833	26.1453	28.1091	26.3034	0.0714286	0.0568182	0.0657895	1124.25	961.458	1041.75	1042.49
P32055	GDP-L-fucose synthase	fcl	>sp|P32055|FCL_ECOLI GDP-L-fucose synthase OS=Escherichia coli (strain K12) GN=fcl PE=1 SV=2	1	1	1	1	0	1	1	0	1	7.5	7.5	0.079858	7.5	0	7.5	1684200000	0	2189100000	19196088560200	22313405807300	24799982818000	8.77366e-05	0	8.82702e-05	36.141	36.141	36.141	2.42762	0	2.44238	0.0714286	0.0568182	0.0657895	104.388	0	96.7313	67.0397
P13024	Protein FdhE	fdhE	>sp|P13024|FDHE_ECOLI Protein FdhE OS=Escherichia coli (strain K12) GN=fdhE PE=3 SV=2	1	9	9	9	8	8	9	8	8	48.9	48.9	0	48.9	40.5	40.5	3832800000	4395900000	4806700000	19196088560200	22313405807300	24799982818000	0.000199666	0.000197007	0.000193819	34.746	34.746	34.746	5.74644	5.66992	5.57816	0.0714286	0.0568182	0.0657895	247.097	193.937	220.924	220.653
P07658	Formate dehydrogenase H	fdhF	>sp|P07658|FDHF_ECOLI Formate dehydrogenase H OS=Escherichia coli (strain K12) GN=fdhF PE=1 SV=2	1	20	20	14	14	18	14	14	18	38.6	38.6	3.889e-193	27.8	29.1	36.6	2595800000	2375600000	3207100000	19196088560200	22313405807300	24799982818000	0.000135225	0.000106465	0.000129319	79.391	79.391	79.391	1.70328	1.34102	1.62888	0.0714286	0.0568182	0.0657895	73.2412	45.8691	64.5123	61.2075
P24183	Formate dehydrogenase, nitrate-inducible, major subunit	fdnG	>sp|P24183|FDNG_ECOLI Formate dehydrogenase, nitrate-inducible, major subunit OS=Escherichia coli (strain K12) GN=fdnG PE=1 SV=3	1	38	35	32	32	33	29	29	30	51.8	48.7	0	43.3	42.7	43.9	7949200000	10639000000	9381300000	19196088560200	22313405807300	24799982818000	0.000414105	0.000476799	0.000378278	112.98	112.98	112.98	3.6653	4.2202	3.34819	0.0714286	0.0568182	0.0657895	157.608	144.35	132.606	144.855
P0AAJ3	Formate dehydrogenase, nitrate-inducible, iron-sulfur subunit	fdnH	>sp|P0AAJ3|FDNH_ECOLI Formate dehydrogenase, nitrate-inducible, iron-sulfur subunit OS=Escherichia coli (strain K12) GN=fdnH PE=1 SV=1	1	15	11	12	14	14	8	10	11	53.1	46.6	1.6353e-169	49.7	53.1	53.1	2221600000	4293300000	4427400000	19196088560200	22313405807300	24799982818000	0.000115732	0.000192409	0.000178524	32.238	32.238	32.238	3.58992	5.96839	5.5377	0.0714286	0.0568182	0.0657895	154.367	204.146	219.322	192.612
P0AEK7	Formate dehydrogenase, nitrate-inducible, cytochrome b556(fdn) subunit	fdnI	>sp|P0AEK7|FDNI_ECOLI Formate dehydrogenase, nitrate-inducible, cytochrome b556(fdn) subunit OS=Escherichia coli (strain K12) GN=fdnI PE=1 SV=1	1	2	2	2	1	1	2	1	1	11.5	11.5	6.5096e-28	11.5	6	6	648090000	303240000	339390000	19196088560200	22313405807300	24799982818000	3.37616e-05	1.359e-05	1.36851e-05	25.368	25.368	25.368	1.33087	0.535716	0.539463	0.0714286	0.0568182	0.0657895	57.2275	18.3239	21.3656	32.3057
P32176	Formate dehydrogenase-O major subunit	fdoG	>sp|P32176|FDOG_ECOLI Formate dehydrogenase-O major subunit OS=Escherichia coli (strain K12) GN=fdoG PE=1 SV=5	1	42	39	40	42	39	37	39	36	55.8	54.7	0	55	55.8	52.4	39462000000	40942000000	43309000000	19196088560200	22313405807300	24799982818000	0.00205573	0.00183486	0.00174633	112.57	112.57	112.57	18.2618	16.2997	15.5133	0.0714286	0.0568182	0.0657895	785.258	557.525	614.408	652.397
P0AAJ5	Formate dehydrogenase-O iron-sulfur subunit	fdoH	>sp|P0AAJ5|FDOH_ECOLI Formate dehydrogenase-O iron-sulfur subunit OS=Escherichia coli (strain K12) GN=fdoH PE=1 SV=1	1	17	13	16	17	16	12	13	13	54	47.7	0	54	54	54	10664000000	14037000000	15133000000	19196088560200	22313405807300	24799982818000	0.00055553	0.000629084	0.000610202	33.1	33.1	33.1	16.7834	19.0056	18.4351	0.0714286	0.0568182	0.0657895	721.685	650.076	730.127	700.63
P0AEL0	Formate dehydrogenase, cytochrome b556(fdo) subunit	fdoI	>sp|P0AEL0|FDOI_ECOLI Formate dehydrogenase, cytochrome b556(fdo) subunit OS=Escherichia coli (strain K12) GN=fdoI PE=1 SV=1	1	3	3	3	3	3	3	3	3	11.8	11.8	3.8859e-29	11.8	11.8	11.8	4337600000	4709300000	4384200000	19196088560200	22313405807300	24799982818000	0.000225963	0.000211052	0.000176782	24.606	24.606	24.606	9.18324	8.57728	7.18452	0.0714286	0.0568182	0.0657895	394.879	293.382	284.545	324.269
P0A9R4	2Fe-2S ferredoxin	fdx	>sp|P0A9R4|FER_ECOLI 2Fe-2S ferredoxin OS=Escherichia coli (strain K12) GN=fdx PE=1 SV=2	1	3	3	2	2	3	2	2	3	32.4	32.4	7.747e-22	18.9	32.4	32.4	223860000	232100000	450820000	19196088560200	22313405807300	24799982818000	1.16618e-05	1.04018e-05	1.81782e-05	12.331	12.331	12.331	0.945726	0.84355	1.47419	0.0714286	0.0568182	0.0657895	40.6662	28.8533	58.3857	42.6351
P13036	Fe(3+) dicitrate transport protein FecA	fecA	>sp|P13036|FECA_ECOLI Fe(3+) dicitrate transport protein FecA OS=Escherichia coli (strain K12) GN=fecA PE=1 SV=2	1	13	13	9	12	11	9	12	11	29.5	29.5	8.3703e-160	16.8	27.3	26.2	1038700000	2010800000	2003700000	19196088560200	22313405807300	24799982818000	5.411e-05	9.01162e-05	8.07944e-05	85.321	85.321	85.321	0.634193	1.0562	0.946946	0.0714286	0.0568182	0.0657895	27.2703	36.1269	37.5041	33.6338
P15028	Fe(3+) dicitrate-binding periplasmic protein	fecB	>sp|P15028|FECB_ECOLI Fe(3+) dicitrate-binding periplasmic protein OS=Escherichia coli (strain K12) GN=fecB PE=3 SV=3	1	8	8	6	6	5	6	6	5	30.3	30.3	2.5003e-49	20.7	25	25	556580000	816630000	831110000	19196088560200	22313405807300	24799982818000	2.89944e-05	3.65982e-05	3.35125e-05	33.146	33.146	33.146	0.87475	1.10415	1.01106	0.0714286	0.0568182	0.0657895	37.6142	37.767	40.0432	38.4748
P15030	Fe(3+) dicitrate transport system permease protein fecC	fecC	>sp|P15030|FECC_ECOLI Fe(3+) dicitrate transport system permease protein fecC OS=Escherichia coli (strain K12) GN=fecC PE=1 SV=2	1	1	1	1	0	1	1	0	1	5.7	5.7	4.0274e-07	5.7	0	5.7	6591700	0	35908000	19196088560200	22313405807300	24799982818000	3.43388e-07	0	1.4479e-06	34.892	34.892	34.892	0.00984144	0	0.0414967	0.0714286	0.0568182	0.0657895	0.423182	0	1.64349	0.68889
P15029	Fe(3+) dicitrate transport system permease protein fecD	fecD	>sp|P15029|FECD_ECOLI Fe(3+) dicitrate transport system permease protein fecD OS=Escherichia coli (strain K12) GN=fecD PE=1 SV=2	1	1	1	0	0	1	0	0	1	3.5	3.5	0.0055655	0	0	3.5	0	0	17588000	19196088560200	22313405807300	24799982818000	0	0	7.09194e-07	34.131	34.131	34.131	0	0	0.0207786	0.0714286	0.0568182	0.0657895	0	0	0.822942	0.274314
P23484	Probable RNA polymerase sigma factor fecI	fecI	>sp|P23484|FECI_ECOLI Probable RNA polymerase sigma factor fecI OS=Escherichia coli (strain K12) GN=fecI PE=1 SV=3	1	1	1	1	1	0	1	1	0	4	4	0.075903	4	4	0	14854000	16628000	0	19196088560200	22313405807300	24799982818000	7.73803e-07	7.45202e-07	0	19.48	19.48	19.48	0.039723	0.0382547	0	0.0714286	0.0568182	0.0657895	1.70809	1.30849	0	1.00552
P0AEL3	Ferrous iron transport protein A	feoA	>sp|P0AEL3|FEOA_ECOLI Ferrous iron transport protein A OS=Escherichia coli (strain K12) GN=feoA PE=1 SV=1	1	2	2	2	1	1	2	1	1	37.3	37.3	6.1671e-08	37.3	17.3	17.3	269920000	162070000	205880000	19196088560200	22313405807300	24799982818000	1.40612e-05	7.26335e-06	8.30162e-06	8.3707	8.3707	8.3707	1.67981	0.867711	0.991747	0.0714286	0.0568182	0.0657895	72.2319	29.6797	39.2784	47.0633
P33650	Ferrous iron transport protein B	feoB	>sp|P33650|FEOB_ECOLI Ferrous iron transport protein B OS=Escherichia coli (strain K12) GN=feoB PE=1 SV=1	1	5	5	4	5	5	4	5	5	6.7	6.7	1.4545e-14	5.6	6.7	6.7	204730000	264760000	210260000	19196088560200	22313405807300	24799982818000	1.06652e-05	1.18655e-05	8.47823e-06	84.473	84.473	84.473	0.126256	0.140465	0.100366	0.0714286	0.0568182	0.0657895	5.42899	4.80455	3.97503	4.73619
P05825	Ferrienterobactin receptor	fepA	>sp|P05825|FEPA_ECOLI Ferrienterobactin receptor OS=Escherichia coli (strain K12) GN=fepA PE=1 SV=2	1	6	6	4	4	6	4	4	6	12.7	12.7	1.7664e-28	10.1	10.1	12.7	115580000	164160000	164860000	19196088560200	22313405807300	24799982818000	6.02102e-06	7.35701e-06	6.64759e-06	82.106	82.106	82.106	0.0733323	0.0896038	0.0809635	0.0714286	0.0568182	0.0657895	3.15329	3.06486	3.20658	3.14157
P0AEL6	Ferrienterobactin-binding periplasmic protein	fepB	>sp|P0AEL6|FEPB_ECOLI Ferrienterobactin-binding periplasmic protein OS=Escherichia coli (strain K12) GN=fepB PE=1 SV=1	1	2	2	2	1	1	2	1	1	10.4	10.4	1.506e-48	10.4	4.1	4.1	195490000	200980000	71732000	19196088560200	22313405807300	24799982818000	1.01838e-05	9.00714e-06	2.89242e-06	34.283	34.283	34.283	0.297052	0.262729	0.084369	0.0714286	0.0568182	0.0657895	12.7733	8.98653	3.34146	8.36708
P23878	Ferric enterobactin transport ATP-binding protein FepC	fepC	>sp|P23878|FEPC_ECOLI Ferric enterobactin transport ATP-binding protein FepC OS=Escherichia coli (strain K12) GN=fepC PE=3 SV=2	1	1	1	1	1	1	1	1	1	8.1	8.1	3.7648e-05	8.1	8.1	8.1	65592000	69292000	73803000	19196088560200	22313405807300	24799982818000	3.41695e-06	3.1054e-06	2.97593e-06	29.784	29.784	29.784	0.114724	0.104264	0.0999171	0.0714286	0.0568182	0.0657895	4.93314	3.5663	3.95724	4.15223
P0AGD7	Signal recognition particle protein	ffh	>sp|P0AGD7|SRP54_ECOLI Signal recognition particle protein OS=Escherichia coli (strain K12) GN=ffh PE=1 SV=1	1	18	18	17	17	17	17	17	17	51.2	51.2	1.2966e-297	49	47.5	44.2	7992500000	10364000000	10412000000	19196088560200	22313405807300	24799982818000	0.000416361	0.000464474	0.000419839	49.787	49.787	49.787	8.36284	9.32923	8.4327	0.0714286	0.0568182	0.0657895	359.602	319.102	333.979	337.561
P19323	Formate hydrogenlyase transcriptional activator	fhlA	>sp|P19323|FHLA_ECOLI Formate hydrogenlyase transcriptional activator OS=Escherichia coli (strain K12) GN=fhlA PE=4 SV=1	1	5	5	2	3	5	2	3	5	9	9	6.4232e-16	3.3	5.1	9	304470000	301860000	316150000	19196088560200	22313405807300	24799982818000	1.5861e-05	1.35282e-05	1.2748e-05	78.467	78.467	78.467	0.202136	0.172406	0.162463	0.0714286	0.0568182	0.0657895	8.69187	5.89707	6.43439	7.00778
P06971	Ferrichrome-iron receptor	fhuA	>sp|P06971|FHUA_ECOLI Ferrichrome-iron receptor OS=Escherichia coli (strain K12) GN=fhuA PE=1 SV=2	1	15	15	14	13	13	14	13	13	28.6	28.6	4.8465e-141	26.1	24.6	24.6	3836700000	4256600000	4699400000	19196088560200	22313405807300	24799982818000	0.000199869	0.000190764	0.000189492	82.181	82.181	82.181	2.43206	2.32127	2.30579	0.0714286	0.0568182	0.0657895	104.578	79.398	91.3214	91.7659
P07821	Iron(3+)-hydroxamate import ATP-binding protein FhuC	fhuC	>sp|P07821|FHUC_ECOLI Iron(3+)-hydroxamate import ATP-binding protein FhuC OS=Escherichia coli (strain K12) GN=fhuC PE=1 SV=3	1	5	5	5	4	3	5	4	3	20.8	20.8	3.9405e-17	20.8	15.1	11.3	238510000	273370000	164410000	19196088560200	22313405807300	24799982818000	1.24249e-05	1.22514e-05	6.62944e-06	28.886	28.886	28.886	0.430137	0.424129	0.229504	0.0714286	0.0568182	0.0657895	18.4959	14.5071	9.08955	14.0309
P69380	Ferrous-iron efflux pump FieF	fieF	>sp|P69380|FIEF_ECOLI Ferrous-iron efflux pump FieF OS=Escherichia coli (strain K12) GN=fieF PE=1 SV=1	1	3	3	2	2	3	2	2	3	15.3	15.3	1.1771e-19	11.3	11.3	15.3	198150000	408150000	522390000	19196088560200	22313405807300	24799982818000	1.03224e-05	1.82917e-05	2.10641e-05	32.927	32.927	32.927	0.313494	0.555523	0.639722	0.0714286	0.0568182	0.0657895	13.4802	19.0014	25.3364	19.2727
P0A6R3	DNA-binding protein fis	fis	>sp|P0A6R3|FIS_ECOLI DNA-binding protein fis OS=Escherichia coli (strain K12) GN=fis PE=1 SV=1	1	2	2	2	2	2	2	2	2	29.6	29.6	8.5132e-38	29.6	29.6	29.6	1053100000	1414600000	1515700000	19196088560200	22313405807300	24799982818000	5.48601e-05	6.33969e-05	6.1117e-05	11.24	11.24	11.24	4.88079	5.64029	5.43745	0.0714286	0.0568182	0.0657895	209.874	192.924	215.352	206.05
P0A9L3	FKBP-type 22 kDa peptidyl-prolyl cis-trans isomerase	fklB	>sp|P0A9L3|FKBB_ECOLI FKBP-type 22 kDa peptidyl-prolyl cis-trans isomerase OS=Escherichia coli (strain K12) GN=fklB PE=1 SV=2	1	9	9	8	9	9	8	9	9	52.4	52.4	2.7216e-169	52.4	52.4	52.4	7670300000	9060700000	9853000000	19196088560200	22313405807300	24799982818000	0.000399576	0.000406065	0.000397299	22.216	22.216	22.216	17.986	18.2781	17.8834	0.0714286	0.0568182	0.0657895	773.396	625.193	708.279	702.289
P45523	FKBP-type peptidyl-prolyl cis-trans isomerase fkpA	fkpA	>sp|P45523|FKBA_ECOLI FKBP-type peptidyl-prolyl cis-trans isomerase fkpA OS=Escherichia coli (strain K12) GN=fkpA PE=1 SV=1	1	11	11	10	8	9	10	8	9	44.8	44.8	1.384e-259	41.1	35.9	39.6	8458200000	15594000000	15601000000	19196088560200	22313405807300	24799982818000	0.000440621	0.000698862	0.000629073	28.882	28.882	28.882	15.2559	24.1972	21.7808	0.0714286	0.0568182	0.0657895	656.004	827.653	862.634	782.097
P0AEM0	FKBP-type 16 kDa peptidyl-prolyl cis-trans isomerase	fkpB	>sp|P0AEM0|FKBX_ECOLI FKBP-type 16 kDa peptidyl-prolyl cis-trans isomerase OS=Escherichia coli (strain K12) GN=fkpB PE=1 SV=2	1	3	3	1	1	2	1	1	2	30.9	30.9	1.7292e-25	7.4	11.4	19.5	12413000	0	39015000	19196088560200	22313405807300	24799982818000	6.46642e-07	0	1.57319e-06	16.081	16.081	16.081	0.0402116	0	0.0978289	0.0714286	0.0568182	0.0657895	1.7291	0	3.87454	1.86788
P61949	Flavodoxin-1	fldA	>sp|P61949|FLAV_ECOLI Flavodoxin-1 OS=Escherichia coli (strain K12) GN=fldA PE=1 SV=2	1	6	6	5	6	6	5	6	6	40.3	40.3	1.3709e-191	40.3	40.3	40.3	11448000000	9878300000	9472900000	19196088560200	22313405807300	24799982818000	0.000596371	0.000442707	0.000381972	19.737	19.737	19.737	30.2159	22.4303	19.3531	0.0714286	0.0568182	0.0657895	1299.28	767.218	766.484	944.329
P0ABY4	Flavodoxin-2	fldB	>sp|P0ABY4|FLAW_ECOLI Flavodoxin-2 OS=Escherichia coli (strain K12) GN=fldB PE=3 SV=1	1	3	3	3	2	2	3	2	2	34.1	34.1	1.026e-24	34.1	18.5	18.5	219190000	829850000	361020000	19196088560200	22313405807300	24799982818000	1.14185e-05	3.71906e-05	1.45573e-05	19.7	19.7	19.7	0.579618	1.88785	0.738948	0.0714286	0.0568182	0.0657895	24.9236	64.5731	29.2662	39.5876
P0ABX2	Flagellar basal-body rod protein flgC	flgC	>sp|P0ABX2|FLGC_ECOLI Flagellar basal-body rod protein flgC OS=Escherichia coli (strain K12) GN=flgC PE=3 SV=1	1	4	4	3	1	3	3	1	3	45.5	45.5	3.4133e-16	32.1	13.4	36.6	373190000	27937000	101600000	19196088560200	22313405807300	24799982818000	1.94409e-05	1.25203e-06	4.09678e-06	13.968	13.968	13.968	1.39182	0.0896354	0.293297	0.0714286	0.0568182	0.0657895	59.8483	3.06594	11.6161	24.8434
P75937	Flagellar hook protein flgE	flgE	>sp|P75937|FLGE_ECOLI Flagellar hook protein flgE OS=Escherichia coli (strain K12) GN=flgE PE=3 SV=3	1	8	8	7	4	7	7	4	7	32.3	32.3	1.6608e-124	29.4	15.4	28.9	1111200000	865490000	1501300000	19196088560200	22313405807300	24799982818000	5.78868e-05	3.87879e-05	6.05363e-05	42.045	42.045	42.045	1.37678	0.922533	1.4398	0.0714286	0.0568182	0.0657895	59.2016	31.5548	57.0236	49.26
P75938	Flagellar basal-body rod protein flgF	flgF	>sp|P75938|FLGF_ECOLI Flagellar basal-body rod protein flgF OS=Escherichia coli (strain K12) GN=flgF PE=3 SV=1	1	1	1	1	0	1	1	0	1	6.4	6.4	0.0011746	6.4	0	6.4	20104000	0	36425000	19196088560200	22313405807300	24799982818000	1.0473e-06	0	1.46875e-06	25.912	25.912	25.912	0.0404174	0	0.0566823	0.0714286	0.0568182	0.0657895	1.73795	0	2.24492	1.32762
P0ABX5	Flagellar basal-body rod protein flgG	flgG	>sp|P0ABX5|FLGG_ECOLI Flagellar basal-body rod protein flgG OS=Escherichia coli (strain K12) GN=flgG PE=3 SV=1	1	5	5	5	4	3	5	4	3	28.8	28.8	1.0052e-26	28.8	25.4	20.8	284520000	281420000	192190000	19196088560200	22313405807300	24799982818000	1.48218e-05	1.26121e-05	7.7496e-06	27.744	27.744	27.744	0.534233	0.45459	0.279325	0.0714286	0.0568182	0.0657895	22.972	15.549	11.0628	16.5279
P0A6S0	Flagellar L-ring protein	flgH	>sp|P0A6S0|FLGH_ECOLI Flagellar L-ring protein OS=Escherichia coli (strain K12) GN=flgH PE=3 SV=1	1	8	8	5	6	8	5	6	8	46.1	46.1	5.9337e-70	23.7	31.5	46.1	2342600000	3100400000	4365400000	19196088560200	22313405807300	24799982818000	0.000122035	0.000138948	0.000176024	24.615	24.615	24.615	4.95776	5.64485	7.1511	0.0714286	0.0568182	0.0657895	213.184	193.079	283.221	229.828
P0A6S3	Flagellar P-ring protein	flgI	>sp|P0A6S3|FLGI_ECOLI Flagellar P-ring protein OS=Escherichia coli (strain K12) GN=flgI PE=3 SV=1	1	7	7	6	5	7	6	5	7	26.8	26.8	3.7126e-46	24.1	20.3	26.8	1135800000	831700000	1228800000	19196088560200	22313405807300	24799982818000	5.91683e-05	3.72736e-05	4.95484e-05	38.169	38.169	38.169	1.55017	0.97654	1.29813	0.0714286	0.0568182	0.0657895	66.6572	33.4021	51.4129	50.4907
P33235	Flagellar hook-associated protein 1	flgK	>sp|P33235|FLGK_ECOLI Flagellar hook-associated protein 1 OS=Escherichia coli (strain K12) GN=flgK PE=3 SV=3	1	6	6	3	4	5	3	4	5	14.6	14.6	7.7895e-46	6.8	8.4	12.1	82010000	160460000	1168200000	19196088560200	22313405807300	24799982818000	4.27222e-06	7.19119e-06	4.71049e-05	57.929	57.929	57.929	0.0737493	0.124138	0.813148	0.0714286	0.0568182	0.0657895	3.17122	4.24609	32.205	13.2074
P29744	Flagellar hook-associated protein 3	flgL	>sp|P29744|FLGL_ECOLI Flagellar hook-associated protein 3 OS=Escherichia coli (strain K12) GN=flgL PE=1 SV=2	1	9	9	8	5	6	8	5	6	55.5	55.5	5.6039e-144	55.5	29.7	27.4	2960000000	2547200000	3149800000	19196088560200	22313405807300	24799982818000	0.000154198	0.000114156	0.000127008	34.281	34.281	34.281	4.49806	3.33	3.70491	0.0714286	0.0568182	0.0657895	193.417	113.901	146.734	151.351
P0AEM4	Negative regulator of flagellin synthesis	flgM	>sp|P0AEM4|FLGM_ECOLI Negative regulator of flagellin synthesis OS=Escherichia coli (strain K12) GN=flgM PE=1 SV=1	1	4	4	3	4	4	3	4	4	61.9	61.9	8.4435e-37	44.3	61.9	61.9	595420000	494350000	809500000	19196088560200	22313405807300	24799982818000	3.10178e-05	2.21548e-05	3.26412e-05	10.34	10.34	10.34	2.99979	2.14263	3.15678	0.0714286	0.0568182	0.0657895	128.991	73.2878	125.025	109.101
P43533	Flagella synthesis protein flgN	flgN	>sp|P43533|FLGN_ECOLI Flagella synthesis protein flgN OS=Escherichia coli (strain K12) GN=flgN PE=3 SV=2	1	2	2	1	2	2	1	2	2	24.6	24.6	7.9912e-19	13	24.6	24.6	49224000	118890000	158670000	19196088560200	22313405807300	24799982818000	2.56427e-06	5.32819e-06	6.39799e-06	15.867	15.867	15.867	0.16161	0.335803	0.403226	0.0714286	0.0568182	0.0657895	6.94925	11.486	15.9699	11.4684
P76298	Flagellar biosynthesis protein flhA	flhA	>sp|P76298|FLHA_ECOLI Flagellar biosynthesis protein flhA OS=Escherichia coli (strain K12) GN=flhA PE=1 SV=1	1	12	12	9	8	9	9	8	9	19.5	19.5	2.826e-63	16	13	15	534150000	990750000	1050800000	19196088560200	22313405807300	24799982818000	2.7826e-05	4.44016e-05	4.2371e-05	74.842	74.842	74.842	0.371796	0.593271	0.566139	0.0714286	0.0568182	0.0657895	15.9872	20.2926	22.4221	19.5673
P0ABY7	Flagellar transcriptional regulator FlhC	flhC	>sp|P0ABY7|FLHC_ECOLI Flagellar transcriptional regulator FlhC OS=Escherichia coli (strain K12) GN=flhC PE=1 SV=1	1	1	1	1	1	1	1	1	1	9.9	9.9	2.9861e-06	9.9	9.9	9.9	31407000	35251000	35758000	19196088560200	22313405807300	24799982818000	1.63611e-06	1.57981e-06	1.44186e-06	21.566	21.566	21.566	0.0758655	0.0732548	0.0668578	0.0714286	0.0568182	0.0657895	3.26221	2.50565	2.64792	2.80526
P0AEM6	RNA polymerase sigma factor for flagellar operon	fliA	>sp|P0AEM6|FLIA_ECOLI RNA polymerase sigma factor for flagellar operon OS=Escherichia coli (strain K12) GN=fliA PE=1 SV=1	1	9	9	9	8	8	9	8	8	52.3	52.3	1.2014e-147	52.3	46.9	46.9	1261000000	1881400000	2433800000	19196088560200	22313405807300	24799982818000	6.56905e-05	8.4317e-05	9.81372e-05	27.521	27.521	27.521	2.38692	3.06373	3.5659	0.0714286	0.0568182	0.0657895	102.638	104.794	141.228	116.22
P04949	Flagellin	fliC	>sp|P04949|FLIC_ECOLI Flagellin OS=Escherichia coli (strain K12) GN=fliC PE=1 SV=2	1	13	13	13	13	13	13	13	13	34.1	34.1	0	34.1	34.1	34.1	91419000000	109460000000	118960000000	19196088560200	22313405807300	24799982818000	0.00476238	0.00490557	0.00479678	51.294	51.294	51.294	92.8447	95.6364	93.5154	0.0714286	0.0568182	0.0657895	3992.32	3271.2	3703.7	3655.74
P24216	Flagellar hook-associated protein 2	fliD	>sp|P24216|FLID_ECOLI Flagellar hook-associated protein 2 OS=Escherichia coli (strain K12) GN=fliD PE=1 SV=5	1	10	10	8	9	8	8	9	8	36.1	36.1	2.5886e-129	29.7	32.3	28.8	1741200000	2008400000	2148900000	19196088560200	22313405807300	24799982818000	9.0706e-05	9.00087e-05	8.66493e-05	48.456	48.456	48.456	1.87192	1.85753	1.7882	0.0714286	0.0568182	0.0657895	80.4928	63.5361	70.8223	71.6171
P25798	Flagellar M-ring protein	fliF	>sp|P25798|FLIF_ECOLI Flagellar M-ring protein OS=Escherichia coli (strain K12) GN=fliF PE=3 SV=3	1	12	12	8	10	10	8	10	10	20.7	20.7	1.0689e-46	13.9	16.8	15.8	885290000	1528100000	2014700000	19196088560200	22313405807300	24799982818000	4.61182e-05	6.84835e-05	8.1238e-05	60.588	60.588	60.588	0.761178	1.13031	1.34083	0.0714286	0.0568182	0.0657895	32.7307	38.6619	53.1038	41.4988
P0ABZ1	Flagellar motor switch protein FliG	fliG	>sp|P0ABZ1|FLIG_ECOLI Flagellar motor switch protein FliG OS=Escherichia coli (strain K12) GN=fliG PE=1 SV=1	1	9	9	7	7	8	7	7	8	45.3	45.3	1.4589e-151	32.9	34.7	40.8	1952400000	2559500000	2319500000	19196088560200	22313405807300	24799982818000	0.000101708	0.000114707	9.35283e-05	36.776	36.776	36.776	2.76561	3.11907	2.54319	0.0714286	0.0568182	0.0657895	118.921	106.686	100.724	108.777
P52612	Flagellum-specific ATP synthase	fliI	>sp|P52612|FLII_ECOLI Flagellum-specific ATP synthase OS=Escherichia coli (strain K12) GN=fliI PE=3 SV=2	1	10	10	8	6	8	8	6	8	26.3	26.3	2.5777e-52	21	16.8	21.9	613380000	617950000	544360000	19196088560200	22313405807300	24799982818000	3.19534e-05	2.76941e-05	2.195e-05	49.315	49.315	49.315	0.647945	0.561576	0.445098	0.0714286	0.0568182	0.0657895	27.8616	19.2084	17.6282	21.5661
P06974	Flagellar motor switch protein FliM	fliM	>sp|P06974|FLIM_ECOLI Flagellar motor switch protein FliM OS=Escherichia coli (strain K12) GN=fliM PE=1 SV=1	1	11	11	10	10	9	10	10	9	34.1	34.1	1.2595e-58	31.1	31.1	30.8	1711500000	2305000000	2887000000	19196088560200	22313405807300	24799982818000	8.91588e-05	0.000103301	0.000116411	37.849	37.849	37.849	2.35564	2.7293	3.07568	0.0714286	0.0568182	0.0657895	101.293	93.3543	121.813	105.487
P15070	Flagellar motor switch protein FliN	fliN	>sp|P15070|FLIN_ECOLI Flagellar motor switch protein FliN OS=Escherichia coli (strain K12) GN=fliN PE=1 SV=1	1	3	3	2	3	3	2	3	3	16.8	16.8	7.843e-11	12.4	16.8	16.8	701290000	690010000	1023300000	19196088560200	22313405807300	24799982818000	3.6533e-05	3.09236e-05	4.12621e-05	14.855	14.855	14.855	2.4593	2.08169	2.77766	0.0714286	0.0568182	0.0657895	105.75	71.2034	110.01	95.6545
P22586	Flagellar protein fliO	fliO	>sp|P22586|FLIO_ECOLI Flagellar protein fliO OS=Escherichia coli (strain K12) GN=fliO PE=3 SV=3	1	1	1	1	1	1	1	1	1	8.3	8.3	0.0010771	8.3	8.3	8.3	60732000	185670000	156300000	19196088560200	22313405807300	24799982818000	3.16377e-06	8.32101e-06	6.30242e-06	12.67	12.67	12.67	0.249706	0.656749	0.497429	0.0714286	0.0568182	0.0657895	10.7373	22.4638	19.7008	17.634
P0AC05	Flagellar biosynthetic protein fliP	fliP	>sp|P0AC05|FLIP_ECOLI Flagellar biosynthetic protein fliP OS=Escherichia coli (strain K12) GN=fliP PE=3 SV=1	1	5	5	4	4	3	4	4	3	24.1	24.1	2.2135e-22	20.4	18.8	15.1	427370000	420240000	511480000	19196088560200	22313405807300	24799982818000	2.22634e-05	1.88335e-05	2.06242e-05	26.928	26.928	26.928	0.826775	0.699403	0.765902	0.0714286	0.0568182	0.0657895	35.5513	23.9228	30.3337	29.9359
P0AEM9	Cystine-binding periplasmic protein	fliY	>sp|P0AEM9|FLIY_ECOLI Cystine-binding periplasmic protein OS=Escherichia coli (strain K12) GN=fliY PE=1 SV=1	1	17	17	12	16	15	12	16	15	73.7	73.7	3.5371e-168	61.3	64.7	69.9	3616400000	4489300000	4490100000	19196088560200	22313405807300	24799982818000	0.000188393	0.000201193	0.000181053	29.039	29.039	29.039	6.48757	6.92837	6.23481	0.0714286	0.0568182	0.0657895	278.966	236.982	246.931	254.293
P15286	Flagellar regulator flk	flk	>sp|P15286|FLK_ECOLI Flagellar regulator flk OS=Escherichia coli (strain K12) GN=flk PE=3 SV=2	1	7	7	7	5	4	7	5	4	24.8	24.8	4.2861e-30	24.8	18.4	15.1	574490000	320700000	289590000	19196088560200	22313405807300	24799982818000	2.99275e-05	1.43725e-05	1.1677e-05	36.668	36.668	36.668	0.816174	0.391964	0.318453	0.0714286	0.0568182	0.0657895	35.0955	13.4069	12.6124	20.3716
P39180	Antigen 43;Antigen 43 alpha chain;Antigen 43 beta chain	flu	>sp|P39180|AG43_ECOLI Antigen 43 OS=Escherichia coli (strain K12) GN=flu PE=1 SV=3	1	12	12	11	10	12	11	10	12	19	19	2.2536e-151	16.7	15.7	19	1489200000	1538700000	2203900000	19196088560200	22313405807300	24799982818000	7.75783e-05	6.89585e-05	8.8867e-05	106.82	106.82	106.82	0.726253	0.645558	0.831932	0.0714286	0.0568182	0.0657895	31.2289	22.081	32.9489	28.7529
P23882	Methionyl-tRNA formyltransferase	fmt	>sp|P23882|FMT_ECOLI Methionyl-tRNA formyltransferase OS=Escherichia coli (strain K12) GN=fmt PE=1 SV=4	1	10	10	9	7	7	9	7	7	35.2	35.2	2.4549e-89	32.7	29.5	27.3	3182200000	3431600000	4356500000	19196088560200	22313405807300	24799982818000	0.000165773	0.000153791	0.000175665	34.168	34.168	34.168	4.85171	4.50102	5.14123	0.0714286	0.0568182	0.0657895	208.624	153.955	203.62	188.733
P0A9E5	Fumarate and nitrate reduction regulatory protein	fnr	>sp|P0A9E5|FNR_ECOLI Fumarate and nitrate reduction regulatory protein OS=Escherichia coli (strain K12) GN=fnr PE=1 SV=1	1	5	5	4	4	4	4	4	4	26.4	26.4	8.7423e-67	22	18	18	1507300000	1062500000	1298900000	19196088560200	22313405807300	24799982818000	7.85212e-05	4.76171e-05	5.2375e-05	27.967	27.967	27.967	2.80764	1.70262	1.87274	0.0714286	0.0568182	0.0657895	120.728	58.2373	74.1705	84.3787
P0AC23	Probable formate transporter 1	focA	>sp|P0AC23|FOCA_ECOLI Probable formate transporter 1 OS=Escherichia coli (strain K12) GN=focA PE=1 SV=1	1	2	2	2	2	2	2	2	2	8.4	8.4	2.5848e-19	8.4	8.4	8.4	421340000	1073300000	643500000	19196088560200	22313405807300	24799982818000	2.19493e-05	4.81011e-05	2.59476e-05	30.99	30.99	30.99	0.708269	1.55215	0.837289	0.0714286	0.0568182	0.0657895	30.4556	53.0906	33.1611	38.9024
P0ABQ4	Dihydrofolate reductase	folA	>sp|P0ABQ4|DYR_ECOLI Dihydrofolate reductase OS=Escherichia coli (strain K12) GN=folA PE=1 SV=1	1	4	4	3	4	4	3	4	4	35.2	35.2	7.2747e-73	30.2	35.2	35.2	1473900000	1097600000	1422800000	19196088560200	22313405807300	24799982818000	7.67813e-05	4.91902e-05	5.7371e-05	17.999	17.999	17.999	4.26586	2.73294	3.18746	0.0714286	0.0568182	0.0657895	183.432	93.4789	126.24	134.384
P0AC16	Dihydroneopterin aldolase	folB	>sp|P0AC16|FOLB_ECOLI Dihydroneopterin aldolase OS=Escherichia coli (strain K12) GN=folB PE=1 SV=1	1	5	5	5	3	3	5	3	3	54.9	54.9	2.3215e-98	54.9	36.1	36.1	1038200000	1137500000	2701400000	19196088560200	22313405807300	24799982818000	5.40839e-05	5.09783e-05	0.000108927	13.619	13.619	13.619	3.97121	3.74318	7.9982	0.0714286	0.0568182	0.0657895	170.762	128.034	316.771	205.189
P08192	Bifunctional protein folC;Folylpolyglutamate synthase;Dihydrofolate synthase	folC	>sp|P08192|FOLC_ECOLI Bifunctional protein folC OS=Escherichia coli (strain K12) GN=folC PE=1 SV=2	1	11	11	10	10	9	10	10	9	41	41	1.04e-134	33.9	34.1	32	1731900000	2112000000	2580400000	19196088560200	22313405807300	24799982818000	9.02215e-05	9.46516e-05	0.000104048	45.405	45.405	45.405	1.98704	2.08461	2.29156	0.0714286	0.0568182	0.0657895	85.4427	71.3031	90.758	82.5012
P24186	Bifunctional protein FolD;Methylenetetrahydrofolate dehydrogenase;Methenyltetrahydrofolate cyclohydrolase	folD	>sp|P24186|FOLD_ECOLI Bifunctional protein FolD OS=Escherichia coli (strain K12) GN=folD PE=1 SV=4	1	9	9	9	8	8	9	8	8	39.2	39.2	8.046e-119	39.2	35.8	35.8	4815400000	5266800000	6039200000	19196088560200	22313405807300	24799982818000	0.000250853	0.000236037	0.000243516	31.043	31.043	31.043	8.08083	7.60357	7.84448	0.0714286	0.0568182	0.0657895	347.476	260.076	310.683	306.078
P0A6T5	GTP cyclohydrolase 1	folE	>sp|P0A6T5|GCH1_ECOLI GTP cyclohydrolase 1 OS=Escherichia coli (strain K12) GN=folE PE=1 SV=2	1	12	12	11	11	10	11	11	10	73.9	73.9	1.5977e-236	73.9	70.7	70.7	8682000000	9797500000	10384000000	19196088560200	22313405807300	24799982818000	0.00045228	0.000439086	0.00041871	24.83	24.83	24.83	18.215	17.6837	16.8631	0.0714286	0.0568182	0.0657895	783.247	604.862	667.866	685.325
P0AC13	Dihydropteroate synthase	folP	>sp|P0AC13|DHPS_ECOLI Dihydropteroate synthase OS=Escherichia coli (strain K12) GN=folP PE=1 SV=1	1	7	7	5	5	7	5	5	7	32.6	32.6	3.115e-95	27.7	27.7	32.6	2060700000	2473300000	2995300000	19196088560200	22313405807300	24799982818000	0.00010735	0.000110844	0.000120778	30.615	30.615	30.615	3.50645	3.62057	3.94507	0.0714286	0.0568182	0.0657895	150.777	123.84	156.246	143.621
P0AC19	D-erythro-7,8-dihydroneopterin triphosphate epimerase	folX	>sp|P0AC19|FOLX_ECOLI D-erythro-7,8-dihydroneopterin triphosphate epimerase OS=Escherichia coli (strain K12) GN=folX PE=1 SV=2	1	7	7	6	6	6	6	6	6	67.5	67.5	1.3534e-232	67.5	67.5	56.7	3459600000	3127300000	2728800000	19196088560200	22313405807300	24799982818000	0.000180224	0.000140153	0.000110032	14.082	14.082	14.082	12.7982	9.95266	7.81369	0.0714286	0.0568182	0.0657895	550.322	340.426	309.463	400.071
P28861	Ferredoxin--NADP reductase	fpr	>sp|P28861|FENR_ECOLI Ferredoxin--NADP reductase OS=Escherichia coli (strain K12) GN=fpr PE=1 SV=4	1	5	5	3	4	5	3	4	5	33.1	33.1	3.1305e-53	17.7	26.6	33.1	848000000	963430000	1217500000	19196088560200	22313405807300	24799982818000	4.41757e-05	4.31772e-05	4.90928e-05	27.751	27.751	27.751	1.59186	1.55588	1.76905	0.0714286	0.0568182	0.0657895	68.4499	53.2181	70.0635	63.9105
P00363	Fumarate reductase flavoprotein subunit	frdA	>sp|P00363|FRDA_ECOLI Fumarate reductase flavoprotein subunit OS=Escherichia coli (strain K12) GN=frdA PE=1 SV=3	1	37	37	34	34	36	34	34	36	67.1	67.1	0	64.1	67.1	67.1	66693000000	74077000000	96306000000	19196088560200	22313405807300	24799982818000	0.0034743	0.00331984	0.00388331	65.971	65.971	65.971	52.6641	50.3228	58.8639	0.0714286	0.0568182	0.0657895	2264.56	1721.27	2331.32	2105.71
P0AC47	Fumarate reductase iron-sulfur subunit	frdB	>sp|P0AC47|FRDB_ECOLI Fumarate reductase iron-sulfur subunit OS=Escherichia coli (strain K12) GN=frdB PE=1 SV=2	1	10	10	10	9	9	10	9	9	67.6	67.6	3.684e-261	67.6	60.7	60.7	19629000000	26031000000	25615000000	19196088560200	22313405807300	24799982818000	0.00102255	0.00116661	0.00103286	27.123	27.123	27.123	37.7006	43.0118	38.0807	0.0714286	0.0568182	0.0657895	1621.12	1471.2	1508.2	1533.51
P0A8Q0	Fumarate reductase subunit C	frdC	>sp|P0A8Q0|FRDC_ECOLI Fumarate reductase subunit C OS=Escherichia coli (strain K12) GN=frdC PE=1 SV=1	1	4	4	3	4	3	3	4	3	23.7	23.7	4.6461e-14	18.3	23.7	18.3	3519900000	4599400000	5044700000	19196088560200	22313405807300	24799982818000	0.000183365	0.000206127	0.000203415	15.015	15.015	15.015	12.2122	13.7281	13.5475	0.0714286	0.0568182	0.0657895	525.123	469.563	536.552	510.412
P0A8Q3	Fumarate reductase subunit D	frdD	>sp|P0A8Q3|FRDD_ECOLI Fumarate reductase subunit D OS=Escherichia coli (strain K12) GN=frdD PE=1 SV=1	1	1	1	1	1	1	1	1	1	5.9	5.9	1.5367e-08	5.9	5.9	5.9	534330000	2494200000	112170000	19196088560200	22313405807300	24799982818000	2.78354e-05	0.00011178	4.52299e-06	13.107	13.107	13.107	2.1237	8.52829	0.345082	0.0714286	0.0568182	0.0657895	91.3192	291.706	13.6671	132.231
P0AEN1	NAD(P)H-flavin reductase	fre	>sp|P0AEN1|FRE_ECOLI NAD(P)H-flavin reductase OS=Escherichia coli (strain K12) GN=fre PE=1 SV=2	1	9	9	7	8	8	7	8	8	49.8	49.8	4.0987e-64	37.3	45.5	44.6	3112400000	3051400000	3795500000	19196088560200	22313405807300	24799982818000	0.000162137	0.000136752	0.000153044	26.242	26.242	26.242	6.17854	5.21118	5.83204	0.0714286	0.0568182	0.0657895	265.677	178.246	230.98	224.968
P25437	S-(hydroxymethyl)glutathione dehydrogenase	frmA	>sp|P25437|FRMA_ECOLI S-(hydroxymethyl)glutathione dehydrogenase OS=Escherichia coli (strain K12) GN=frmA PE=1 SV=3	1	11	11	9	11	9	9	11	9	46.3	46.3	1.3131e-116	35.5	46.3	36.9	4371900000	3676100000	3481000000	19196088560200	22313405807300	24799982818000	0.00022775	0.000164748	0.000140363	39.359	39.359	39.359	5.78647	4.18579	3.56622	0.0714286	0.0568182	0.0657895	248.818	143.173	141.241	177.744
P51025	S-formylglutathione hydrolase frmB	frmB	>sp|P51025|SFGH1_ECOLI S-formylglutathione hydrolase frmB OS=Escherichia coli (strain K12) GN=frmB PE=1 SV=2	1	1	1	0	1	1	0	1	1	2.9	2.9	0.0007114	0	2.9	2.9	0	131230000	120810000	19196088560200	22313405807300	24799982818000	0	5.88122e-06	4.87137e-06	31.424	31.424	31.424	0	0.187157	0.155021	0.0714286	0.0568182	0.0657895	0	6.40162	6.13964	4.18042
P0AAP3	Transcriptional repressor frmR	frmR	>sp|P0AAP3|FRMR_ECOLI Transcriptional repressor frmR OS=Escherichia coli (strain K12) GN=frmR PE=1 SV=1	1	4	4	4	4	3	4	4	3	45.1	45.1	2.48e-17	45.1	45.1	29.7	699310000	1101500000	1265000000	19196088560200	22313405807300	24799982818000	3.64298e-05	4.93649e-05	5.10081e-05	10.318	10.318	10.318	3.53071	4.78435	4.9436	0.0714286	0.0568182	0.0657895	151.82	163.647	195.793	170.42
P0A805	Ribosome-recycling factor	frr	>sp|P0A805|RRF_ECOLI Ribosome-recycling factor OS=Escherichia coli (strain K12) GN=frr PE=1 SV=1	1	15	15	14	13	15	14	13	15	88.1	88.1	0	87	83.8	88.1	22561000000	21936000000	34296000000	19196088560200	22313405807300	24799982818000	0.00117529	0.000983086	0.0013829	20.638	20.638	20.638	56.9479	47.6348	67.0077	0.0714286	0.0568182	0.0657895	2448.76	1629.33	2653.86	2243.98
P04335	Esterase frsA	frsA	>sp|P04335|FRSA_ECOLI Esterase frsA OS=Escherichia coli (strain K12) GN=frsA PE=3 SV=2	1	14	14	7	11	13	7	11	13	37.7	37.7	9.0788e-191	16.7	25.8	36	2568700000	4962500000	6023500000	19196088560200	22313405807300	24799982818000	0.000133814	0.0002224	0.000242883	47.008	47.008	47.008	2.84662	4.73111	5.16685	0.0714286	0.0568182	0.0657895	122.404	161.825	204.634	162.955
P20966	PTS system fructose-specific EIIBC component;Fructose-specific phosphotransferase enzyme IIB component;Fructose permease IIC component	fruA	>sp|P20966|PTFBC_ECOLI PTS system fructose-specific EIIBC component OS=Escherichia coli (strain K12) GN=fruA PE=4 SV=1	1	4	4	4	3	3	4	3	3	9.1	9.1	1.4148e-63	9.1	7.5	7.5	750730000	523190000	1112100000	19196088560200	22313405807300	24799982818000	3.91085e-05	2.34473e-05	4.48428e-05	57.518	57.518	57.518	0.679935	0.407652	0.77963	0.0714286	0.0568182	0.0657895	29.2372	13.9436	30.8775	24.6861
P69811	Multiphosphoryl transfer protein;Phosphocarrier protein HPr;Fructose-specific phosphotransferase enzyme IIA component	fruB	>sp|P69811|PTFAH_ECOLI Multiphosphoryl transfer protein OS=Escherichia coli (strain K12) GN=fruB PE=1 SV=1	1	9	9	7	9	9	7	9	9	33	33	6.0224e-94	26.6	33	33	1617500000	2526000000	2609800000	19196088560200	22313405807300	24799982818000	8.4262e-05	0.000113205	0.000105234	39.647	39.647	39.647	2.1253	2.85534	2.65427	0.0714286	0.0568182	0.0657895	91.3881	97.6655	105.123	98.0589
P0AEW9	1-phosphofructokinase	fruK	>sp|P0AEW9|K1PF_ECOLI 1-phosphofructokinase OS=Escherichia coli (strain K12) GN=fruK PE=3 SV=1	1	8	8	8	7	6	8	7	6	36.5	36.5	5.7252e-173	36.5	32.7	30.4	1429400000	1352500000	2167200000	19196088560200	22313405807300	24799982818000	7.44631e-05	6.06138e-05	8.73872e-05	33.755	33.755	33.755	2.20599	1.7957	2.58887	0.0714286	0.0568182	0.0657895	94.8574	61.421	102.533	86.2704
P0ACP1	Fructose repressor	fruR	>sp|P0ACP1|FRUR_ECOLI Fructose repressor OS=Escherichia coli (strain K12) GN=fruR PE=1 SV=1	1	11	11	9	10	10	9	10	10	58.7	58.7	2.1225e-231	49.7	49.7	49.7	2701000000	3280100000	3976800000	19196088560200	22313405807300	24799982818000	0.000140706	0.000147001	0.000160355	37.999	37.999	37.999	3.70288	3.86856	4.21998	0.0714286	0.0568182	0.0657895	159.224	132.322	167.133	152.893
P78055	Fructose-6-phosphate aldolase 1	fsaA	>sp|P78055|FSAA_ECOLI Fructose-6-phosphate aldolase 1 OS=Escherichia coli (strain K12) GN=fsaA PE=1 SV=2	1	4	4	4	4	4	4	4	4	22.3	22.3	1.632e-19	22.3	22.3	22.3	211370000	251860000	378650000	19196088560200	22313405807300	24799982818000	1.10111e-05	1.12874e-05	1.52682e-05	22.997	22.997	22.997	0.478806	0.49082	0.663919	0.0714286	0.0568182	0.0657895	20.5887	16.7883	26.2947	21.2239
P32669	Fructose-6-phosphate aldolase 2	fsaB	>sp|P32669|FSAB_ECOLI Fructose-6-phosphate aldolase 2 OS=Escherichia coli (strain K12) GN=fsaB PE=1 SV=1	1	5	5	3	3	3	3	3	3	36.8	36.8	4.3735e-102	20	25	25	276070000	366330000	69146000	19196088560200	22313405807300	24799982818000	1.43816e-05	1.64175e-05	2.78815e-06	23.555	23.555	23.555	0.610553	0.696985	0.118368	0.0714286	0.0568182	0.0657895	26.2538	23.8401	4.68798	18.2606
P52067	Fosmidomycin resistance protein	fsr	>sp|P52067|FSR_ECOLI Fosmidomycin resistance protein OS=Escherichia coli (strain K12) GN=fsr PE=1 SV=1	1	1	1	1	0	0	1	0	0	2.2	2.2	0.0014019	2.2	0	0	44941000	0	0	19196088560200	22313405807300	24799982818000	2.34115e-06	0	0	43.305	43.305	43.305	0.054062	0	0	0.0714286	0.0568182	0.0657895	2.32467	0	0	0.774888
P0A998	Ferritin-1	ftnA	>sp|P0A998|FTNA_ECOLI Ferritin-1 OS=Escherichia coli (strain K12) GN=ftnA PE=1 SV=1	1	8	8	6	8	8	6	8	8	69.7	69.7	2.4303e-276	50.3	69.7	69.7	25693000000	28494000000	40496000000	19196088560200	22313405807300	24799982818000	0.00133845	0.00127699	0.0016329	19.424	19.424	19.424	68.907	65.7429	84.0663	0.0714286	0.0568182	0.0657895	2963	2248.71	3329.47	2847.06
P0ABH0	Cell division protein FtsA	ftsA	>sp|P0ABH0|FTSA_ECOLI Cell division protein FtsA OS=Escherichia coli (strain K12) GN=ftsA PE=3 SV=1	1	14	14	13	11	12	13	11	12	56.2	56.2	0	54.5	49.5	51.2	3780500000	3803300000	4316700000	19196088560200	22313405807300	24799982818000	0.000196941	0.000170449	0.000174061	45.329	45.329	45.329	4.34471	3.76027	3.83994	0.0714286	0.0568182	0.0657895	186.822	128.618	152.082	155.841
P0A9R7	Cell division ATP-binding protein FtsE	ftsE	>sp|P0A9R7|FTSE_ECOLI Cell division ATP-binding protein FtsE OS=Escherichia coli (strain K12) GN=ftsE PE=1 SV=1	1	12	12	10	12	12	10	12	12	68.9	68.9	1.9468e-175	61.7	68.9	68.9	3258900000	5385900000	6268300000	19196088560200	22313405807300	24799982818000	0.000169769	0.000241375	0.000252754	24.439	24.439	24.439	6.94664	9.87663	10.3422	0.0714286	0.0568182	0.0657895	298.706	337.826	409.607	348.713
P0AAI3	ATP-dependent zinc metalloprotease FtsH	ftsH	>sp|P0AAI3|FTSH_ECOLI ATP-dependent zinc metalloprotease FtsH OS=Escherichia coli (strain K12) GN=ftsH PE=1 SV=1	1	39	39	34	37	36	34	37	36	68.8	68.8	0	63.8	67.1	62.9	19811000000	28971000000	32107000000	19196088560200	22313405807300	24799982818000	0.00103203	0.00129837	0.00129464	70.707	70.707	70.707	14.5959	18.3626	18.3099	0.0714286	0.0568182	0.0657895	627.624	628.086	725.168	660.293
P46889	DNA translocase FtsK	ftsK	>sp|P46889|FTSK_ECOLI DNA translocase FtsK OS=Escherichia coli (strain K12) GN=ftsK PE=1 SV=2	1	9	9	5	5	5	5	5	5	9	9	7.2393e-35	4.3	5.5	4.9	130920000	208240000	196540000	19196088560200	22313405807300	24799982818000	6.82014e-06	9.33251e-06	7.92501e-06	146.66	146.66	146.66	0.0465031	0.0636336	0.0540366	0.0714286	0.0568182	0.0657895	1.99963	2.17656	2.14013	2.10544
P29131	Cell division protein FtsN	ftsN	>sp|P29131|FTSN_ECOLI Cell division protein FtsN OS=Escherichia coli (strain K12) GN=ftsN PE=1 SV=3	1	6	6	4	4	3	4	4	3	22.6	22.6	1.0142e-29	14.4	19.1	12.2	202960000	542590000	463820000	19196088560200	22313405807300	24799982818000	1.0573e-05	2.43168e-05	1.87024e-05	35.793	35.793	35.793	0.295393	0.679372	0.522516	0.0714286	0.0568182	0.0657895	12.7019	23.2376	20.6944	18.878
P26648	Cell division protein FtsP	ftsP	>sp|P26648|FTSP_ECOLI Cell division protein FtsP OS=Escherichia coli (strain K12) GN=ftsP PE=1 SV=2	1	13	13	11	11	12	11	11	12	38.7	38.7	2.5762e-114	31.5	31.5	36.6	1901500000	2790900000	2842600000	19196088560200	22313405807300	24799982818000	9.90566e-05	0.000125077	0.000114621	51.858	51.858	51.858	1.91015	2.41192	2.21029	0.0714286	0.0568182	0.0657895	82.1365	82.4986	87.539	84.058
P0AC30	Cell division protein FtsX	ftsX	>sp|P0AC30|FTSX_ECOLI Cell division protein FtsX OS=Escherichia coli (strain K12) GN=ftsX PE=1 SV=1	1	8	8	5	8	8	5	8	8	27.8	27.8	6.293e-88	19	27.8	27.8	2096800000	3196600000	2753200000	19196088560200	22313405807300	24799982818000	0.000109231	0.000143259	0.000111016	38.543	38.543	38.543	2.83399	3.71687	2.88032	0.0714286	0.0568182	0.0657895	121.862	127.134	114.076	121.024
P10121	Cell division protein FtsY	ftsY	>sp|P10121|FTSY_ECOLI Cell division protein FtsY OS=Escherichia coli (strain K12) GN=ftsY PE=1 SV=1	1	22	22	18	21	22	18	21	22	54.3	54.3	0	50.5	54.3	54.3	4825700000	5671300000	8293700000	19196088560200	22313405807300	24799982818000	0.00025139	0.000254166	0.000334424	54.513	54.513	54.513	4.61156	4.66248	6.13475	0.0714286	0.0568182	0.0657895	198.297	159.478	242.968	200.248
P0A9A6	Cell division protein FtsZ	ftsZ	>sp|P0A9A6|FTSZ_ECOLI Cell division protein FtsZ OS=Escherichia coli (strain K12) GN=ftsZ PE=1 SV=1	1	26	26	23	23	26	23	23	26	83.6	83.6	0	80.7	80.7	83.6	39262000000	45615000000	47434000000	19196088560200	22313405807300	24799982818000	0.00204531	0.00204429	0.00191266	40.323	40.323	40.323	50.7232	50.6978	47.4335	0.0714286	0.0568182	0.0657895	2181.1	1734.09	1878.62	1931.27
P69922	L-fucose isomerase	fucI	>sp|P69922|FUCI_ECOLI L-fucose isomerase OS=Escherichia coli (strain K12) GN=fucI PE=1 SV=1	1	11	11	8	8	9	8	8	9	24.7	24.7	8.8746e-81	17.9	14.4	21.3	1244100000	1210000000	2001300000	19196088560200	22313405807300	24799982818000	6.48101e-05	5.42275e-05	8.06976e-05	64.976	64.976	64.976	0.997446	0.834577	1.24196	0.0714286	0.0568182	0.0657895	42.8902	28.5463	49.1882	40.2082
P11553	L-fuculokinase	fucK	>sp|P11553|FUCK_ECOLI L-fuculokinase OS=Escherichia coli (strain K12) GN=fucK PE=1 SV=1	1	2	2	2	2	2	2	2	2	5	5	8.4032e-07	5	5	5	106570000	112590000	111960000	19196088560200	22313405807300	24799982818000	5.55165e-06	5.04585e-06	4.51452e-06	53.235	53.235	53.235	0.104286	0.0947844	0.0848036	0.0714286	0.0568182	0.0657895	4.48429	3.24206	3.35867	3.695
P0A9S1	Lactaldehyde reductase	fucO	>sp|P0A9S1|FUCO_ECOLI Lactaldehyde reductase OS=Escherichia coli (strain K12) GN=fucO PE=1 SV=2	1	16	16	13	15	16	13	15	16	60.7	60.7	1.5796e-299	55	58.1	60.7	8976500000	8060100000	8221000000	19196088560200	22313405807300	24799982818000	0.000467621	0.000361222	0.000331492	40.513	40.513	40.513	11.5425	8.91621	8.18237	0.0714286	0.0568182	0.0657895	496.328	304.975	324.065	375.122
P0ACK8	L-fucose operon activator	fucR	>sp|P0ACK8|FUCR_ECOLI L-fucose operon activator OS=Escherichia coli (strain K12) GN=fucR PE=4 SV=1	1	3	3	2	2	3	2	2	3	21.4	21.4	2.5095e-26	10.3	10.3	21.4	91519000	82612000	267970000	19196088560200	22313405807300	24799982818000	4.76759e-06	3.70235e-06	1.08052e-05	27.362	27.362	27.362	0.174241	0.13531	0.3949	0.0714286	0.0568182	0.0657895	7.49237	4.62821	15.6401	9.25356
P0AEN8	L-fucose mutarotase	fucU	>sp|P0AEN8|FUCM_ECOLI L-fucose mutarotase OS=Escherichia coli (strain K12) GN=fucU PE=1 SV=1	1	5	5	4	4	5	4	4	5	32.1	32.1	1.5572e-54	32.1	32.1	32.1	4564900000	5410400000	5557400000	19196088560200	22313405807300	24799982818000	0.000237804	0.000242473	0.000224089	15.473	15.473	15.473	15.3689	15.6707	14.4826	0.0714286	0.0568182	0.0657895	660.865	536.01	573.586	590.154
P0AC33	Fumarate hydratase class I, aerobic	fumA	>sp|P0AC33|FUMA_ECOLI Fumarate hydratase class I, aerobic OS=Escherichia coli (strain K12) GN=fumA PE=1 SV=2	1	45	30	41	42	42	28	28	27	88	63.5	0	87.8	86.1	86.9	97525000000	98984000000	116300000000	19196088560200	22313405807300	24799982818000	0.00508046	0.00443608	0.00468952	60.298	60.298	60.298	84.2559	73.5692	77.7724	0.0714286	0.0568182	0.0657895	3623	2516.4	3080.2	3073.2
P14407	Fumarate hydratase class I, anaerobic	fumB	>sp|P14407|FUMB_ECOLI Fumarate hydratase class I, anaerobic OS=Escherichia coli (strain K12) GN=fumB PE=1 SV=2	1	31	16	27	28	30	14	14	15	72.4	41.8	0	69.9	67.7	71.9	34472000000	38191000000	39806000000	19196088560200	22313405807300	24799982818000	0.00179578	0.00171157	0.00160508	60.105	60.105	60.105	29.8774	28.4764	26.7046	0.0714286	0.0568182	0.0657895	1284.73	974.021	1057.64	1105.46
P05042	Fumarate hydratase class II	fumC	>sp|P05042|FUMC_ECOLI Fumarate hydratase class II OS=Escherichia coli (strain K12) GN=fumC PE=1 SV=1	1	16	16	15	14	15	15	14	15	52.9	52.9	2.3531e-214	48.8	43.5	47.5	4567000000	5195000000	5574700000	19196088560200	22313405807300	24799982818000	0.000237913	0.00023282	0.000224786	50.488	50.488	50.488	4.71227	4.61139	4.45227	0.0714286	0.0568182	0.0657895	202.628	157.73	176.334	178.897
P0A9A9	Ferric uptake regulation protein	fur	>sp|P0A9A9|FUR_ECOLI Ferric uptake regulation protein OS=Escherichia coli (strain K12) GN=fur PE=1 SV=1	1	9	9	6	9	8	6	9	8	90.5	90.5	0	70.9	90.5	85.1	7787000000	6620700000	10778000000	19196088560200	22313405807300	24799982818000	0.000405656	0.000296714	0.000434597	16.795	16.795	16.795	24.1534	17.6668	25.8766	0.0714286	0.0568182	0.0657895	1038.59	604.285	1024.85	889.243
P0A6M8	Elongation factor G	fusA	>sp|P0A6M8|EFG_ECOLI Elongation factor G OS=Escherichia coli (strain K12) GN=fusA PE=1 SV=2	1	52	52	51	51	52	51	51	52	78.4	78.4	0	75	75	78.4	164270000000	235630000000	257380000000	19196088560200	22313405807300	24799982818000	0.00855747	0.01056	0.0103782	77.58	77.58	77.58	110.305	136.118	133.775	0.0714286	0.0568182	0.0657895	4743.12	4655.85	5298.18	4899.05
P37147	UPF0716 protein fxsA	fxsA	>sp|P37147|FXSA_ECOLI UPF0716 protein fxsA OS=Escherichia coli (strain K12) GN=fxsA PE=1 SV=2	1	2	2	2	2	1	2	2	1	22.2	22.2	2.6555e-27	22.2	22.2	13.9	151820000	140140000	75256000	19196088560200	22313405807300	24799982818000	7.9089e-06	6.28053e-06	3.03452e-06	17.692	17.692	17.692	0.447033	0.354993	0.171519	0.0714286	0.0568182	0.0657895	19.2224	12.1424	6.79306	12.7193
P25526	Succinate-semialdehyde dehydrogenase [NADP(+)] GabD	gabD	>sp|P25526|GABD_ECOLI Succinate-semialdehyde dehydrogenase [NADP(+)] GabD OS=Escherichia coli (strain K12) GN=gabD PE=1 SV=1	1	8	8	4	5	6	4	5	6	26.3	26.3	7.1466e-75	14.5	15.8	18.9	360960000	465830000	778030000	19196088560200	22313405807300	24799982818000	1.88038e-05	2.08767e-05	3.13722e-05	51.719	51.719	51.719	0.363577	0.403656	0.606589	0.0714286	0.0568182	0.0657895	15.6338	13.8069	24.0241	17.8216
P22256	4-aminobutyrate aminotransferase GabT	gabT	>sp|P22256|GABT_ECOLI 4-aminobutyrate aminotransferase GabT OS=Escherichia coli (strain K12) GN=gabT PE=1 SV=1	1	2	2	1	2	1	1	2	1	6.8	6.8	6.9339e-17	3.1	6.8	3.1	91720000	101210000	102150000	19196088560200	22313405807300	24799982818000	4.77806e-06	4.53584e-06	4.11895e-06	45.774	45.774	45.774	0.104384	0.099092	0.0899846	0.0714286	0.0568182	0.0657895	4.4885	3.3894	3.56386	3.81392
P69908	Glutamate decarboxylase alpha	gadA	>sp|P69908|DCEA_ECOLI Glutamate decarboxylase alpha OS=Escherichia coli (strain K12) GN=gadA PE=1 SV=1	1	19	2	18	19	19	2	2	2	53.2	5.6	0	51.7	53.2	53.2	1682100000	1963000000	1408600000	19196088560200	22313405807300	24799982818000	8.76272e-05	8.7974e-05	5.67984e-05	52.685	52.685	52.685	1.66323	1.66981	1.07808	0.0714286	0.0568182	0.0657895	71.5189	57.1151	42.6975	57.1105
P69910	Glutamate decarboxylase beta	gadB	>sp|P69910|DCEB_ECOLI Glutamate decarboxylase beta OS=Escherichia coli (strain K12) GN=gadB PE=1 SV=1	1	19	2	18	19	19	2	2	2	53.2	5.6	0	51.7	53.2	53.2	27523000000	31936000000	29975000000	19196088560200	22313405807300	24799982818000	0.00143378	0.00143125	0.00120867	52.668	52.668	52.668	27.223	27.1749	22.9489	0.0714286	0.0568182	0.0657895	1170.59	929.505	908.895	1003
P63235	Probable glutamate/gamma-aminobutyrate antiporter	gadC	>sp|P63235|GADC_ECOLI Probable glutamate/gamma-aminobutyrate antiporter OS=Escherichia coli (strain K12) GN=gadC PE=1 SV=1	1	7	7	7	7	7	7	7	7	13.9	13.9	4.6765e-54	13.9	13.9	13.9	1713300000	1703800000	1738000000	19196088560200	22313405807300	24799982818000	8.92526e-05	7.63577e-05	7.00807e-05	55.076	55.076	55.076	1.62053	1.38641	1.27244	0.0714286	0.0568182	0.0657895	69.683	47.4214	50.3952	55.8332
P09147	UDP-glucose 4-epimerase	galE	>sp|P09147|GALE_ECOLI UDP-glucose 4-epimerase OS=Escherichia coli (strain K12) GN=galE PE=1 SV=1	1	14	14	10	13	13	10	13	13	65.4	65.4	2.5488e-261	44.4	65.1	55.6	4768800000	6895000000	6305000000	19196088560200	22313405807300	24799982818000	0.000248426	0.000309007	0.000254234	37.265	37.265	37.265	6.66646	8.29215	6.82233	0.0714286	0.0568182	0.0657895	286.658	283.629	270.2	280.162
P0AAB6	UTP--glucose-1-phosphate uridylyltransferase	galF	>sp|P0AAB6|GALF_ECOLI UTP--glucose-1-phosphate uridylyltransferase OS=Escherichia coli (strain K12) GN=galF PE=1 SV=1	1	12	11	11	12	12	10	11	11	60.9	58.2	3.0564e-242	57.9	60.9	60.9	3346300000	3993900000	6327300000	19196088560200	22313405807300	24799982818000	0.000174322	0.000178991	0.000255133	32.829	32.829	32.829	5.31	5.45222	7.77158	0.0714286	0.0568182	0.0657895	228.33	186.491	307.796	240.872
P0A6T3	Galactokinase	galK	>sp|P0A6T3|GAL1_ECOLI Galactokinase OS=Escherichia coli (strain K12) GN=galK PE=1 SV=2	1	6	6	6	6	6	6	6	6	18.6	18.6	4.4496e-187	18.6	18.6	18.6	2014600000	2821500000	4495000000	19196088560200	22313405807300	24799982818000	0.000104948	0.000126449	0.00018125	41.442	41.442	41.442	2.53242	3.05122	4.37359	0.0714286	0.0568182	0.0657895	108.894	104.366	173.217	128.826
P0A9C3	Aldose 1-epimerase	galM	>sp|P0A9C3|GALM_ECOLI Aldose 1-epimerase OS=Escherichia coli (strain K12) GN=galM PE=1 SV=1	1	13	13	12	13	12	12	13	12	55.8	55.8	0	55.8	55.8	55.8	17924000000	22441000000	23247000000	19196088560200	22313405807300	24799982818000	0.000933732	0.00100572	0.00093738	38.19	38.19	38.19	24.4496	26.3346	24.5452	0.0714286	0.0568182	0.0657895	1051.33	900.763	972.118	974.738
P0AEP1	Galactose-proton symporter	galP	>sp|P0AEP1|GALP_ECOLI Galactose-proton symporter OS=Escherichia coli (strain K12) GN=galP PE=1 SV=1	1	3	3	2	3	2	2	3	2	7.3	7.3	3.1122e-16	4.5	7.3	4.5	248620000	327500000	225690000	19196088560200	22313405807300	24799982818000	1.29516e-05	1.46773e-05	9.10041e-06	50.982	50.982	50.982	0.254043	0.287891	0.178502	0.0714286	0.0568182	0.0657895	10.9238	9.84719	7.06963	9.28022
P03024	HTH-type transcriptional regulator galR	galR	>sp|P03024|GALR_ECOLI HTH-type transcriptional regulator galR OS=Escherichia coli (strain K12) GN=galR PE=1 SV=1	1	6	6	5	6	5	5	6	5	21	21	9.4912e-26	17.5	21	17.5	486810000	623430000	498420000	19196088560200	22313405807300	24799982818000	2.53599e-05	2.79397e-05	2.00976e-05	37.094	37.094	37.094	0.683665	0.753214	0.541802	0.0714286	0.0568182	0.0657895	29.3976	25.7633	21.4582	25.5397
P25748	HTH-type transcriptional regulator galS	galS	>sp|P25748|GALS_ECOLI HTH-type transcriptional regulator galS OS=Escherichia coli (strain K12) GN=galS PE=1 SV=2	1	4	4	2	3	3	2	3	3	13.3	13.3	3.9424e-80	6.9	10.1	10.1	135860000	262740000	354930000	19196088560200	22313405807300	24799982818000	7.07748e-06	1.1775e-05	1.43117e-05	37.356	37.356	37.356	0.18946	0.31521	0.383117	0.0714286	0.0568182	0.0657895	8.1468	10.7816	15.1734	11.3673
P09148	Galactose-1-phosphate uridylyltransferase	galT	>sp|P09148|GAL7_ECOLI Galactose-1-phosphate uridylyltransferase OS=Escherichia coli (strain K12) GN=galT PE=1 SV=2	1	13	13	11	13	11	11	13	11	50.6	50.6	9.0193e-150	43.4	50.6	43.4	6776900000	11331000000	14244000000	19196088560200	22313405807300	24799982818000	0.000353035	0.000507811	0.000574355	39.645	39.645	39.645	8.90492	12.809	14.4875	0.0714286	0.0568182	0.0657895	382.911	438.125	573.78	464.939
P0AEP3	UTP--glucose-1-phosphate uridylyltransferase	galU	>sp|P0AEP3|GALU_ECOLI UTP--glucose-1-phosphate uridylyltransferase OS=Escherichia coli (strain K12) GN=galU PE=1 SV=2	1	16	15	15	15	15	14	14	14	66.9	64.2	0	66.9	60.6	60.6	17416000000	25783000000	31861000000	19196088560200	22313405807300	24799982818000	0.000907268	0.00115549	0.00128472	32.942	32.942	32.942	27.5414	35.0766	38.9994	0.0714286	0.0568182	0.0657895	1184.28	1199.78	1544.58	1309.55
P0A9B2	Glyceraldehyde-3-phosphate dehydrogenase A	gapA	>sp|P0A9B2|G3P1_ECOLI Glyceraldehyde-3-phosphate dehydrogenase A OS=Escherichia coli (strain K12) GN=gapA PE=1 SV=2	2	24	23	24	24	24	23	23	23	86.1	83.7	0	86.1	86.1	86.1	344680000000	339300000000	406980000000	19196088560200	22313405807300	24799982818000	0.0179557	0.0152061	0.0164105	35.532	35.532	35.532	505.34	427.955	461.851	0.0714286	0.0568182	0.0657895	21729.6	14638	18291.7	18219.8
P33898	Putative glyceraldehyde-3-phosphate dehydrogenase C	gapC	>sp|P33898|G3P3_ECOLI Putative glyceraldehyde-3-phosphate dehydrogenase C OS=Escherichia coli (strain K12) GN=gapC PE=5 SV=2	1	4	3	2	2	2	1	1	1	14.4	12	8.4192e-19	6	6.3	6.9	24438000	32894000	0	19196088560200	22313405807300	24799982818000	1.27307e-06	1.47418e-06	0	35.649	35.649	35.649	0.0357113	0.0413527	0	0.0714286	0.0568182	0.0657895	1.53559	1.41445	0	0.983345
P39829	D-galactarate dehydratase	garD	>sp|P39829|GARD_ECOLI D-galactarate dehydratase OS=Escherichia coli (strain K12) GN=garD PE=1 SV=2	1	14	14	11	11	13	11	11	13	41.9	41.9	4.1557e-151	32.9	34.4	40.2	2567000000	3409400000	5576800000	19196088560200	22313405807300	24799982818000	0.000133725	0.000152796	0.000224871	56.401	56.401	56.401	2.37097	2.7091	3.98701	0.0714286	0.0568182	0.0657895	101.952	92.6636	157.906	117.507
P23524	Glycerate kinase 2	garK	>sp|P23524|GLXK2_ECOLI Glycerate kinase 2 OS=Escherichia coli (strain K12) GN=garK PE=3 SV=2	1	7	7	6	5	6	6	5	6	20.7	20.7	3.311e-37	14.4	13.9	20.2	6729300000	1425400000	998910000	19196088560200	22313405807300	24799982818000	0.000350556	6.38809e-05	4.02787e-05	39.104	39.104	39.104	8.9647	1.63361	1.03004	0.0714286	0.0568182	0.0657895	385.482	55.8771	40.795	160.718
P23522	5-keto-4-deoxy-D-glucarate aldolase	garL	>sp|P23522|GARL_ECOLI 5-keto-4-deoxy-D-glucarate aldolase OS=Escherichia coli (strain K12) GN=garL PE=1 SV=2	1	7	7	6	7	7	6	7	7	32.4	32.4	1.1896e-68	25.4	32.4	32.4	3691700000	3955900000	4911700000	19196088560200	22313405807300	24799982818000	0.000192315	0.000177288	0.000198053	27.384	27.384	27.384	7.0229	6.47415	7.23242	0.0714286	0.0568182	0.0657895	301.985	221.445	286.442	269.957
P0AA80	Probable galactarate transporter	garP	>sp|P0AA80|GARP_ECOLI Probable galactarate transporter OS=Escherichia coli (strain K12) GN=garP PE=1 SV=1	1	1	1	0	1	0	0	1	0	2.7	2.7	0.00053265	0	2.7	0	0	42586000	0	19196088560200	22313405807300	24799982818000	0	1.90854e-06	0	49.009	49.009	49.009	0	0.0389426	0	0.0714286	0.0568182	0.0657895	0	1.33201	0	0.444005
P0ABQ2	2-hydroxy-3-oxopropionate reductase	garR	>sp|P0ABQ2|GARR_ECOLI 2-hydroxy-3-oxopropionate reductase OS=Escherichia coli (strain K12) GN=garR PE=1 SV=1	1	16	16	16	16	16	16	16	16	75.9	75.9	0	75.9	75.9	75.9	29910000000	32987000000	32941000000	19196088560200	22313405807300	24799982818000	0.00155813	0.00147835	0.00132827	30.427	30.427	30.427	51.2088	48.5867	43.6542	0.0714286	0.0568182	0.0657895	2201.98	1661.89	1728.94	1864.27
P36930	Galactitol utilization operon repressor	gatR	>sp|P36930|GATR_ECOLI Galactitol utilization operon repressor OS=Escherichia coli (strain K12) GN=gatR PE=4 SV=2	1	7	7	7	5	6	7	5	6	34.7	34.7	4.1534e-50	34.7	26.3	31.7	653120000	433930000	652810000	19196088560200	22313405807300	24799982818000	3.40236e-05	1.94471e-05	2.6323e-05	27.959	27.959	27.959	1.21691	0.695556	0.941486	0.0714286	0.0568182	0.0657895	52.3271	23.7912	37.2878	37.802
P15877	Quinoprotein glucose dehydrogenase	gcd	>sp|P15877|DHG_ECOLI Quinoprotein glucose dehydrogenase OS=Escherichia coli (strain K12) GN=gcd PE=1 SV=3	1	12	12	9	9	9	9	9	9	24.6	24.6	1.5344e-66	19.1	17.2	18.5	691190000	1207000000	1234600000	19196088560200	22313405807300	24799982818000	3.60068e-05	5.4093e-05	4.97823e-05	86.746	86.746	86.746	0.415083	0.62358	0.573886	0.0714286	0.0568182	0.0657895	17.8486	21.3293	22.7289	20.6356
P0AEP7	Glyoxylate carboligase	gcl	>sp|P0AEP7|GCL_ECOLI Glyoxylate carboligase OS=Escherichia coli (strain K12) GN=gcl PE=1 SV=2	1	1	1	0	1	0	0	1	0	2.4	2.4	0.07841	0	2.4	0	0	10224000	0	19196088560200	22313405807300	24799982818000	0	4.582e-07	0	64.731	64.731	64.731	0	0.00707852	0	0.0714286	0.0568182	0.0657895	0	0.242118	0	0.0807059
P05852	Probable tRNA threonylcarbamoyladenosine biosynthesis protein Gcp	gcp	>sp|P05852|GCP_ECOLI Probable tRNA threonylcarbamoyladenosine biosynthesis protein Gcp OS=Escherichia coli (strain K12) GN=gcp PE=1 SV=2	1	10	10	8	8	9	8	8	9	33.2	33.2	5.9689e-103	28.5	31.8	33.2	1899000000	1777800000	2251600000	19196088560200	22313405807300	24799982818000	9.89264e-05	7.96741e-05	9.07904e-05	36.008	36.008	36.008	2.74735	2.21268	2.52139	0.0714286	0.0568182	0.0657895	118.136	75.6836	99.8605	97.8933
P0A9F6	Glycine cleavage system transcriptional activator	gcvA	>sp|P0A9F6|GCVA_ECOLI Glycine cleavage system transcriptional activator OS=Escherichia coli (strain K12) GN=gcvA PE=1 SV=1	1	7	7	7	5	4	7	5	4	31.1	31.1	4.7431e-37	31.1	19.7	14.1	767620000	542790000	513990000	19196088560200	22313405807300	24799982818000	3.99884e-05	2.43257e-05	2.07254e-05	34.401	34.401	34.401	1.16242	0.707123	0.602466	0.0714286	0.0568182	0.0657895	49.984	24.1868	23.8608	32.6772
P0A6T9	Glycine cleavage system H protein	gcvH	>sp|P0A6T9|GCSH_ECOLI Glycine cleavage system H protein OS=Escherichia coli (strain K12) GN=gcvH PE=1 SV=2	1	2	2	2	2	2	2	2	2	23.3	23.3	3.4841e-44	23.3	23.3	23.3	483890000	745980000	777870000	19196088560200	22313405807300	24799982818000	2.52077e-05	3.34319e-05	3.13657e-05	13.811	13.811	13.811	1.82519	2.42067	2.27107	0.0714286	0.0568182	0.0657895	78.4833	82.798	89.9463	83.7426
P33195	Glycine dehydrogenase [decarboxylating]	gcvP	>sp|P33195|GCSP_ECOLI Glycine dehydrogenase [decarboxylating] OS=Escherichia coli (strain K12) GN=gcvP PE=1 SV=3	1	34	34	27	30	33	27	30	33	61.9	61.9	0	51.6	56.3	58.8	26603000000	30646000000	35025000000	19196088560200	22313405807300	24799982818000	0.00138586	0.00137343	0.0014123	104.38	104.38	104.38	13.277	13.158	13.5304	0.0714286	0.0568182	0.0657895	570.912	450.064	535.874	518.95
P0A9I3	Glycine cleavage system transcriptional repressor	gcvR	>sp|P0A9I3|GCVR_ECOLI Glycine cleavage system transcriptional repressor OS=Escherichia coli (strain K12) GN=gcvR PE=1 SV=2	1	1	1	1	1	1	1	1	1	6.8	6.8	1.2255e-22	6.8	6.8	6.8	609980000	694760000	1151500000	19196088560200	22313405807300	24799982818000	3.17763e-05	3.11364e-05	4.64315e-05	20.768	20.768	20.768	1.53006	1.49925	2.23572	0.0714286	0.0568182	0.0657895	65.7925	51.2812	88.5464	68.54
P27248	Aminomethyltransferase	gcvT	>sp|P27248|GCST_ECOLI Aminomethyltransferase OS=Escherichia coli (strain K12) GN=gcvT PE=1 SV=3	1	9	9	8	9	9	8	9	9	33	33	5.8845e-188	24.7	33	33	18548000000	23091000000	26009000000	19196088560200	22313405807300	24799982818000	0.000966239	0.00103485	0.00104875	40.146	40.146	40.146	24.0681	25.7771	26.1234	0.0714286	0.0568182	0.0657895	1034.93	881.695	1034.62	983.75
P00370	NADP-specific glutamate dehydrogenase	gdhA	>sp|P00370|DHE4_ECOLI NADP-specific glutamate dehydrogenase OS=Escherichia coli (strain K12) GN=gdhA PE=1 SV=1	1	23	23	21	19	18	21	19	18	72.9	72.9	0	68.7	60.4	55	5430000000	6918700000	6790100000	19196088560200	22313405807300	24799982818000	0.00028287	0.000310069	0.000273795	48.581	48.581	48.581	5.82265	6.38252	5.63584	0.0714286	0.0568182	0.0657895	250.374	218.311	223.209	230.631
P75913	Glyoxylate/hydroxypyruvate reductase A	ghrA	>sp|P75913|GHRA_ECOLI Glyoxylate/hydroxypyruvate reductase A OS=Escherichia coli (strain K12) GN=ghrA PE=1 SV=2	1	10	10	6	5	8	6	5	8	55.8	55.8	1.687e-135	28.5	30.4	42.9	507500000	343420000	1098800000	19196088560200	22313405807300	24799982818000	2.64377e-05	1.53907e-05	4.43065e-05	35.343	35.343	35.343	0.748032	0.435468	1.25361	0.0714286	0.0568182	0.0657895	32.1654	14.895	49.6497	32.2367
P37666	Glyoxylate/hydroxypyruvate reductase B	ghrB	>sp|P37666|GHRB_ECOLI Glyoxylate/hydroxypyruvate reductase B OS=Escherichia coli (strain K12) GN=ghrB PE=1 SV=3	1	11	11	11	11	11	11	11	11	34.3	34.3	3.6121e-143	34.3	34.3	34.3	6150000000	7650500000	8284900000	19196088560200	22313405807300	24799982818000	0.000320378	0.000342866	0.000334069	35.395	35.395	35.395	9.0515	9.68684	9.4383	0.0714286	0.0568182	0.0657895	389.214	331.334	373.807	364.785
P37330	Malate synthase G	glcB	>sp|P37330|MASZ_ECOLI Malate synthase G OS=Escherichia coli (strain K12) GN=glcB PE=1 SV=3	1	25	25	24	25	25	24	25	25	39.7	39.7	0	39	39.7	39.7	35955000000	49287000000	53382000000	19196088560200	22313405807300	24799982818000	0.00187304	0.00220885	0.0021525	80.488	80.488	80.488	23.271	27.4432	26.7431	0.0714286	0.0568182	0.0657895	1000.65	938.684	1059.17	999.502
P0ACL5	Glc operon transcriptional activator	glcC	>sp|P0ACL5|GLCC_ECOLI Glc operon transcriptional activator OS=Escherichia coli (strain K12) GN=glcC PE=4 SV=1	1	7	7	7	6	4	7	6	4	28.7	28.7	1.6514e-20	28.7	22.4	16.5	773250000	965140000	806200000	19196088560200	22313405807300	24799982818000	4.02816e-05	4.32538e-05	3.25081e-05	28.826	28.826	28.826	1.39741	1.50051	1.12773	0.0714286	0.0568182	0.0657895	60.0885	51.3244	44.6642	52.0257
P0AEP9	Glycolate oxidase subunit glcD	glcD	>sp|P0AEP9|GLCD_ECOLI Glycolate oxidase subunit glcD OS=Escherichia coli (strain K12) GN=glcD PE=3 SV=1	1	11	11	10	10	10	10	10	10	26.1	26.1	4.8727e-54	23.4	24.4	24.4	1937600000	1954400000	1716100000	19196088560200	22313405807300	24799982818000	0.000100937	8.75886e-05	6.91976e-05	53.811	53.811	53.811	1.87577	1.62771	1.28594	0.0714286	0.0568182	0.0657895	80.6582	55.675	50.9299	62.4211
P52073	Glycolate oxidase subunit glcE	glcE	>sp|P52073|GLCE_ECOLI Glycolate oxidase subunit glcE OS=Escherichia coli (strain K12) GN=glcE PE=4 SV=1	1	9	9	7	9	8	7	9	8	38.6	38.6	1.0052e-122	30.6	38.6	33.7	2027300000	2712400000	3794500000	19196088560200	22313405807300	24799982818000	0.00010561	0.000121559	0.000153004	38.361	38.361	38.361	2.75306	3.16882	3.98853	0.0714286	0.0568182	0.0657895	118.381	108.388	157.967	128.246
P52074	Glycolate oxidase iron-sulfur subunit	glcF	>sp|P52074|GLCF_ECOLI Glycolate oxidase iron-sulfur subunit OS=Escherichia coli (strain K12) GN=glcF PE=4 SV=1	1	5	5	2	5	4	2	5	4	14.7	14.7	1.867e-28	9.1	14.7	13	148030000	522530000	605650000	19196088560200	22313405807300	24799982818000	7.71147e-06	2.34178e-05	2.44214e-05	45.11	45.11	45.11	0.170948	0.519126	0.541374	0.0714286	0.0568182	0.0657895	7.35077	17.7565	21.4413	15.5162
P0AEQ1	Protein glcG	glcG	>sp|P0AEQ1|GLCG_ECOLI Protein glcG OS=Escherichia coli (strain K12) GN=glcG PE=3 SV=1	1	6	6	5	5	6	5	5	6	88.1	88.1	2.8326e-173	72.4	72.4	88.1	5070100000	5805400000	5186500000	19196088560200	22313405807300	24799982818000	0.000264122	0.000260175	0.000209133	13.737	13.737	13.737	19.227	18.9398	15.2241	0.0714286	0.0568182	0.0657895	826.762	647.826	602.954	692.514
P0A9S5	Glycerol dehydrogenase	gldA	>sp|P0A9S5|GLDA_ECOLI Glycerol dehydrogenase OS=Escherichia coli (strain K12) GN=gldA PE=1 SV=1	1	14	14	13	12	14	13	12	14	57.5	57.5	0	52.9	50.1	57.5	29124000000	35067000000	31853000000	19196088560200	22313405807300	24799982818000	0.00151718	0.00157157	0.0012844	38.712	38.712	38.712	39.1916	40.5964	33.1782	0.0714286	0.0568182	0.0657895	1685.24	1388.58	1314.03	1462.62
P0A6U8	Glycogen synthase	glgA	>sp|P0A6U8|GLGA_ECOLI Glycogen synthase OS=Escherichia coli (strain K12) GN=glgA PE=1 SV=1	1	17	17	15	17	16	15	17	16	42.1	42.1	1.8103e-243	36.3	42.1	40	9829600000	15916000000	11966000000	19196088560200	22313405807300	24799982818000	0.000512063	0.000713293	0.0004825	52.822	52.822	52.822	9.69412	13.5037	9.13446	0.0714286	0.0568182	0.0657895	416.847	461.888	361.773	413.503
P07762	1,4-alpha-glucan branching enzyme GlgB	glgB	>sp|P07762|GLGB_ECOLI 1,4-alpha-glucan branching enzyme GlgB OS=Escherichia coli (strain K12) GN=glgB PE=1 SV=1	1	20	20	15	18	19	15	18	19	34.3	34.3	1.0144e-200	25.1	27.2	30.5	6493800000	7629100000	8822700000	19196088560200	22313405807300	24799982818000	0.000338288	0.000341907	0.000355754	84.336	84.336	84.336	4.01119	4.0541	4.2183	0.0714286	0.0568182	0.0657895	172.481	138.669	167.067	159.406
P0A6V1	Glucose-1-phosphate adenylyltransferase	glgC	>sp|P0A6V1|GLGC_ECOLI Glucose-1-phosphate adenylyltransferase OS=Escherichia coli (strain K12) GN=glgC PE=1 SV=2	1	19	19	14	18	16	14	18	16	59.2	59.2	0	45	58	58	8791400000	11830000000	14211000000	19196088560200	22313405807300	24799982818000	0.000457979	0.000530175	0.000573025	48.697	48.697	48.697	9.40466	10.8872	11.7671	0.0714286	0.0568182	0.0657895	404.4	372.392	466.041	414.278
P0AC86	Glycogen phosphorylase	glgP	>sp|P0AC86|PHSG_ECOLI Glycogen phosphorylase OS=Escherichia coli (strain K12) GN=glgP PE=3 SV=1	1	23	23	21	21	22	21	21	22	34	34	0	29.1	30.2	32.9	4829800000	5892100000	7151000000	19196088560200	22313405807300	24799982818000	0.000251603	0.000264061	0.000288347	93.171	93.171	93.171	2.70045	2.83415	3.09481	0.0714286	0.0568182	0.0657895	116.119	96.941	122.571	111.877
P15067	Glycogen debranching enzyme	glgX	>sp|P15067|GLGX_ECOLI Glycogen debranching enzyme OS=Escherichia coli (strain K12) GN=glgX PE=1 SV=3	1	12	12	8	8	11	8	8	11	25.6	25.6	1.656e-126	16.4	16.6	23.7	956530000	905490000	2176900000	19196088560200	22313405807300	24799982818000	4.98294e-05	4.05805e-05	8.77783e-05	73.576	73.576	73.576	0.677251	0.551546	1.19303	0.0714286	0.0568182	0.0657895	29.1218	18.8654	47.2502	31.7458
P0A6V8	Glucokinase	glk	>sp|P0A6V8|GLK_ECOLI Glucokinase OS=Escherichia coli (strain K12) GN=glk PE=1 SV=1	1	8	8	7	6	7	7	6	7	43.9	43.9	9.3256e-82	39.3	29	33.6	4715100000	4194000000	3857200000	19196088560200	22313405807300	24799982818000	0.000245628	0.000187959	0.000155532	34.723	34.723	34.723	7.07393	5.41309	4.47923	0.0714286	0.0568182	0.0657895	304.179	185.152	177.401	222.244
P31120	Phosphoglucosamine mutase	glmM	>sp|P31120|GLMM_ECOLI Phosphoglucosamine mutase OS=Escherichia coli (strain K12) GN=glmM PE=1 SV=3	1	26	26	23	21	23	23	21	23	62.5	62.5	0	62.5	60.2	60.7	11882000000	14977000000	20067000000	19196088560200	22313405807300	24799982818000	0.00061898	0.000671211	0.000809154	47.543	47.543	47.543	13.0194	14.118	17.0194	0.0714286	0.0568182	0.0657895	559.833	482.899	674.058	572.263
P17169	Glucosamine--fructose-6-phosphate aminotransferase [isomerizing]	glmS	>sp|P17169|GLMS_ECOLI Glucosamine--fructose-6-phosphate aminotransferase [isomerizing] OS=Escherichia coli (strain K12) GN=glmS PE=1 SV=4	1	30	30	27	29	29	27	29	29	64.9	64.9	0	61.4	64.9	64.9	58705000000	74868000000	90395000000	19196088560200	22313405807300	24799982818000	0.00305818	0.00335529	0.00364496	66.894	66.894	66.894	45.7167	50.1583	54.4886	0.0714286	0.0568182	0.0657895	1965.82	1715.64	2158.04	1946.5
P0ACC7	Bifunctional protein GlmU;UDP-N-acetylglucosamine pyrophosphorylase;Glucosamine-1-phosphate N-acetyltransferase	glmU	>sp|P0ACC7|GLMU_ECOLI Bifunctional protein GlmU OS=Escherichia coli (strain K12) GN=glmU PE=1 SV=1	1	15	15	12	14	12	12	14	12	49.3	49.3	1.3359e-227	44.7	47.4	42.8	4238900000	6558500000	6038600000	19196088560200	22313405807300	24799982818000	0.000220821	0.000293926	0.000243492	49.19	49.19	49.19	4.48914	5.97533	4.95003	0.0714286	0.0568182	0.0657895	193.033	204.383	196.047	197.821
P0A9C5	Glutamine synthetase	glnA	>sp|P0A9C5|GLNA_ECOLI Glutamine synthetase OS=Escherichia coli (strain K12) GN=glnA PE=1 SV=2	1	22	22	21	22	22	21	22	22	55.4	55.4	0	53.1	55.4	55.4	20295000000	25414000000	31758000000	19196088560200	22313405807300	24799982818000	0.00105725	0.00113896	0.00128057	51.903	51.903	51.903	20.3697	21.9439	24.6723	0.0714286	0.0568182	0.0657895	875.896	750.583	977.152	867.877
P0A9Z1	Nitrogen regulatory protein P-II 1	glnB	>sp|P0A9Z1|GLNB_ECOLI Nitrogen regulatory protein P-II 1 OS=Escherichia coli (strain K12) GN=glnB PE=1 SV=1	1	5	5	4	5	5	4	5	5	65.2	65.2	3.6358e-117	45.5	65.2	65.2	2815100000	2968900000	3146800000	19196088560200	22313405807300	24799982818000	0.00014665	0.000133055	0.000126887	12.425	12.425	12.425	11.8028	10.7086	10.2122	0.0714286	0.0568182	0.0657895	507.52	366.283	404.459	426.087
P27249	[Protein-PII] uridylyltransferase	glnD	>sp|P27249|GLND_ECOLI [Protein-PII] uridylyltransferase OS=Escherichia coli (strain K12) GN=glnD PE=3 SV=2	1	22	22	15	18	20	15	18	20	29.4	29.4	9.2858e-112	17.4	23.6	26.7	2518200000	2671800000	3079200000	19196088560200	22313405807300	24799982818000	0.000131183	0.00011974	0.000124161	102.39	102.39	102.39	1.28121	1.16945	1.21263	0.0714286	0.0568182	0.0657895	55.092	40.0004	48.0266	47.7063
P30870	Glutamate-ammonia-ligase adenylyltransferase	glnE	>sp|P30870|GLNE_ECOLI Glutamate-ammonia-ligase adenylyltransferase OS=Escherichia coli (strain K12) GN=glnE PE=1 SV=2	1	15	15	10	12	12	10	12	12	21.9	21.9	1.9876e-151	13.4	16.3	18.8	1393200000	1307100000	2051100000	19196088560200	22313405807300	24799982818000	7.25773e-05	5.85791e-05	8.27057e-05	108.42	108.42	108.42	0.669409	0.540298	0.762827	0.0714286	0.0568182	0.0657895	28.7846	18.4807	30.212	25.8257
P0AFB8	Nitrogen regulation protein NR(I)	glnG	>sp|P0AFB8|NTRC_ECOLI Nitrogen regulation protein NR(I) OS=Escherichia coli (strain K12) GN=glnG PE=3 SV=1	1	11	11	10	9	11	10	9	11	30.1	30.1	8.0931e-129	27.5	25.6	30.1	1345100000	1607100000	1926300000	19196088560200	22313405807300	24799982818000	7.00716e-05	7.2024e-05	7.76734e-05	52.254	52.254	52.254	1.34098	1.37834	1.48646	0.0714286	0.0568182	0.0657895	57.6621	47.1456	58.8716	54.5598
P0AEQ3	Glutamine-binding periplasmic protein	glnH	>sp|P0AEQ3|GLNH_ECOLI Glutamine-binding periplasmic protein OS=Escherichia coli (strain K12) GN=glnH PE=1 SV=1	1	16	16	14	13	13	14	13	13	66.9	66.9	0	62.5	61.3	54.8	34115000000	37949000000	38794000000	19196088560200	22313405807300	24799982818000	0.00177718	0.00170073	0.00156428	27.19	27.19	27.19	65.3617	62.5497	57.5313	0.0714286	0.0568182	0.0657895	2810.55	2139.48	2278.54	2409.53
P0AFB5	Nitrogen regulation protein NR(II)	glnL	>sp|P0AFB5|NTRB_ECOLI Nitrogen regulation protein NR(II) OS=Escherichia coli (strain K12) GN=glnL PE=1 SV=1	1	6	6	6	5	5	6	5	5	20.3	20.3	6.0956e-19	20.3	18.1	18.1	359020000	360540000	579380000	19196088560200	22313405807300	24799982818000	1.87028e-05	1.6158e-05	2.33621e-05	38.556	38.556	38.556	0.485081	0.419079	0.605927	0.0714286	0.0568182	0.0657895	20.8585	14.3344	23.9979	19.7303
P0AEQ6	Glutamine transport system permease protein glnP	glnP	>sp|P0AEQ6|GLNP_ECOLI Glutamine transport system permease protein glnP OS=Escherichia coli (strain K12) GN=glnP PE=1 SV=1	1	4	4	4	4	4	4	4	4	17.4	17.4	2.1086e-20	17.4	17.4	17.4	2149500000	2965300000	2758900000	19196088560200	22313405807300	24799982818000	0.000111976	0.000132893	0.000111246	24.364	24.364	24.364	4.59596	5.45449	4.566	0.0714286	0.0568182	0.0657895	197.626	186.568	180.838	188.344
P10346	Glutamine transport ATP-binding protein GlnQ	glnQ	>sp|P10346|GLNQ_ECOLI Glutamine transport ATP-binding protein GlnQ OS=Escherichia coli (strain K12) GN=glnQ PE=1 SV=1	1	7	7	7	6	6	7	6	6	32.5	32.5	8.1545e-59	32.5	28.8	28.8	4189200000	5997500000	4804700000	19196088560200	22313405807300	24799982818000	0.000218232	0.000268785	0.000193738	26.731	26.731	26.731	8.164	10.0552	7.24769	0.0714286	0.0568182	0.0657895	351.052	343.932	287.047	327.344
P00962	Glutamine--tRNA ligase	glnS	>sp|P00962|SYQ_ECOLI Glutamine--tRNA ligase OS=Escherichia coli (strain K12) GN=glnS PE=1 SV=3	1	22	22	19	19	20	19	19	20	50.9	50.9	0	44	42.1	46.6	13145000000	15346000000	18893000000	19196088560200	22313405807300	24799982818000	0.000684775	0.000687748	0.000761815	63.477	63.477	63.477	10.7878	10.8346	12.0014	0.0714286	0.0568182	0.0657895	463.874	370.593	475.32	436.595
P0AC81	Lactoylglutathione lyase	gloA	>sp|P0AC81|LGUL_ECOLI Lactoylglutathione lyase OS=Escherichia coli (strain K12) GN=gloA PE=1 SV=1	1	6	6	6	6	6	6	6	6	59.3	59.3	2.969e-131	59.3	59.3	59.3	7558500000	10859000000	12731000000	19196088560200	22313405807300	24799982818000	0.000393752	0.000486658	0.000513347	14.92	14.92	14.92	26.3909	32.6178	34.4066	0.0714286	0.0568182	0.0657895	1134.81	1115.68	1362.68	1204.39
P0AC84	Hydroxyacylglutathione hydrolase	gloB	>sp|P0AC84|GLO2_ECOLI Hydroxyacylglutathione hydrolase OS=Escherichia coli (strain K12) GN=gloB PE=1 SV=1	1	4	4	4	4	4	4	4	4	25.9	25.9	3.1431e-41	25.9	25.9	25.9	805420000	1091600000	930800000	19196088560200	22313405807300	24799982818000	4.19575e-05	4.89213e-05	3.75323e-05	28.434	28.434	28.434	1.47561	1.72052	1.31998	0.0714286	0.0568182	0.0657895	63.4512	58.8496	52.2781	58.193
P0A9C0	Anaerobic glycerol-3-phosphate dehydrogenase subunit A	glpA	>sp|P0A9C0|GLPA_ECOLI Anaerobic glycerol-3-phosphate dehydrogenase subunit A OS=Escherichia coli (strain K12) GN=glpA PE=1 SV=1	1	30	30	27	29	29	27	29	29	59	59	0	59	57.9	57.4	20752000000	27196000000	32850000000	19196088560200	22313405807300	24799982818000	0.00108105	0.00121882	0.0013246	58.958	58.958	58.958	18.336	20.6727	22.4668	0.0714286	0.0568182	0.0657895	788.448	707.099	889.804	795.117
P13033	Anaerobic glycerol-3-phosphate dehydrogenase subunit B	glpB	>sp|P13033|GLPB_ECOLI Anaerobic glycerol-3-phosphate dehydrogenase subunit B OS=Escherichia coli (strain K12) GN=glpB PE=1 SV=1	1	9	9	9	8	8	9	8	8	31	31	8.6337e-103	31	25.5	25.5	13982000000	16435000000	16622000000	19196088560200	22313405807300	24799982818000	0.000728378	0.000736553	0.000670242	45.357	45.357	45.357	16.0588	16.239	14.777	0.0714286	0.0568182	0.0657895	690.527	555.448	585.249	610.408
P0A996	Anaerobic glycerol-3-phosphate dehydrogenase subunit C	glpC	>sp|P0A996|GLPC_ECOLI Anaerobic glycerol-3-phosphate dehydrogenase subunit C OS=Escherichia coli (strain K12) GN=glpC PE=1 SV=1	1	26	26	22	25	23	22	25	23	73.5	73.5	0	67.9	73.5	64.1	11491000000	15846000000	19802000000	19196088560200	22313405807300	24799982818000	0.000598612	0.000710156	0.000798468	44.108	44.108	44.108	13.5715	16.1004	18.1026	0.0714286	0.0568182	0.0657895	583.574	550.707	716.957	617.079
P13035	Aerobic glycerol-3-phosphate dehydrogenase	glpD	>sp|P13035|GLPD_ECOLI Aerobic glycerol-3-phosphate dehydrogenase OS=Escherichia coli (strain K12) GN=glpD PE=1 SV=3	1	28	28	23	26	27	23	26	27	57.5	57.5	0	46.1	55.9	55.9	10452000000	13210000000	15639000000	19196088560200	22313405807300	24799982818000	0.000544486	0.000592021	0.000630605	56.75	56.75	56.75	9.59447	10.4321	11.112	0.0714286	0.0568182	0.0657895	412.562	356.825	440.093	403.16
P0AER0	Glycerol uptake facilitator protein	glpF	>sp|P0AER0|GLPF_ECOLI Glycerol uptake facilitator protein OS=Escherichia coli (strain K12) GN=glpF PE=1 SV=1	1	2	2	2	2	2	2	2	2	5.7	5.7	1.5382e-47	5.7	5.7	5.7	803920000	1619200000	1496200000	19196088560200	22313405807300	24799982818000	4.18794e-05	7.25662e-05	6.03307e-05	29.78	29.78	29.78	1.40629	2.43674	2.02588	0.0714286	0.0568182	0.0657895	60.4705	83.3477	80.2355	74.6846
P09391	Rhomboid protease glpG	glpG	>sp|P09391|GLPG_ECOLI Rhomboid protease glpG OS=Escherichia coli (strain K12) GN=glpG PE=1 SV=5	1	1	1	1	1	1	1	1	1	3.3	3.3	0.0038048	3.3	3.3	3.3	150900000	273700000	220940000	19196088560200	22313405807300	24799982818000	7.86098e-06	1.22662e-05	8.90888e-06	31.306	31.306	31.306	0.251101	0.391815	0.284574	0.0714286	0.0568182	0.0657895	10.7974	13.4019	11.2706	11.8233
P0A6F3	Glycerol kinase	glpK	>sp|P0A6F3|GLPK_ECOLI Glycerol kinase OS=Escherichia coli (strain K12) GN=glpK PE=1 SV=2	1	28	28	25	26	28	25	26	28	66.5	66.5	0	61.4	61.4	66.5	29170000000	40018000000	43957000000	19196088560200	22313405807300	24799982818000	0.00151958	0.00179345	0.00177246	56.23	56.23	56.23	27.0244	31.8949	31.5216	0.0714286	0.0568182	0.0657895	1162.05	1090.95	1248.42	1167.14
P09394	Glycerophosphoryl diester phosphodiesterase	glpQ	>sp|P09394|GLPQ_ECOLI Glycerophosphoryl diester phosphodiesterase OS=Escherichia coli (strain K12) GN=glpQ PE=1 SV=2	1	19	19	16	19	19	16	19	19	62.3	62.3	0	57.8	62.3	62.3	79614000000	98788000000	83363000000	19196088560200	22313405807300	24799982818000	0.00414741	0.00442729	0.00336141	40.843	40.843	40.843	101.545	108.398	82.3009	0.0714286	0.0568182	0.0657895	4366.44	3707.7	3259.55	3777.9
P0ACL0	Glycerol-3-phosphate regulon repressor	glpR	>sp|P0ACL0|GLPR_ECOLI Glycerol-3-phosphate regulon repressor OS=Escherichia coli (strain K12) GN=glpR PE=1 SV=1	1	5	5	5	3	3	5	3	3	27	27	4.3783e-29	27	14.7	14.7	370460000	547700000	586670000	19196088560200	22313405807300	24799982818000	1.92987e-05	2.45458e-05	2.36561e-05	28.048	28.048	28.048	0.688061	0.875135	0.843414	0.0714286	0.0568182	0.0657895	29.5866	29.9336	33.4036	30.9746
P08194	Glycerol-3-phosphate transporter	glpT	>sp|P08194|GLPT_ECOLI Glycerol-3-phosphate transporter OS=Escherichia coli (strain K12) GN=glpT PE=1 SV=1	1	8	8	8	8	8	8	8	8	20.6	20.6	5.8348e-100	20.6	20.6	20.6	11490000000	9935700000	14388000000	19196088560200	22313405807300	24799982818000	0.000598559	0.000445279	0.000580162	50.31	50.31	50.31	11.8974	8.85071	11.5317	0.0714286	0.0568182	0.0657895	511.589	302.735	456.717	423.68
P0A9C9	Fructose-1,6-bisphosphatase 1 class 2	glpX	>sp|P0A9C9|GLPX_ECOLI Fructose-1,6-bisphosphatase 1 class 2 OS=Escherichia coli (strain K12) GN=glpX PE=1 SV=1	1	13	13	11	13	12	11	13	12	42.6	42.6	5.084e-94	34.5	42.6	38.1	2926900000	2642200000	5335800000	19196088560200	22313405807300	24799982818000	0.000152474	0.000118413	0.000215153	35.852	35.852	35.852	4.25287	3.30283	6.00115	0.0714286	0.0568182	0.0657895	182.873	112.972	237.677	177.841
P52101	Sensor histidine kinase GlrK	glrK	>sp|P52101|GLRK_ECOLI Sensor histidine kinase GlrK OS=Escherichia coli (strain K12) GN=glrK PE=1 SV=3	1	3	3	2	2	2	2	2	2	7.4	7.4	1.7469e-09	5.3	3.8	5.3	194730000	56236000	227790000	19196088560200	22313405807300	24799982818000	1.01443e-05	2.52028e-06	9.18509e-06	53.33	53.33	53.33	0.190217	0.0472582	0.172231	0.0714286	0.0568182	0.0657895	8.17932	1.61644	6.82126	5.53901
P0AFU4	Transcriptional regulatory protein GlrR	glrR	>sp|P0AFU4|GLRR_ECOLI Transcriptional regulatory protein GlrR OS=Escherichia coli (strain K12) GN=glrR PE=1 SV=1	1	6	6	3	5	5	3	5	5	19.1	19.1	4.4189e-27	8.8	16.2	14.9	753350000	1022400000	805510000	19196088560200	22313405807300	24799982818000	3.9245e-05	4.582e-05	3.24803e-05	49.148	49.148	49.148	0.798506	0.932286	0.660866	0.0714286	0.0568182	0.0657895	34.3358	31.8884	26.1738	30.7993
P0A6W0	Glutaminase 2	glsA2	>sp|P0A6W0|GLSA2_ECOLI Glutaminase 2 OS=Escherichia coli (strain K12) GN=glsA2 PE=3 SV=1	1	4	4	2	4	3	2	4	3	19.8	19.8	1.6936e-48	12	19.8	16.6	242670000	401900000	377600000	19196088560200	22313405807300	24799982818000	1.26416e-05	1.80116e-05	1.52258e-05	33.515	33.515	33.515	0.377193	0.537419	0.454299	0.0714286	0.0568182	0.0657895	16.2193	18.3822	17.9926	17.5314
P0ABH7	Citrate synthase	gltA	>sp|P0ABH7|CISY_ECOLI Citrate synthase OS=Escherichia coli (strain K12) GN=gltA PE=1 SV=1	1	19	19	19	19	18	19	19	18	57.4	57.4	0	57.4	57.4	56.2	69614000000	82051000000	102460000000	19196088560200	22313405807300	24799982818000	0.00362647	0.00367721	0.00413145	48.014	48.014	48.014	75.5294	76.5861	86.0469	0.0714286	0.0568182	0.0657895	3247.76	2619.59	3407.91	3091.76
P09831	Glutamate synthase [NADPH] large chain	gltB	>sp|P09831|GLTB_ECOLI Glutamate synthase [NADPH] large chain OS=Escherichia coli (strain K12) GN=gltB PE=1 SV=3	1	10	10	7	7	7	7	7	7	8.1	8.1	3.758e-52	5.9	6.1	5.4	422060000	649440000	524800000	19196088560200	22313405807300	24799982818000	2.19868e-05	2.91054e-05	2.11613e-05	163.3	163.3	163.3	0.13464	0.178233	0.129585	0.0714286	0.0568182	0.0657895	5.78954	6.09636	5.13227	5.67272
P09832	Glutamate synthase [NADPH] small chain	gltD	>sp|P09832|GLTD_ECOLI Glutamate synthase [NADPH] small chain OS=Escherichia coli (strain K12) GN=gltD PE=1 SV=3	1	7	6	2	4	7	1	3	6	23.7	19.7	1.5972e-37	6.6	14.8	23.7	304090000	286860000	589740000	19196088560200	22313405807300	24799982818000	1.58412e-05	1.28559e-05	2.37799e-05	52.015	52.015	52.015	0.304552	0.247158	0.457173	0.0714286	0.0568182	0.0657895	13.0957	8.45394	18.1065	13.2187
P37902	Glutamate/aspartate periplasmic-binding protein	gltI	>sp|P37902|GLTI_ECOLI Glutamate/aspartate periplasmic-binding protein OS=Escherichia coli (strain K12) GN=gltI PE=1 SV=2	1	11	11	11	10	11	11	10	11	53.3	53.3	7.8493e-277	53.3	53.3	53.3	4391200000	5108200000	6508300000	19196088560200	22313405807300	24799982818000	0.000228755	0.00022893	0.000262432	33.42	33.42	33.42	6.84485	6.85008	7.85253	0.0714286	0.0568182	0.0657895	294.329	234.304	311.002	279.878
P0AER3	Glutamate/aspartate transport system permease protein gltJ	gltJ	>sp|P0AER3|GLTJ_ECOLI Glutamate/aspartate transport system permease protein gltJ OS=Escherichia coli (strain K12) GN=gltJ PE=3 SV=1	1	2	2	0	1	2	0	1	2	13.8	13.8	2.8953e-05	0	6.1	13.8	0	57674000	81259000	19196088560200	22313405807300	24799982818000	0	2.58472e-06	3.27657e-06	27.502	27.502	27.502	0	0.0939831	0.11914	0.0714286	0.0568182	0.0657895	0	3.21465	4.71855	2.6444
P0AER5	Glutamate/aspartate transport system permease protein gltK	gltK	>sp|P0AER5|GLTK_ECOLI Glutamate/aspartate transport system permease protein gltK OS=Escherichia coli (strain K12) GN=gltK PE=1 SV=1	1	1	1	1	1	1	1	1	1	4	4	0.0023178	4	4	4	11323000	15326000	10773000	19196088560200	22313405807300	24799982818000	5.8986e-07	6.86852e-07	4.34395e-07	24.914	24.914	24.914	0.0236758	0.0275689	0.0174358	0.0714286	0.0568182	0.0657895	1.01806	0.942982	0.690549	0.883864
P0AAG3	Glutamate/aspartate transport ATP-binding protein GltL	gltL	>sp|P0AAG3|GLTL_ECOLI Glutamate/aspartate transport ATP-binding protein GltL OS=Escherichia coli (strain K12) GN=gltL PE=3 SV=1	1	1	1	1	1	1	1	1	1	5	5	2.6199e-06	5	5	5	72184000	55495000	106280000	19196088560200	22313405807300	24799982818000	3.76035e-06	2.48707e-06	4.28549e-06	26.661	26.661	26.661	0.141043	0.0932849	0.16074	0.0714286	0.0568182	0.0657895	6.06485	3.19077	6.36615	5.20726
P21345	Proton glutamate symport protein	gltP	>sp|P21345|GLTP_ECOLI Proton glutamate symport protein OS=Escherichia coli (strain K12) GN=gltP PE=1 SV=2	1	4	4	4	4	4	4	4	4	13.7	13.7	2.2353e-26	13.7	13.7	13.7	1002300000	1574800000	1605300000	19196088560200	22313405807300	24799982818000	5.22138e-05	7.05764e-05	6.47299e-05	47.159	47.159	47.159	1.10719	1.49656	1.37259	0.0714286	0.0568182	0.0657895	47.609	51.1893	54.3617	51.0533
P0AER8	Sodium/glutamate symport carrier protein	gltS	>sp|P0AER8|GLTS_ECOLI Sodium/glutamate symport carrier protein OS=Escherichia coli (strain K12) GN=gltS PE=1 SV=1	1	2	2	2	2	2	2	2	2	7.2	7.2	4.3201e-13	7.2	7.2	7.2	111280000	145040000	165940000	19196088560200	22313405807300	24799982818000	5.79701e-06	6.50013e-06	6.69113e-06	42.425	42.425	42.425	0.136641	0.153215	0.157717	0.0714286	0.0568182	0.0657895	5.87558	5.24063	6.24641	5.78754
P04805	Glutamate--tRNA ligase	gltX	>sp|P04805|SYE_ECOLI Glutamate--tRNA ligase OS=Escherichia coli (strain K12) GN=gltX PE=1 SV=1	1	23	23	22	22	23	22	22	23	56.5	56.5	0	56.5	56.5	56.5	23500000000	28363000000	38802000000	19196088560200	22313405807300	24799982818000	0.00122421	0.00127112	0.0015646	53.815	53.815	53.815	22.7484	23.6202	29.0736	0.0714286	0.0568182	0.0657895	978.183	807.917	1151.47	979.19
P27305	Glutamyl-Q tRNA(Asp) synthetase	gluQ	>sp|P27305|GLUQ_ECOLI Glutamyl-Q tRNA(Asp) synthetase OS=Escherichia coli (strain K12) GN=gluQ PE=1 SV=6	1	2	2	2	2	1	2	2	1	6.8	6.8	2.8168e-05	6.8	6.8	3.6	273940000	219430000	231330000	19196088560200	22313405807300	24799982818000	1.42706e-05	9.834e-06	9.32783e-06	34.867	34.867	34.867	0.409287	0.282043	0.267526	0.0714286	0.0568182	0.0657895	17.5993	9.64716	10.5954	12.614
P77364	Glycerate kinase 1	glxK	>sp|P77364|GLXK1_ECOLI Glycerate kinase 1 OS=Escherichia coli (strain K12) GN=glxK PE=2 SV=1	1	2	2	1	2	1	1	2	1	7.1	7.1	5.0396e-13	3.9	7.1	3.9	24012000	26462000	39393000	19196088560200	22313405807300	24799982818000	1.25088e-06	1.18592e-06	1.58843e-06	38.734	38.734	38.734	0.0322941	0.0306171	0.0410086	0.0714286	0.0568182	0.0657895	1.38865	1.04724	1.62416	1.35335
P77161	2-hydroxy-3-oxopropionate reductase	glxR	>sp|P77161|GLXR_ECOLI 2-hydroxy-3-oxopropionate reductase OS=Escherichia coli (strain K12) GN=glxR PE=2 SV=1	1	1	1	0	1	1	0	1	1	3.4	3.4	0.0019027	0	3.4	3.4	0	25549000	26414000	19196088560200	22313405807300	24799982818000	0	1.14501e-06	1.06508e-06	30.8	30.8	30.8	0	0.0371755	0.0345806	0.0714286	0.0568182	0.0657895	0	1.27157	1.36957	0.880382
P0A825	Pyridoxal-phosphate-dependent serine hydroxymethyltransferase	glyA	>sp|P0A825|GLYA_ECOLI Pyridoxal-phosphate-dependent serine hydroxymethyltransferase OS=Escherichia coli (strain K12) GN=glyA PE=1 SV=1	1	25	25	23	24	22	23	24	22	78.2	78.2	0	78.2	76.3	76.3	50452000000	53099000000	67287000000	19196088560200	22313405807300	24799982818000	0.00262824	0.00237969	0.00271319	45.316	45.316	45.316	57.9981	52.5133	59.8726	0.0714286	0.0568182	0.0657895	2493.92	1796.19	2371.27	2220.46
P00960	Glycine--tRNA ligase alpha subunit	glyQ	>sp|P00960|SYGA_ECOLI Glycine--tRNA ligase alpha subunit OS=Escherichia coli (strain K12) GN=glyQ PE=1 SV=2	1	9	9	6	7	9	6	7	9	38	38	3.3068e-191	34	38	38	2040600000	4081700000	6443000000	19196088560200	22313405807300	24799982818000	0.000106303	0.000182926	0.000259799	34.774	34.774	34.774	3.05697	5.26042	7.47106	0.0714286	0.0568182	0.0657895	131.45	179.93	295.893	202.424
P00961	Glycine--tRNA ligase beta subunit	glyS	>sp|P00961|SYGB_ECOLI Glycine--tRNA ligase beta subunit OS=Escherichia coli (strain K12) GN=glyS PE=1 SV=4	1	43	43	39	39	37	39	39	37	71.7	71.7	0	67.5	66	66.5	25474000000	23827000000	27126000000	19196088560200	22313405807300	24799982818000	0.00132704	0.00106783	0.00109379	76.812	76.812	76.812	17.2765	13.9019	14.2398	0.0714286	0.0568182	0.0657895	742.889	475.508	563.973	594.123
P63224	Phosphoheptose isomerase	gmhA	>sp|P63224|GMHA_ECOLI Phosphoheptose isomerase OS=Escherichia coli (strain K12) GN=gmhA PE=1 SV=1	1	13	13	12	12	12	12	12	12	58.3	58.3	0	58.3	54.7	58.3	17556000000	17325000000	22957000000	19196088560200	22313405807300	24799982818000	0.000914561	0.000776439	0.000925686	20.815	20.815	20.815	43.9376	37.3019	44.4721	0.0714286	0.0568182	0.0657895	1889.32	1275.89	1761.33	1642.18
P60546	Guanylate kinase	gmk	>sp|P60546|KGUA_ECOLI Guanylate kinase OS=Escherichia coli (strain K12) GN=gmk PE=1 SV=1	1	4	4	2	4	4	2	4	4	34.3	34.3	7.3491e-45	12.1	34.3	34.3	373130000	742040000	1428400000	19196088560200	22313405807300	24799982818000	1.94378e-05	3.32553e-05	5.75968e-05	23.592	23.592	23.592	0.823915	1.4096	2.44137	0.0714286	0.0568182	0.0657895	35.4284	48.2148	96.6911	60.1114
P00350	6-phosphogluconate dehydrogenase, decarboxylating	gnd	>sp|P00350|6PGD_ECOLI 6-phosphogluconate dehydrogenase, decarboxylating OS=Escherichia coli (strain K12) GN=gnd PE=1 SV=2	1	30	30	30	30	30	30	30	30	82.5	82.5	0	82.5	82.5	82.5	81655000000	91748000000	103670000000	19196088560200	22313405807300	24799982818000	0.00425373	0.00411179	0.00418024	51.481	51.481	51.481	82.6272	79.87	81.1998	0.0714286	0.0568182	0.0657895	3552.97	2731.92	3215.94	3166.94
P0AC92	Protein gnsA	gnsA	>sp|P0AC92|GNSA_ECOLI Protein gnsA OS=Escherichia coli (strain K12) GN=gnsA PE=3 SV=1	1	3	2	3	3	3	2	2	2	61.4	43.9	1.0225e-38	61.4	61.4	61.4	1063700000	848580000	1039200000	19196088560200	22313405807300	24799982818000	5.54123e-05	3.80301e-05	4.19033e-05	6.5755	6.5755	6.5755	8.42709	5.7836	6.37263	0.0714286	0.0568182	0.0657895	362.365	197.825	252.39	270.86
P77695	Protein gnsB	gnsB	>sp|P77695|GNSB_ECOLI Protein gnsB OS=Escherichia coli (strain K12) GN=gnsB PE=3 SV=2	1	5	4	5	5	5	4	4	4	70.2	52.6	1.9938e-71	70.2	70.2	70.2	6293600000	11344000000	9760400000	19196088560200	22313405807300	24799982818000	0.000327858	0.000508394	0.000393565	6.5476	6.5476	6.5476	50.0731	77.6458	60.1083	0.0714286	0.0568182	0.0657895	2153.14	2655.84	2380.6	2396.53
P46859	Thermoresistant gluconokinase	gntK	>sp|P46859|GNTK_ECOLI Thermoresistant gluconokinase OS=Escherichia coli (strain K12) GN=gntK PE=1 SV=4	1	2	2	2	2	2	2	2	2	13.1	13.1	9.8788e-07	13.1	13.1	13.1	89833000	98045000	132320000	19196088560200	22313405807300	24799982818000	4.67976e-06	4.394e-06	5.33549e-06	19.543	19.543	19.543	0.239459	0.224837	0.273013	0.0714286	0.0568182	0.0657895	10.2968	7.69046	10.8127	9.59998
P0AC94	High-affinity gluconate transporter	gntP	>sp|P0AC94|GNTP_ECOLI High-affinity gluconate transporter OS=Escherichia coli (strain K12) GN=gntP PE=1 SV=1	1	1	1	1	0	0	1	0	0	3.1	3.1	0.0031282	3.1	0	0	42719000	0	0	19196088560200	22313405807300	24799982818000	2.2254e-06	0	0	47.137	47.137	47.137	0.0472113	0	0	0.0714286	0.0568182	0.0657895	2.03009	0	0	0.676696
P0ACP5	HTH-type transcriptional regulator gntR	gntR	>sp|P0ACP5|GNTR_ECOLI HTH-type transcriptional regulator gntR OS=Escherichia coli (strain K12) GN=gntR PE=1 SV=1	1	8	8	7	8	6	7	8	6	28.4	28.4	2.0604e-178	23.9	28.4	19.3	12040000000	14344000000	15640000000	19196088560200	22313405807300	24799982818000	0.000627211	0.000642842	0.000630646	36.422	36.422	36.422	17.2207	17.6498	17.315	0.0714286	0.0568182	0.0657895	740.489	603.705	685.764	676.652
P39835	High-affinity gluconate transporter	gntT	>sp|P39835|GNTT_ECOLI High-affinity gluconate transporter OS=Escherichia coli (strain K12) GN=gntT PE=1 SV=3	1	4	4	4	3	3	4	3	3	8.4	8.4	3.0681e-11	8.4	6.2	6.2	1431200000	219550000	120510000	19196088560200	22313405807300	24799982818000	7.45569e-05	9.83938e-06	4.85928e-06	45.966	45.966	45.966	1.622	0.214058	0.105715	0.0714286	0.0568182	0.0657895	69.746	7.32175	4.18685	27.0849
P06715	Glutathione reductase	gor	>sp|P06715|GSHR_ECOLI Glutathione reductase OS=Escherichia coli (strain K12) GN=gor PE=1 SV=1	1	21	21	16	16	19	16	16	19	70	70	0	55.3	56	61.1	8013500000	9528900000	12127000000	19196088560200	22313405807300	24799982818000	0.000417455	0.000427048	0.000488992	48.772	48.772	48.772	8.55931	8.75601	10.0261	0.0714286	0.0568182	0.0657895	368.05	299.495	397.086	354.877
P32662	Phosphoglycolate phosphatase	gph	>sp|P32662|GPH_ECOLI Phosphoglycolate phosphatase OS=Escherichia coli (strain K12) GN=gph PE=1 SV=1	1	4	4	3	3	4	3	3	4	38.5	38.5	1.0539e-74	24.6	24.6	38.5	903030000	1046200000	1624600000	19196088560200	22313405807300	24799982818000	4.70424e-05	4.68866e-05	6.55081e-05	27.389	27.389	27.389	1.71757	1.71188	2.39177	0.0714286	0.0568182	0.0657895	73.8553	58.554	94.7266	75.712
P62707	2,3-bisphosphoglycerate-dependent phosphoglycerate mutase	gpmA	>sp|P62707|GPMA_ECOLI 2,3-bisphosphoglycerate-dependent phosphoglycerate mutase OS=Escherichia coli (strain K12) GN=gpmA PE=1 SV=2	1	19	19	18	19	19	18	19	19	70	70	0	67.2	70	70	26962000000	39587000000	44156000000	19196088560200	22313405807300	24799982818000	0.00140456	0.00177414	0.00178049	28.556	28.556	28.556	49.1861	62.1283	62.3506	0.0714286	0.0568182	0.0657895	2115	2125.07	2469.41	2236.49
P0A7A2	Probable phosphoglycerate mutase gpmB	gpmB	>sp|P0A7A2|GPMB_ECOLI Probable phosphoglycerate mutase gpmB OS=Escherichia coli (strain K12) GN=gpmB PE=3 SV=1	1	8	8	6	8	7	6	8	7	41.9	41.9	2.1534e-46	33	41.9	37.2	1215100000	1498100000	1735900000	19196088560200	22313405807300	24799982818000	6.32994e-05	6.7139e-05	6.9996e-05	24.065	24.065	24.065	2.63035	2.7899	2.90862	0.0714286	0.0568182	0.0657895	113.105	95.4274	115.197	107.91
P37689	2,3-bisphosphoglycerate-independent phosphoglycerate mutase	gpmI	>sp|P37689|GPMI_ECOLI 2,3-bisphosphoglycerate-independent phosphoglycerate mutase OS=Escherichia coli (strain K12) GN=gpmI PE=1 SV=1	1	16	16	14	16	16	14	16	16	45.7	45.7	0	41.8	45.7	45.7	11503000000	10848000000	11033000000	19196088560200	22313405807300	24799982818000	0.000599237	0.000486165	0.000444879	56.193	56.193	56.193	10.6639	8.6517	7.91699	0.0714286	0.0568182	0.0657895	458.548	295.928	313.554	356.01
P25552	Guanosine-5-triphosphate,3-diphosphate pyrophosphatase	gppA	>sp|P25552|GPPA_ECOLI Guanosine-5-triphosphate,3-diphosphate pyrophosphatase OS=Escherichia coli (strain K12) GN=gppA PE=1 SV=3	1	13	13	11	10	10	11	10	10	35.8	35.8	1.4582e-94	30	27.1	27.5	1779100000	1639600000	2205200000	19196088560200	22313405807300	24799982818000	9.26803e-05	7.34805e-05	8.89194e-05	54.871	54.871	54.871	1.68906	1.33915	1.62052	0.0714286	0.0568182	0.0657895	72.6295	45.805	64.181	60.8719
P0A6S7	Glycerol-3-phosphate dehydrogenase [NAD(P)+]	gpsA	>sp|P0A6S7|GPDA_ECOLI Glycerol-3-phosphate dehydrogenase [NAD(P)+] OS=Escherichia coli (strain K12) GN=gpsA PE=3 SV=1	1	11	11	11	9	7	11	9	7	47.8	47.8	3.4352e-227	47.8	41.9	30.4	2913700000	3007100000	2230000000	19196088560200	22313405807300	24799982818000	0.000151786	0.000134767	8.99194e-05	36.361	36.361	36.361	4.17442	3.70635	2.47296	0.0714286	0.0568182	0.0657895	179.5	126.774	97.9424	134.739
P0A9M5	Xanthine phosphoribosyltransferase	gpt	>sp|P0A9M5|XGPT_ECOLI Xanthine phosphoribosyltransferase OS=Escherichia coli (strain K12) GN=gpt PE=1 SV=1	1	8	8	6	7	7	6	7	7	50.7	50.7	5.5608e-154	39.5	44.7	45.4	12691000000	14210000000	20871000000	19196088560200	22313405807300	24799982818000	0.000661124	0.000636837	0.000841573	16.97	16.97	16.97	38.9584	37.5272	49.5918	0.0714286	0.0568182	0.0657895	1675.21	1283.6	1964.1	1640.97
P68066	Autonomous glycyl radical cofactor	grcA	>sp|P68066|GRCA_ECOLI Autonomous glycyl radical cofactor OS=Escherichia coli (strain K12) GN=grcA PE=1 SV=1	1	13	11	12	12	12	10	10	10	88.2	77.2	4.9806e-234	88.2	78	78	51245000000	51214000000	69478000000	19196088560200	22313405807300	24799982818000	0.00266955	0.00229521	0.00280153	14.284	14.284	14.284	186.891	160.684	196.131	0.0714286	0.0568182	0.0657895	8036.32	5496.13	7767.82	7100.09
P0A6W5	Transcription elongation factor greA	greA	>sp|P0A6W5|GREA_ECOLI Transcription elongation factor greA OS=Escherichia coli (strain K12) GN=greA PE=1 SV=1	1	9	9	7	9	8	7	9	8	65.8	65.8	3.6534e-228	60.1	65.8	65.8	8511300000	7799200000	12832000000	19196088560200	22313405807300	24799982818000	0.000443387	0.00034953	0.00051742	17.641	17.641	17.641	25.1339	19.8135	29.3305	0.0714286	0.0568182	0.0657895	1080.76	677.711	1161.64	973.371
P30128	Transcription elongation factor greB	greB	>sp|P30128|GREB_ECOLI Transcription elongation factor greB OS=Escherichia coli (strain K12) GN=greB PE=1 SV=2	1	4	4	3	4	4	3	4	4	30.4	30.4	2.7497e-35	20.3	30.4	30.4	402550000	672080000	790210000	19196088560200	22313405807300	24799982818000	2.09704e-05	3.012e-05	3.18633e-05	18.527	18.527	18.527	1.13188	1.62574	1.71983	0.0714286	0.0568182	0.0657895	48.671	55.6076	68.1144	57.4643
P0A6F5	60 kDa chaperonin	groL	>sp|P0A6F5|CH60_ECOLI 60 kDa chaperonin OS=Escherichia coli (strain K12) GN=groL PE=1 SV=2	1	43	43	40	43	42	40	43	42	92.5	92.5	0	89.4	92.5	91.2	358730000000	436410000000	440380000000	19196088560200	22313405807300	24799982818000	0.0186877	0.0195582	0.0177573	57.328	57.328	57.328	325.978	341.163	309.749	0.0714286	0.0568182	0.0657895	14017	11669.3	12267.7	12651.4
P0A6F9	10 kDa chaperonin	groS	>sp|P0A6F9|CH10_ECOLI 10 kDa chaperonin OS=Escherichia coli (strain K12) GN=groS PE=1 SV=1	1	8	8	8	7	7	8	7	7	89.7	89.7	2.388e-134	89.7	89.7	89.7	52202000000	56869000000	61193000000	19196088560200	22313405807300	24799982818000	0.00271941	0.00254865	0.00246746	10.387	10.387	10.387	261.809	245.369	237.553	0.0714286	0.0568182	0.0657895	11257.8	8392.73	9408.34	9686.29
P09372	Protein grpE	grpE	>sp|P09372|GRPE_ECOLI Protein grpE OS=Escherichia coli (strain K12) GN=grpE PE=1 SV=1	1	14	14	11	12	14	11	12	14	58.9	58.9	0	53.8	58.9	58.9	26799000000	34492000000	36855000000	19196088560200	22313405807300	24799982818000	0.00139607	0.0015458	0.00148609	21.798	21.798	21.798	64.0456	70.9146	68.1755	0.0714286	0.0568182	0.0657895	2753.96	2425.6	2700.11	2626.56
P68688	Glutaredoxin-1	grxA	>sp|P68688|GLRX1_ECOLI Glutaredoxin-1 OS=Escherichia coli (strain K12) GN=grxA PE=1 SV=1	1	2	2	1	1	2	1	1	2	35.3	35.3	1.8091e-17	9.4	9.4	35.3	87612000	87387000	326700000	19196088560200	22313405807300	24799982818000	4.56405e-06	3.91635e-06	1.31734e-05	9.6847	9.6847	9.6847	0.471264	0.404385	1.36023	0.0714286	0.0568182	0.0657895	20.2644	13.8318	53.8722	29.3228
P0AC59	Glutaredoxin-2	grxB	>sp|P0AC59|GLRX2_ECOLI Glutaredoxin-2 OS=Escherichia coli (strain K12) GN=grxB PE=1 SV=1	1	12	12	10	10	11	10	10	11	75.8	75.8	4.7114e-186	60.5	60.9	70.2	3458400000	5220000000	5818800000	19196088560200	22313405807300	24799982818000	0.000180162	0.00023394	0.000234629	24.35	24.35	24.35	7.39884	9.6074	9.6357	0.0714286	0.0568182	0.0657895	318.15	328.617	381.624	342.797
P0AC62	Glutaredoxin-3	grxC	>sp|P0AC62|GLRX3_ECOLI Glutaredoxin-3 OS=Escherichia coli (strain K12) GN=grxC PE=1 SV=2	1	5	5	4	4	5	4	4	5	72.3	72.3	1.4378e-135	72.3	72.3	72.3	4620900000	2986600000	5359700000	19196088560200	22313405807300	24799982818000	0.000240721	0.000133848	0.000216117	9.1374	9.1374	9.1374	26.3446	14.6483	23.6519	0.0714286	0.0568182	0.0657895	1132.82	501.04	936.741	856.866
P0AC69	Glutaredoxin-4	grxD	>sp|P0AC69|GLRX4_ECOLI Glutaredoxin-4 OS=Escherichia coli (strain K12) GN=grxD PE=1 SV=1	1	6	6	6	6	6	6	6	6	53	53	8.1756e-209	53	53	53	7479000000	11061000000	11987000000	19196088560200	22313405807300	24799982818000	0.000389611	0.000495711	0.000483347	12.879	12.879	12.879	30.2516	38.4899	37.5299	0.0714286	0.0568182	0.0657895	1300.82	1316.53	1486.38	1367.91
P0A6W9	Glutamate--cysteine ligase	gshA	>sp|P0A6W9|GSH1_ECOLI Glutamate--cysteine ligase OS=Escherichia coli (strain K12) GN=gshA PE=1 SV=1	1	18	18	16	14	15	16	14	15	43.6	43.6	1.0608e-210	40.7	35.5	33.8	5091900000	5675400000	5705300000	19196088560200	22313405807300	24799982818000	0.000265257	0.000254349	0.000230053	58.269	58.269	58.269	4.55229	4.36509	3.94811	0.0714286	0.0568182	0.0657895	195.748	149.306	156.366	167.14
P04425	Glutathione synthetase	gshB	>sp|P04425|GSHB_ECOLI Glutathione synthetase OS=Escherichia coli (strain K12) GN=gshB PE=1 SV=1	1	8	8	7	8	8	7	8	8	46.5	46.5	1.4436e-135	32.6	46.5	46.5	4953500000	7790300000	7679700000	19196088560200	22313405807300	24799982818000	0.000258047	0.000349131	0.000309666	35.56	35.56	35.56	7.25667	9.81808	8.70825	0.0714286	0.0568182	0.0657895	312.037	335.823	344.893	330.918
D9IX93;P75797	Glutathione-binding protein gsiB	gsiB	>tr|D9IX93|D9IX93_ECOLI GsiB OS=Escherichia coli (strain K12) GN=gsiB PE=4 SV=1;>sp|P75797|GSIB_ECOLI Glutathione-binding protein gsiB OS=Escherichia coli (strain K12) GN=gsiB PE=1 SV=1	2	6	6	3	3	3	3	3	3	14.8	14.8	9.2523e-32	6.8	8	8	135560000	192380000	155280000	19196088560200	22313405807300	24799982818000	7.06186e-06	8.62172e-06	6.26129e-06	56.47	56.47	56.47	0.125055	0.152678	0.110878	0.0714286	0.0568182	0.0657895	5.37736	5.22228	4.39136	4.997
P75798	Glutathione transport system permease protein gsiC	gsiC	>sp|P75798|GSIC_ECOLI Glutathione transport system permease protein gsiC OS=Escherichia coli (strain K12) GN=gsiC PE=1 SV=1	1	2	2	2	2	2	2	2	2	8.2	8.2	1.2236e-09	8.2	8.2	8.2	39317000	62734000	43490000	19196088560200	22313405807300	24799982818000	2.04818e-06	2.81149e-06	1.75363e-06	34.066	34.066	34.066	0.0601238	0.0825308	0.0514774	0.0714286	0.0568182	0.0657895	2.58532	2.82293	2.03878	2.48234
P0AEW6	Inosine-guanosine kinase	gsk	>sp|P0AEW6|INGK_ECOLI Inosine-guanosine kinase OS=Escherichia coli (strain K12) GN=gsk PE=1 SV=1	1	8	8	6	7	7	6	7	7	27.2	27.2	4.6884e-64	21.7	24.4	21.9	1067200000	1397500000	1604000000	19196088560200	22313405807300	24799982818000	5.55947e-05	6.26305e-05	6.46775e-05	48.448	48.448	48.448	1.14751	1.29274	1.33499	0.0714286	0.0568182	0.0657895	49.343	44.2175	52.8725	48.811
P0AES0	Bifunctional glutathionylspermidine synthetase/amidase;Glutathionylspermidine synthase;Glutathionylspermidine amidase	gsp	>sp|P0AES0|GSP_ECOLI Bifunctional glutathionylspermidine synthetase/amidase OS=Escherichia coli (strain K12) GN=gsp PE=1 SV=1	1	15	15	14	14	14	14	14	14	32	32	3.1389e-185	30	30.5	30.5	3218200000	4265400000	4998100000	19196088560200	22313405807300	24799982818000	0.000167649	0.000191159	0.000201536	70.531	70.531	70.531	2.37695	2.71028	2.85742	0.0714286	0.0568182	0.0657895	102.209	92.7038	113.169	102.694
P0A9D2	Glutathione S-transferase GstA	gstA	>sp|P0A9D2|GSTA_ECOLI Glutathione S-transferase GstA OS=Escherichia coli (strain K12) GN=gstA PE=1 SV=1	1	9	9	9	8	9	9	8	9	66.2	66.2	1.1986e-192	66.2	58.7	66.2	9931500000	8938000000	8347100000	19196088560200	22313405807300	24799982818000	0.000517371	0.000400566	0.000336577	22.868	22.868	22.868	22.6242	17.5165	14.7182	0.0714286	0.0568182	0.0657895	972.842	599.142	582.92	718.302
P0ACA7	Glutathione S-transferase GstB	gstB	>sp|P0ACA7|GSTB_ECOLI Glutathione S-transferase GstB OS=Escherichia coli (strain K12) GN=gstB PE=1 SV=1	1	9	9	8	8	8	8	8	8	38	38	5.7382e-82	34.6	34.1	34.1	2622700000	3871400000	3306300000	19196088560200	22313405807300	24799982818000	0.000136627	0.000173501	0.000133319	23.713	23.713	23.713	5.76168	7.31671	5.62218	0.0714286	0.0568182	0.0657895	247.752	250.265	222.668	240.228
P04079	GMP synthase [glutamine-hydrolyzing]	guaA	>sp|P04079|GUAA_ECOLI GMP synthase [glutamine-hydrolyzing] OS=Escherichia coli (strain K12) GN=guaA PE=1 SV=1	1	28	28	27	25	27	27	25	27	56	56	0	56	56	56	18847000000	23362000000	27589000000	19196088560200	22313405807300	24799982818000	0.000981815	0.00104699	0.00111246	58.679	58.679	58.679	16.732	17.8427	18.9584	0.0714286	0.0568182	0.0657895	719.474	610.303	750.853	693.543
P0ADG7	Inosine-5-monophosphate dehydrogenase	guaB	>sp|P0ADG7|IMDH_ECOLI Inosine-5-monophosphate dehydrogenase OS=Escherichia coli (strain K12) GN=guaB PE=1 SV=1	1	22	22	20	18	21	20	18	21	64.3	64.3	0	58.6	58.6	62.1	14171000000	20352000000	27014000000	19196088560200	22313405807300	24799982818000	0.000738223	0.000912097	0.00108927	52.022	52.022	52.022	14.1906	17.5329	20.9387	0.0714286	0.0568182	0.0657895	610.196	599.705	829.284	679.728
P60560	GMP reductase	guaC	>sp|P60560|GUAC_ECOLI GMP reductase OS=Escherichia coli (strain K12) GN=guaC PE=1 SV=1	1	16	16	12	13	15	12	13	15	74.4	74.4	1.9038e-303	40.3	49.9	68.6	6043500000	6841900000	7072800000	19196088560200	22313405807300	24799982818000	0.00031483	0.000306627	0.000285194	37.383	37.383	37.383	8.42174	8.20232	7.62897	0.0714286	0.0568182	0.0657895	362.135	280.557	302.147	314.946
P76641	Guanine deaminase	guaD	>sp|P76641|GUAD_ECOLI Guanine deaminase OS=Escherichia coli (strain K12) GN=guaD PE=1 SV=1	1	11	11	7	11	10	7	11	10	32.6	32.6	9.4402e-145	21.9	32.6	30.8	969120000	2346200000	2231200000	19196088560200	22313405807300	24799982818000	5.04853e-05	0.000105148	8.99678e-05	50.244	50.244	50.244	1.0048	2.09274	1.79062	0.0714286	0.0568182	0.0657895	43.2065	71.5812	70.9179	61.9019
P0AES2	Glucarate dehydratase	gudD	>sp|P0AES2|GUDD_ECOLI Glucarate dehydratase OS=Escherichia coli (strain K12) GN=gudD PE=1 SV=2	1	15	14	15	15	14	14	14	13	55.4	53.8	3.6453e-238	55.4	55.4	47.1	7167900000	9892800000	9283400000	19196088560200	22313405807300	24799982818000	0.000373404	0.000443357	0.000374331	49.14	49.14	49.14	7.59878	9.02232	7.61764	0.0714286	0.0568182	0.0657895	326.748	308.604	301.699	312.35
Q46916	Probable glucarate transporter	gudP	>sp|Q46916|GUDP_ECOLI Probable glucarate transporter OS=Escherichia coli (strain K12) GN=gudP PE=1 SV=1	1	2	2	0	2	0	0	2	0	5.1	5.1	1.3912e-08	0	5.1	0	0	16946000	0	19196088560200	22313405807300	24799982818000	0	7.59454e-07	0	49.142	49.142	49.142	0	0.0154543	0	0.0714286	0.0568182	0.0657895	0	0.528606	0	0.176202
Q46915	Glucarate dehydratase-related protein	gudX	>sp|Q46915|GUDX_ECOLI Glucarate dehydratase-related protein OS=Escherichia coli (strain K12) GN=gudX PE=1 SV=1	1	5	4	4	5	3	3	4	2	17.3	15.7	3.7306e-33	12.8	17.3	10.1	217280000	286670000	171950000	19196088560200	22313405807300	24799982818000	1.1319e-05	1.28474e-05	6.93347e-06	48.849	48.849	48.849	0.231713	0.263003	0.141937	0.0714286	0.0568182	0.0657895	9.96368	8.9959	5.62145	8.19367
P17115	Arabinose 5-phosphate isomerase GutQ	gutQ	>sp|P17115|GUTQ_ECOLI Arabinose 5-phosphate isomerase GutQ OS=Escherichia coli (strain K12) GN=gutQ PE=1 SV=3	1	14	14	12	12	13	12	12	13	45.5	45.5	2.385e-119	39.9	29.9	45.5	1608300000	3192700000	3866200000	19196088560200	22313405807300	24799982818000	8.37827e-05	0.000143084	0.000155895	34.031	34.031	34.031	2.46195	4.20453	4.58098	0.0714286	0.0568182	0.0657895	105.864	143.814	181.431	143.703
P0AES4	DNA gyrase subunit A	gyrA	>sp|P0AES4|GYRA_ECOLI DNA gyrase subunit A OS=Escherichia coli (strain K12) GN=gyrA PE=1 SV=1	1	40	40	36	36	37	36	36	37	50.6	50.6	0	44.1	49.7	48.6	14785000000	22076000000	24735000000	19196088560200	22313405807300	24799982818000	0.000770209	0.00098936	0.00099738	96.962	96.962	96.962	7.94341	10.2036	10.2863	0.0714286	0.0568182	0.0657895	341.567	349.009	407.391	365.989
P0AES6	DNA gyrase subunit B	gyrB	>sp|P0AES6|GYRB_ECOLI DNA gyrase subunit B OS=Escherichia coli (strain K12) GN=gyrB PE=1 SV=2	1	31	31	27	26	26	27	26	26	54	54	0	52.7	46.9	46.9	17321000000	17599000000	21609000000	19196088560200	22313405807300	24799982818000	0.000902319	0.000788719	0.000871331	89.949	89.949	89.949	10.0315	8.76851	9.68695	0.0714286	0.0568182	0.0657895	431.353	299.923	383.654	371.643
P31658	Molecular chaperone Hsp31 and glyoxalase 3	hchA	>sp|P31658|HCHA_ECOLI Molecular chaperone Hsp31 and glyoxalase 3 OS=Escherichia coli (strain K12) GN=hchA PE=1 SV=3	1	7	7	7	6	6	7	6	6	25.8	25.8	3.4324e-128	25.8	23.3	25.8	13135000000	17232000000	14629000000	19196088560200	22313405807300	24799982818000	0.000684254	0.000772271	0.000589879	31.19	31.19	31.19	21.9382	24.7602	18.9125	0.0714286	0.0568182	0.0657895	943.345	846.912	749.033	846.43
P75825	Hydroxylamine reductase	hcp	>sp|P75825|HCP_ECOLI Hydroxylamine reductase OS=Escherichia coli (strain K12) GN=hcp PE=1 SV=2	1	23	23	17	19	22	17	19	22	63.3	63.3	0	47.3	57.8	59.1	7353500000	9893600000	13356000000	19196088560200	22313405807300	24799982818000	0.000383073	0.000443393	0.000538549	60.063	60.063	60.063	6.37785	7.38213	8.9664	0.0714286	0.0568182	0.0657895	274.248	252.502	355.117	293.955
P75824	NADH oxidoreductase hcr	hcr	>sp|P75824|HCR_ECOLI NADH oxidoreductase hcr OS=Escherichia coli (strain K12) GN=hcr PE=1 SV=3	1	9	9	7	8	8	7	8	8	38.8	38.8	1.0309e-60	27	34.5	34.5	1434300000	1831700000	2440300000	19196088560200	22313405807300	24799982818000	7.47183e-05	8.20897e-05	9.83993e-05	35.74	35.74	35.74	2.09061	2.29686	2.7532	0.0714286	0.0568182	0.0657895	89.8962	78.5629	109.041	92.5001
P69931	DnaA-homolog protein hda	hda	>sp|P69931|HDA_ECOLI DnaA-homolog protein hda OS=Escherichia coli (strain K12) GN=hda PE=1 SV=2	1	9	9	8	9	9	8	9	9	36.5	36.5	4.8874e-35	31.8	36.5	36.5	1450200000	1700100000	1531100000	19196088560200	22313405807300	24799982818000	7.55466e-05	7.61919e-05	6.17379e-05	26.632	26.632	26.632	2.83669	2.86091	2.31819	0.0714286	0.0568182	0.0657895	121.978	97.8563	91.8124	103.882
P0AES9	Chaperone-like protein hdeA	hdeA	>sp|P0AES9|HDEA_ECOLI Chaperone-like protein hdeA OS=Escherichia coli (strain K12) GN=hdeA PE=1 SV=1	1	2	2	2	2	2	2	2	2	54.5	54.5	1.5575e-117	54.5	54.5	54.5	5970000000	4676500000	8483700000	19196088560200	22313405807300	24799982818000	0.000311001	0.000209583	0.000342085	11.857	11.857	11.857	26.2293	17.6758	28.8509	0.0714286	0.0568182	0.0657895	1127.86	604.594	1142.65	958.367
P0AET2	Protein hdeB	hdeB	>sp|P0AET2|HDEB_ECOLI Protein hdeB OS=Escherichia coli (strain K12) GN=hdeB PE=1 SV=1	1	3	3	3	3	3	3	3	3	43.5	43.5	8.9418e-181	43.5	43.5	43.5	7787600000	9498500000	10711000000	19196088560200	22313405807300	24799982818000	0.000405687	0.000425686	0.000431895	12.043	12.043	12.043	33.6865	35.3472	35.8628	0.0714286	0.0568182	0.0657895	1448.52	1209.03	1420.35	1359.3
P0AET5	Protein hdeD	hdeD	>sp|P0AET5|HDED_ECOLI Protein hdeD OS=Escherichia coli (strain K12) GN=hdeD PE=1 SV=1	1	1	1	1	1	1	1	1	1	3.7	3.7	0.0014071	3.7	3.7	3.7	153170000	159520000	205640000	19196088560200	22313405807300	24799982818000	7.97923e-06	7.14907e-06	8.29194e-06	20.903	20.903	20.903	0.381727	0.342011	0.396687	0.0714286	0.0568182	0.0657895	16.4142	11.6983	15.7109	14.6078
P0A8R9	HTH-type transcriptional regulator hdfR	hdfR	>sp|P0A8R9|HDFR_ECOLI HTH-type transcriptional regulator hdfR OS=Escherichia coli (strain K12) GN=hdfR PE=3 SV=1	1	6	6	3	6	6	3	6	6	26.5	26.5	1.9939e-50	13.6	26.5	26.5	281190000	422040000	369970000	19196088560200	22313405807300	24799982818000	1.46483e-05	1.89142e-05	1.49182e-05	31.746	31.746	31.746	0.461422	0.595798	0.469922	0.0714286	0.0568182	0.0657895	19.8411	20.379	18.6114	19.6105
P0AET8	7-alpha-hydroxysteroid dehydrogenase	hdhA	>sp|P0AET8|HDHA_ECOLI 7-alpha-hydroxysteroid dehydrogenase OS=Escherichia coli (strain K12) GN=hdhA PE=1 SV=1	1	13	13	13	13	13	13	13	13	65.9	65.9	2.4126e-205	65.9	65.9	65.9	15222000000	23518000000	23077000000	19196088560200	22313405807300	24799982818000	0.000792974	0.00105399	0.000930525	26.778	26.778	26.778	29.6129	39.3601	34.7496	0.0714286	0.0568182	0.0657895	1273.35	1346.29	1376.27	1331.97
P15038	Helicase IV	helD	>sp|P15038|HELD_ECOLI Helicase IV OS=Escherichia coli (strain K12) GN=helD PE=1 SV=2	1	16	16	10	15	15	10	15	15	29.1	29.1	2.6286e-97	15.6	25.7	27.6	4430300000	5093800000	6091200000	19196088560200	22313405807300	24799982818000	0.000230792	0.000228284	0.000245613	77.975	77.975	77.975	2.95982	2.92766	3.1499	0.0714286	0.0568182	0.0657895	127.272	100.139	124.752	117.388
P0A6X1	Glutamyl-tRNA reductase	hemA	>sp|P0A6X1|HEM1_ECOLI Glutamyl-tRNA reductase OS=Escherichia coli (strain K12) GN=hemA PE=1 SV=1	1	1	1	1	1	1	1	1	1	4.8	4.8	5.042e-16	4.8	4.8	4.8	142670000	179190000	64135000	19196088560200	22313405807300	24799982818000	7.43224e-06	8.0306e-06	2.58609e-06	46.306	46.306	46.306	0.160503	0.173425	0.0558478	0.0714286	0.0568182	0.0657895	6.90162	5.93191	2.21187	5.01513
P0ACB2	Delta-aminolevulinic acid dehydratase	hemB	>sp|P0ACB2|HEM2_ECOLI Delta-aminolevulinic acid dehydratase OS=Escherichia coli (strain K12) GN=hemB PE=1 SV=2	1	13	13	10	13	13	10	13	13	58	58	6.6369e-220	40.1	58	58	5000100000	5810700000	7199000000	19196088560200	22313405807300	24799982818000	0.000260475	0.000260413	0.000290282	35.624	35.624	35.624	7.31178	7.31004	8.14851	0.0714286	0.0568182	0.0657895	314.407	250.037	322.724	295.722
P06983	Porphobilinogen deaminase	hemC	>sp|P06983|HEM3_ECOLI Porphobilinogen deaminase OS=Escherichia coli (strain K12) GN=hemC PE=1 SV=2	1	11	11	10	10	8	10	10	8	53.7	53.7	1.0259e-165	53.7	49.5	44.1	3106800000	3487600000	4373900000	19196088560200	22313405807300	24799982818000	0.000161845	0.000156301	0.000176367	33.851	33.851	33.851	4.78111	4.61731	5.2101	0.0714286	0.0568182	0.0657895	205.588	157.933	206.347	189.956
P09126	Uroporphyrinogen-III synthase	hemD	>sp|P09126|HEM4_ECOLI Uroporphyrinogen-III synthase OS=Escherichia coli (strain K12) GN=hemD PE=3 SV=1	1	4	4	3	4	4	3	4	4	18.7	18.7	1.1887e-30	13.4	18.7	18.7	331300000	326270000	500160000	19196088560200	22313405807300	24799982818000	1.72587e-05	1.46222e-05	2.01678e-05	27.798	27.798	27.798	0.620862	0.526015	0.725511	0.0714286	0.0568182	0.0657895	26.6971	17.9921	28.7341	24.4744
P29680	Uroporphyrinogen decarboxylase	hemE	>sp|P29680|DCUP_ECOLI Uroporphyrinogen decarboxylase OS=Escherichia coli (strain K12) GN=hemE PE=3 SV=3	1	13	13	12	10	11	12	10	11	56.2	56.2	1.9342e-185	46.3	42.4	51.1	3834600000	4494700000	6169700000	19196088560200	22313405807300	24799982818000	0.000199759	0.000201435	0.000248778	39.248	39.248	39.248	5.08967	5.13236	6.33863	0.0714286	0.0568182	0.0657895	218.856	175.55	251.043	215.15
P36553	Coproporphyrinogen-III oxidase, aerobic	hemF	>sp|P36553|HEM6_ECOLI Coproporphyrinogen-III oxidase, aerobic OS=Escherichia coli (strain K12) GN=hemF PE=1 SV=1	1	3	3	3	3	3	3	3	3	10.7	10.7	1.8111e-11	10.7	10.7	10.7	284980000	332480000	283960000	19196088560200	22313405807300	24799982818000	1.48457e-05	1.49005e-05	1.145e-05	34.322	34.322	34.322	0.432543	0.434137	0.333605	0.0714286	0.0568182	0.0657895	18.5993	14.8495	13.2125	15.5538
P0ACB4	Protoporphyrinogen IX dehydrogenase [menaquinone]	hemG	>sp|P0ACB4|HEMG_ECOLI Protoporphyrinogen IX dehydrogenase [menaquinone] OS=Escherichia coli (strain K12) GN=hemG PE=1 SV=1	1	8	8	5	7	7	5	7	7	56.9	56.9	2.7358e-46	28.7	50.8	42	1234700000	1679900000	1752800000	19196088560200	22313405807300	24799982818000	6.43204e-05	7.52866e-05	7.06775e-05	21.226	21.226	21.226	3.03026	3.5469	3.32976	0.0714286	0.0568182	0.0657895	130.301	121.32	131.876	127.833
P23871	Ferrochelatase	hemH	>sp|P23871|HEMH_ECOLI Ferrochelatase OS=Escherichia coli (strain K12) GN=hemH PE=1 SV=3	1	4	4	4	3	3	4	3	3	15.3	15.3	9.9365e-22	15.3	13.1	13.1	281060000	275860000	351730000	19196088560200	22313405807300	24799982818000	1.46415e-05	1.2363e-05	1.41827e-05	35.884	35.884	35.884	0.408024	0.344526	0.395237	0.0714286	0.0568182	0.0657895	17.545	11.7844	15.6535	14.9943
P23893	Glutamate-1-semialdehyde 2,1-aminomutase	hemL	>sp|P23893|GSA_ECOLI Glutamate-1-semialdehyde 2,1-aminomutase OS=Escherichia coli (strain K12) GN=hemL PE=1 SV=2	1	13	13	11	13	13	11	13	13	35.4	35.4	1.7087e-217	35.2	35.4	35.4	13140000000	21307000000	24437000000	19196088560200	22313405807300	24799982818000	0.000684514	0.000954897	0.000985364	45.366	45.366	45.366	15.0887	21.0487	21.7203	0.0714286	0.0568182	0.0657895	648.815	719.962	860.239	743.005
P32131	Oxygen-independent coproporphyrinogen-III oxidase	hemN	>sp|P32131|HEMN_ECOLI Oxygen-independent coproporphyrinogen-III oxidase OS=Escherichia coli (strain K12) GN=hemN PE=1 SV=4	1	14	14	11	10	7	11	10	7	38.5	38.5	1.055e-68	28.2	32.6	17.7	974010000	844890000	584960000	19196088560200	22313405807300	24799982818000	5.074e-05	3.78647e-05	2.35871e-05	52.728	52.728	52.728	0.962298	0.718113	0.447336	0.0714286	0.0568182	0.0657895	41.3788	24.5627	17.7168	27.8861
P09127	Putative uroporphyrinogen-III C-methyltransferase	hemX	>sp|P09127|HEMX_ECOLI Putative uroporphyrinogen-III C-methyltransferase OS=Escherichia coli (strain K12) GN=hemX PE=1 SV=1	1	19	19	19	17	14	19	17	14	65.9	65.9	0	65.9	55.7	43.5	12225000000	13244000000	11385000000	19196088560200	22313405807300	24799982818000	0.000636848	0.000593545	0.000459073	42.962	42.962	42.962	14.8235	13.8156	10.6856	0.0714286	0.0568182	0.0657895	637.412	472.555	423.204	511.057
P0ACB7	Protein hemY	hemY	>sp|P0ACB7|HEMY_ECOLI Protein hemY OS=Escherichia coli (strain K12) GN=hemY PE=1 SV=1	1	10	10	8	10	10	8	10	10	34.4	34.4	9.7519e-149	26.6	34.4	34.4	1649000000	2168900000	2693300000	19196088560200	22313405807300	24799982818000	8.59029e-05	9.72017e-05	0.000108601	45.244	45.244	45.244	1.89866	2.14839	2.40034	0.0714286	0.0568182	0.0657895	81.6423	73.4846	95.066	83.3977
P46118	HTH-type transcriptional regulator hexR	hexR	>sp|P46118|HEXR_ECOLI HTH-type transcriptional regulator hexR OS=Escherichia coli (strain K12) GN=hexR PE=3 SV=2	1	9	9	7	8	8	7	8	8	49.5	49.5	1.4494e-81	35.6	39.1	46	442750000	861200000	975690000	19196088560200	22313405807300	24799982818000	2.30646e-05	3.85956e-05	3.93424e-05	31.975	31.975	31.975	0.721332	1.20706	1.23041	0.0714286	0.0568182	0.0657895	31.0173	41.2868	48.7307	40.3449
P0ABC3	Modulator of FtsH protease HflC	hflC	>sp|P0ABC3|HFLC_ECOLI Modulator of FtsH protease HflC OS=Escherichia coli (strain K12) GN=hflC PE=1 SV=1	1	14	14	11	12	13	11	12	13	53.6	53.6	2.7463e-253	46.7	50.9	50.9	8773600000	13979000000	13496000000	19196088560200	22313405807300	24799982818000	0.000457051	0.000626484	0.000544194	37.649	37.649	37.649	12.1398	16.6401	14.4544	0.0714286	0.0568182	0.0657895	522.012	569.168	572.471	554.55
P25746	High frequency lysogenization protein HflD	hflD	>sp|P25746|HFLD_ECOLI High frequency lysogenization protein HflD OS=Escherichia coli (strain K12) GN=hflD PE=1 SV=1	1	6	6	6	6	6	6	6	6	32.4	32.4	7.7762e-115	32.4	32.4	32.4	2721700000	3222500000	3715900000	19196088560200	22313405807300	24799982818000	0.000141784	0.00014442	0.000149835	22.947	22.947	22.947	6.17876	6.29363	6.5296	0.0714286	0.0568182	0.0657895	265.687	215.271	258.607	246.521
P0ABC7	Modulator of FtsH protease HflK	hflK	>sp|P0ABC7|HFLK_ECOLI Modulator of FtsH protease HflK OS=Escherichia coli (strain K12) GN=hflK PE=1 SV=1	1	16	16	14	14	16	14	14	16	43.4	43.4	1.7487e-222	38.7	41.5	43.4	5867600000	8577100000	10721000000	19196088560200	22313405807300	24799982818000	0.000305666	0.000384392	0.000432299	45.544	45.544	45.544	6.71145	8.44002	9.49189	0.0714286	0.0568182	0.0657895	288.592	288.687	375.929	317.736
P25519	GTPase HflX	hflX	>sp|P25519|HFLX_ECOLI GTPase HflX OS=Escherichia coli (strain K12) GN=hflX PE=1 SV=3	1	14	14	12	13	13	12	13	13	36.9	36.9	8.4393e-209	31	34.7	35.2	3820800000	5540400000	6428900000	19196088560200	22313405807300	24799982818000	0.000199041	0.000248299	0.00025923	48.327	48.327	48.327	4.11862	5.1379	5.36408	0.0714286	0.0568182	0.0657895	177.101	175.739	212.446	188.429
P0A6X3	Protein hfq	hfq	>sp|P0A6X3|HFQ_ECOLI Protein hfq OS=Escherichia coli (strain K12) GN=hfq PE=1 SV=2	1	7	7	7	7	7	7	7	7	97.1	97.1	1.9148e-241	97.1	97.1	97.1	13446000000	22765000000	30353000000	19196088560200	22313405807300	24799982818000	0.000700455	0.00102024	0.00122391	11.166	11.166	11.166	62.7311	91.3701	109.611	0.0714286	0.0568182	0.0657895	2697.44	3125.27	4341.16	3387.96
P67701	Antitoxin HigA	higA	>sp|P67701|HIGA_ECOLI Antitoxin HigA OS=Escherichia coli (strain K12) GN=higA PE=1 SV=1	1	1	1	1	1	1	1	1	1	8.7	8.7	0.0027114	8.7	8.7	8.7	238260000	387940000	445260000	19196088560200	22313405807300	24799982818000	1.24119e-05	1.7386e-05	1.7954e-05	14.995	14.995	14.995	0.827736	1.15945	1.19734	0.0714286	0.0568182	0.0657895	35.5927	39.6585	47.4208	40.8906
P0ACE7	HIT-like protein hinT	hinT	>sp|P0ACE7|HINT_ECOLI HIT-like protein hinT OS=Escherichia coli (strain K12) GN=hinT PE=1 SV=1	1	5	5	5	5	5	5	5	5	43.7	43.7	2.3205e-108	43.7	43.7	43.7	2710700000	4321800000	6482800000	19196088560200	22313405807300	24799982818000	0.000141211	0.000193686	0.000261403	13.241	13.241	13.241	10.6647	14.6278	19.742	0.0714286	0.0568182	0.0657895	458.581	500.336	781.886	580.268
P10371	1-(5-phosphoribosyl)-5-[(5-phosphoribosylamino)methylideneamino] imidazole-4-carboxamide isomerase	hisA	>sp|P10371|HIS4_ECOLI 1-(5-phosphoribosyl)-5-[(5-phosphoribosylamino)methylideneamino] imidazole-4-carboxamide isomerase OS=Escherichia coli (strain K12) GN=hisA PE=1 SV=2	1	7	7	6	6	5	6	6	5	50.2	50.2	4.1911e-52	38.8	46.5	29.4	359860000	559180000	498150000	19196088560200	22313405807300	24799982818000	1.87465e-05	2.50603e-05	2.00867e-05	26.032	26.032	26.032	0.720134	0.962672	0.771616	0.0714286	0.0568182	0.0657895	30.9658	32.9277	30.5601	31.4845
P06987	Histidine biosynthesis bifunctional protein hisB;Histidinol-phosphatase;Imidazoleglycerol-phosphate dehydratase	hisB	>sp|P06987|HIS7_ECOLI Histidine biosynthesis bifunctional protein hisB OS=Escherichia coli (strain K12) GN=hisB PE=1 SV=1	1	11	11	8	10	11	8	10	11	34.6	34.6	7.0389e-126	30.7	34.6	34.6	2693500000	3408400000	4103200000	19196088560200	22313405807300	24799982818000	0.000140315	0.000152751	0.000165452	40.278	40.278	40.278	3.48366	3.79242	4.10774	0.0714286	0.0568182	0.0657895	149.798	129.718	162.688	147.401
P06986	Histidinol-phosphate aminotransferase	hisC	>sp|P06986|HIS8_ECOLI Histidinol-phosphate aminotransferase OS=Escherichia coli (strain K12) GN=hisC PE=1 SV=2	1	8	8	6	7	8	6	7	8	35.1	35.1	1.4599e-92	25.3	31.2	35.1	1196000000	1751900000	2227500000	19196088560200	22313405807300	24799982818000	6.23044e-05	7.85133e-05	8.98186e-05	39.36	39.36	39.36	1.58294	1.99475	2.28198	0.0714286	0.0568182	0.0657895	68.0662	68.2295	90.3783	75.558
P06988	Histidinol dehydrogenase	hisD	>sp|P06988|HISX_ECOLI Histidinol dehydrogenase OS=Escherichia coli (strain K12) GN=hisD PE=1 SV=5	1	9	9	8	9	9	8	9	9	21.2	21.2	6.6517e-53	18.7	21.2	21.2	1579300000	1727400000	1765800000	19196088560200	22313405807300	24799982818000	8.2272e-05	7.74153e-05	7.12017e-05	46.11	46.11	46.11	1.78425	1.67893	1.54417	0.0714286	0.0568182	0.0657895	76.7229	57.427	61.1572	65.1024
P60664	Imidazole glycerol phosphate synthase subunit HisF	hisF	>sp|P60664|HIS6_ECOLI Imidazole glycerol phosphate synthase subunit HisF OS=Escherichia coli (strain K12) GN=hisF PE=1 SV=1	1	10	10	5	8	7	5	8	7	52.3	52.3	1.1058e-92	31.4	48.1	48.8	1573200000	6412700000	3099500000	19196088560200	22313405807300	24799982818000	8.19542e-05	0.000287392	0.00012498	28.454	28.454	28.454	2.88023	10.1002	4.39235	0.0714286	0.0568182	0.0657895	123.85	345.474	173.96	214.428
P60757	ATP phosphoribosyltransferase	hisG	>sp|P60757|HIS1_ECOLI ATP phosphoribosyltransferase OS=Escherichia coli (strain K12) GN=hisG PE=1 SV=1	1	8	8	6	7	6	6	7	6	36.1	36.1	5.3091e-65	29.4	33.8	27.1	2285500000	2028900000	1690000000	19196088560200	22313405807300	24799982818000	0.000119061	9.09274e-05	6.81452e-05	33.366	33.366	33.366	3.56832	2.72515	2.04235	0.0714286	0.0568182	0.0657895	153.438	93.2126	80.888	109.18
P60595	Imidazole glycerol phosphate synthase subunit HisH	hisH	>sp|P60595|HIS5_ECOLI Imidazole glycerol phosphate synthase subunit HisH OS=Escherichia coli (strain K12) GN=hisH PE=1 SV=1	1	7	7	5	4	6	5	4	6	46.9	46.9	7.0887e-35	34.7	29.1	41.3	795890000	423480000	887630000	19196088560200	22313405807300	24799982818000	4.14611e-05	1.89787e-05	3.57916e-05	21.653	21.653	21.653	1.91479	0.876494	1.65296	0.0714286	0.0568182	0.0657895	82.3362	29.9801	65.4659	59.2607
P06989	Histidine biosynthesis bifunctional protein HisIE;Phosphoribosyl-AMP cyclohydrolase;Phosphoribosyl-ATP pyrophosphatase	hisI	>sp|P06989|HIS2_ECOLI Histidine biosynthesis bifunctional protein HisIE OS=Escherichia coli (strain K12) GN=hisI PE=3 SV=3	1	4	4	3	4	4	3	4	4	24.6	24.6	7.2807e-23	20.7	24.6	24.6	972510000	1328100000	1783500000	19196088560200	22313405807300	24799982818000	5.06619e-05	5.95203e-05	7.19154e-05	22.756	22.756	22.756	2.22631	2.61559	3.16028	0.0714286	0.0568182	0.0657895	95.7313	89.4649	125.164	103.453
P0AEU0	Histidine-binding periplasmic protein	hisJ	>sp|P0AEU0|HISJ_ECOLI Histidine-binding periplasmic protein OS=Escherichia coli (strain K12) GN=hisJ PE=1 SV=1	1	14	14	13	13	13	13	13	13	61.5	61.5	3.087e-256	53.5	61.5	61.5	4615300000	6464400000	7120300000	19196088560200	22313405807300	24799982818000	0.000240429	0.000289709	0.000287109	28.483	28.483	28.483	8.44115	10.1713	10.08	0.0714286	0.0568182	0.0657895	362.969	347.905	399.222	370.032
P60906	Histidine--tRNA ligase	hisS	>sp|P60906|SYH_ECOLI Histidine--tRNA ligase OS=Escherichia coli (strain K12) GN=hisS PE=1 SV=2	1	20	20	19	20	19	19	20	19	65.6	65.6	0	61.6	65.6	61.6	11436000000	11913000000	13075000000	19196088560200	22313405807300	24799982818000	0.000595746	0.000533894	0.000527218	47.029	47.029	47.029	12.6676	11.3524	11.2105	0.0714286	0.0568182	0.0657895	544.708	388.305	443.994	459.003
P76341	5-hydroxyisourate hydrolase	hiuH	>sp|P76341|HIUH_ECOLI 5-hydroxyisourate hydrolase OS=Escherichia coli (strain K12) GN=hiuH PE=1 SV=1	1	2	2	1	2	2	1	2	2	21.9	21.9	3.4357e-14	13.1	21.9	21.9	126010000	153690000	135820000	19196088560200	22313405807300	24799982818000	6.56436e-06	6.88779e-06	5.47662e-06	15.459	15.459	15.459	0.42463	0.445552	0.354267	0.0714286	0.0568182	0.0657895	18.2591	15.2399	14.0308	15.8433
P67910	ADP-L-glycero-D-manno-heptose-6-epimerase	hldD	>sp|P67910|HLDD_ECOLI ADP-L-glycero-D-manno-heptose-6-epimerase OS=Escherichia coli (strain K12) GN=hldD PE=1 SV=1	1	14	14	11	13	14	11	13	14	58.4	58.4	7.4011e-251	41.3	53.2	58.4	12944000000	14613000000	20355000000	19196088560200	22313405807300	24799982818000	0.000674304	0.000654898	0.000820767	34.893	34.893	34.893	19.3249	18.7687	23.5224	0.0714286	0.0568182	0.0657895	830.971	641.976	931.61	801.519
P76658	Bifunctional protein hldE;D-beta-D-heptose 7-phosphate kinase;D-beta-D-heptose 1-phosphate adenosyltransferase	hldE	>sp|P76658|HLDE_ECOLI Bifunctional protein hldE OS=Escherichia coli (strain K12) GN=hldE PE=1 SV=1	1	26	26	24	24	24	24	24	24	66	66	0	65.2	63.3	63.3	14657000000	17065000000	18490000000	19196088560200	22313405807300	24799982818000	0.000763541	0.000764787	0.000745565	51.05	51.05	51.05	14.9567	14.9811	14.6046	0.0714286	0.0568182	0.0657895	643.139	512.423	578.419	577.994
P24232	Flavohemoprotein	hmp	>sp|P24232|HMP_ECOLI Flavohemoprotein OS=Escherichia coli (strain K12) GN=hmp PE=1 SV=1	1	13	13	11	10	13	11	10	13	58.3	58.3	9.515e-219	50.8	48.2	58.3	2364800000	2265300000	3627500000	19196088560200	22313405807300	24799982818000	0.000123192	0.000101522	0.00014627	43.867	43.867	43.867	2.8083	2.31431	3.3344	0.0714286	0.0568182	0.0657895	120.757	79.16	132.06	110.659
P0AEV1	Protein hnr	hnr	>sp|P0AEV1|HNR_ECOLI Protein hnr OS=Escherichia coli (strain K12) GN=hnr PE=1 SV=1	1	1	1	1	1	1	1	1	1	2.7	2.7	0.0012057	2.7	2.7	2.7	51419000	55878000	61864000	19196088560200	22313405807300	24799982818000	2.67862e-06	2.50423e-06	2.49452e-06	37.302	37.302	37.302	0.071809	0.0671341	0.0668736	0.0714286	0.0568182	0.0657895	3.08779	2.29629	2.64855	2.67754
P0ACF8	DNA-binding protein H-NS	hns	>sp|P0ACF8|HNS_ECOLI DNA-binding protein H-NS OS=Escherichia coli (strain K12) GN=hns PE=1 SV=2	1	12	11	12	12	12	11	11	11	70.8	70.8	1.2165e-301	70.8	70.8	70.8	51504000000	56888000000	50026000000	19196088560200	22313405807300	24799982818000	0.00268305	0.0025495	0.00201718	15.539	15.539	15.539	172.665	164.071	129.814	0.0714286	0.0568182	0.0657895	7424.61	5611.97	5141.32	6059.3
P45753	Putative DNA utilization protein HofM	hofM	>sp|P45753|HOFM_ECOLI Putative DNA utilization protein HofM OS=Escherichia coli (strain K12) GN=hofM PE=4 SV=2	1	2	2	1	1	2	1	1	2	10	10	1.3786e-06	4.2	4.2	10	15121000	20978000	34718000	19196088560200	22313405807300	24799982818000	7.87713e-07	9.40152e-07	1.39992e-06	29	29	29	0.0271625	0.032419	0.0482731	0.0714286	0.0568182	0.0657895	1.16799	1.10888	1.91187	1.39625
P34749	Putative DNA transport protein HofQ	hofQ	>sp|P34749|HOFQ_ECOLI Putative DNA transport protein HofQ OS=Escherichia coli (strain K12) GN=hofQ PE=3 SV=2	1	1	1	1	1	1	1	1	1	1.9	1.9	0.0030205	1.9	1.9	1.9	32378000	168500000	148800000	19196088560200	22313405807300	24799982818000	1.6867e-06	7.55151e-06	6e-06	44.716	44.716	44.716	0.0377202	0.168877	0.13418	0.0714286	0.0568182	0.0657895	1.62197	5.77637	5.31424	4.23753
P28630	DNA polymerase III subunit delta	holA	>sp|P28630|HOLA_ECOLI DNA polymerase III subunit delta OS=Escherichia coli (strain K12) GN=holA PE=1 SV=1	1	4	4	4	4	4	4	4	4	12.8	12.8	2.043e-18	12.8	12.8	12.8	356610000	338410000	296590000	19196088560200	22313405807300	24799982818000	1.85772e-05	1.51662e-05	1.19593e-05	38.703	38.703	38.703	0.479994	0.391862	0.309001	0.0714286	0.0568182	0.0657895	20.6398	13.4034	12.2381	15.4271
P28631	DNA polymerase III subunit delta	holB	>sp|P28631|HOLB_ECOLI DNA polymerase III subunit delta OS=Escherichia coli (strain K12) GN=holB PE=1 SV=2	1	5	5	4	4	3	4	4	3	21.9	21.9	1.9808e-35	18.3	19.2	13.2	224140000	332120000	254840000	19196088560200	22313405807300	24799982818000	1.16763e-05	1.48843e-05	1.02758e-05	36.936	36.936	36.936	0.316123	0.402976	0.278206	0.0714286	0.0568182	0.0657895	13.5933	13.7836	11.0184	12.7984
P28905	DNA polymerase III subunit chi	holC	>sp|P28905|HOLC_ECOLI DNA polymerase III subunit chi OS=Escherichia coli (strain K12) GN=holC PE=1 SV=1	1	3	3	3	3	3	3	3	3	19.7	19.7	9.7728e-13	19.7	19.7	19.7	82694000	181070000	119800000	19196088560200	22313405807300	24799982818000	4.30786e-06	8.11485e-06	4.83065e-06	16.633	16.633	16.633	0.258995	0.487877	0.290426	0.0714286	0.0568182	0.0657895	11.1368	16.6876	11.5024	13.1089
P28632	DNA polymerase III subunit psi	holD	>sp|P28632|HOLD_ECOLI DNA polymerase III subunit psi OS=Escherichia coli (strain K12) GN=holD PE=1 SV=1	1	2	2	2	2	2	2	2	2	27	27	2.6498e-22	27	27	27	204370000	259830000	270520000	19196088560200	22313405807300	24799982818000	1.06464e-05	1.16446e-05	1.09081e-05	15.174	15.174	15.174	0.701624	0.767403	0.718866	0.0714286	0.0568182	0.0657895	30.1698	26.2487	28.4709	28.2965
P0ABS8	DNA polymerase III subunit theta	holE	>sp|P0ABS8|HOLE_ECOLI DNA polymerase III subunit theta OS=Escherichia coli (strain K12) GN=holE PE=1 SV=1	1	3	3	2	3	3	2	3	3	43.4	43.4	4.3092e-13	26.3	43.4	43.4	165520000	283730000	251160000	19196088560200	22313405807300	24799982818000	8.62259e-06	1.27157e-05	1.01274e-05	8.8462	8.8462	8.8462	0.974722	1.43742	1.14483	0.0714286	0.0568182	0.0657895	41.9131	49.1662	45.3414	45.4736
P0A9M2	Hypoxanthine phosphoribosyltransferase	hpt	>sp|P0A9M2|HPRT_ECOLI Hypoxanthine phosphoribosyltransferase OS=Escherichia coli (strain K12) GN=hpt PE=1 SV=1	1	8	8	8	8	8	8	8	8	62.9	62.9	0	62.9	62.9	62.9	4202400000	4747900000	5857400000	19196088560200	22313405807300	24799982818000	0.00021892	0.000212782	0.000236186	20.115	20.115	20.115	10.8834	10.5783	11.7418	0.0714286	0.0568182	0.0657895	467.986	361.826	465.036	431.616
P43329	ATP-dependent RNA helicase hrpA	hrpA	>sp|P43329|HRPA_ECOLI ATP-dependent RNA helicase hrpA OS=Escherichia coli (strain K12) GN=hrpA PE=3 SV=3	1	28	28	19	21	24	19	21	24	26.5	26.5	3.2895e-117	19.1	19.6	22.4	1134800000	2117800000	1814400000	19196088560200	22313405807300	24799982818000	5.91162e-05	9.49116e-05	7.31613e-05	149.03	149.03	149.03	0.396673	0.636862	0.490917	0.0714286	0.0568182	0.0657895	17.0569	21.7836	19.4429	19.4278
P37024	ATP-dependent RNA helicase hrpB	hrpB	>sp|P37024|HRPB_ECOLI ATP-dependent RNA helicase hrpB OS=Escherichia coli (strain K12) GN=hrpB PE=3 SV=3	1	12	12	9	9	11	9	9	11	18.9	18.9	4.522e-45	13	12.1	17.7	2358000000	878700000	2712900000	19196088560200	22313405807300	24799982818000	0.000122838	3.93799e-05	0.000109391	89.147	89.147	89.147	1.37792	0.441741	1.22709	0.0714286	0.0568182	0.0657895	59.2506	15.1096	48.5991	40.9864
P0A6Z1	Chaperone protein hscA	hscA	>sp|P0A6Z1|HSCA_ECOLI Chaperone protein hscA OS=Escherichia coli (strain K12) GN=hscA PE=1 SV=1	1	15	15	11	13	13	11	13	13	33.8	33.8	1.6598e-93	21.4	30.5	26.3	4033300000	6623900000	5575600000	19196088560200	22313405807300	24799982818000	0.000210111	0.000296857	0.000224823	65.652	65.652	65.652	3.20037	4.52168	3.42446	0.0714286	0.0568182	0.0657895	137.616	154.662	135.627	142.635
P0A6L9	Co-chaperone protein hscB	hscB	>sp|P0A6L9|HSCB_ECOLI Co-chaperone protein hscB OS=Escherichia coli (strain K12) GN=hscB PE=1 SV=1	1	7	7	6	6	5	6	6	5	63.2	63.2	1.1247e-82	56.7	56.1	50.3	1470500000	2355600000	2926300000	19196088560200	22313405807300	24799982818000	7.66041e-05	0.000105569	0.000117996	20.137	20.137	20.137	3.80415	5.24253	5.85966	0.0714286	0.0568182	0.0657895	163.578	179.318	232.074	191.657
P52644	Heat shock protein hslJ	hslJ	>sp|P52644|HSLJ_ECOLI Heat shock protein hslJ OS=Escherichia coli (strain K12) GN=hslJ PE=1 SV=1	1	3	3	2	2	3	2	2	3	31.4	31.4	2.2497e-27	20	24.3	31.4	330650000	246090000	264280000	19196088560200	22313405807300	24799982818000	1.72249e-05	1.10288e-05	1.06565e-05	15.165	15.165	15.165	1.13583	0.727253	0.702701	0.0714286	0.0568182	0.0657895	48.8407	24.8754	27.8307	33.8489
P0A6Y5	33 kDa chaperonin	hslO	>sp|P0A6Y5|HSLO_ECOLI 33 kDa chaperonin OS=Escherichia coli (strain K12) GN=hslO PE=1 SV=1	1	7	7	6	5	7	6	5	7	27.7	27.7	9.647e-154	27.7	21.6	27.7	4473100000	4042500000	4097800000	19196088560200	22313405807300	24799982818000	0.000233021	0.000181169	0.000165234	32.534	32.534	32.534	7.1624	5.56861	5.07881	0.0714286	0.0568182	0.0657895	307.983	190.472	201.148	233.201
P0ACG8	Heat shock protein 15	hslR	>sp|P0ACG8|HSLR_ECOLI Heat shock protein 15 OS=Escherichia coli (strain K12) GN=hslR PE=1 SV=1	1	4	4	2	3	4	2	3	4	39.8	39.8	8.8729e-18	11.3	30.1	39.8	599050000	1155600000	1524800000	19196088560200	22313405807300	24799982818000	3.12069e-05	5.17895e-05	6.14839e-05	15.496	15.496	15.496	2.01387	3.34212	3.96773	0.0714286	0.0568182	0.0657895	86.5963	114.316	157.143	119.352
P0A6H5	ATP-dependent protease ATPase subunit HslU	hslU	>sp|P0A6H5|HSLU_ECOLI ATP-dependent protease ATPase subunit HslU OS=Escherichia coli (strain K12) GN=hslU PE=1 SV=1	1	30	30	29	30	27	29	30	27	78.1	78.1	0	78.1	78.1	65.2	44190000000	47459000000	49265000000	19196088560200	22313405807300	24799982818000	0.00230203	0.00212693	0.00198649	49.593	49.593	49.593	46.4185	42.8877	40.0559	0.0714286	0.0568182	0.0657895	1995.99	1466.95	1586.43	1683.12
P0A7B8	ATP-dependent protease subunit HslV	hslV	>sp|P0A7B8|HSLV_ECOLI ATP-dependent protease subunit HslV OS=Escherichia coli (strain K12) GN=hslV PE=1 SV=2	1	9	8	9	8	7	8	7	7	63.6	59.7	1.0422e-90	63.6	63.1	59.1	11794000000	7102300000	7222100000	19196088560200	22313405807300	24799982818000	0.000614396	0.000318297	0.000291214	19.093	19.093	19.093	32.1791	16.6709	15.2524	0.0714286	0.0568182	0.0657895	1383.7	570.22	604.075	852.666
P0AB20	Heat shock protein hspQ	hspQ	>sp|P0AB20|HSPQ_ECOLI Heat shock protein hspQ OS=Escherichia coli (strain K12) GN=hspQ PE=1 SV=2	1	2	2	0	1	2	0	1	2	16.2	16.2	5.5042e-05	0	7.6	16.2	0	437090000	537110000	19196088560200	22313405807300	24799982818000	0	1.95887e-05	2.16577e-05	11.779	11.779	11.779	0	1.66302	1.83867	0.0714286	0.0568182	0.0657895	0	56.8827	72.8209	43.2346
P31474	Probable transport protein hsrA	hsrA	>sp|P31474|HSRA_ECOLI Probable transport protein hsrA OS=Escherichia coli (strain K12) GN=hsrA PE=1 SV=1	1	1	1	1	0	0	1	0	0	2.5	2.5	0.0044312	2.5	0	0	35966000	0	0	19196088560200	22313405807300	24799982818000	1.87361e-06	0	0	51.461	51.461	51.461	0.0364084	0	0	0.0714286	0.0568182	0.0657895	1.56556	0	0	0.521853
P0A6Z3	Chaperone protein htpG	htpG	>sp|P0A6Z3|HTPG_ECOLI Chaperone protein htpG OS=Escherichia coli (strain K12) GN=htpG PE=1 SV=1	1	42	42	42	40	41	42	40	41	74.7	74.7	0	74.7	74.7	74.7	103580000000	118080000000	130190000000	19196088560200	22313405807300	24799982818000	0.00539589	0.00529189	0.0052496	71.422	71.422	71.422	75.5494	74.0932	73.5012	0.0714286	0.0568182	0.0657895	3248.63	2534.32	2911.03	2897.99
P23894	Protease HtpX	htpX	>sp|P23894|HTPX_ECOLI Protease HtpX OS=Escherichia coli (strain K12) GN=htpX PE=1 SV=1	1	8	8	8	6	6	8	6	6	31.4	31.4	8.6809e-83	31.4	22.5	22.5	5723500000	6954000000	6969300000	19196088560200	22313405807300	24799982818000	0.00029816	0.000311651	0.00028102	31.923	31.923	31.923	9.33996	9.76259	8.80307	0.0714286	0.0568182	0.0657895	401.618	333.925	348.648	361.397
P0ACV0	Lipid A biosynthesis lauroyl acyltransferase	htrB	>sp|P0ACV0|HTRB_ECOLI Lipid A biosynthesis lauroyl acyltransferase OS=Escherichia coli (strain K12) GN=htrB PE=1 SV=1	1	7	7	5	5	5	5	5	5	28.1	28.1	2.9049e-28	19	19	17.6	880950000	995530000	699130000	19196088560200	22313405807300	24799982818000	4.58922e-05	4.46158e-05	2.81907e-05	35.406	35.406	35.406	1.29617	1.26012	0.796214	0.0714286	0.0568182	0.0657895	55.7353	43.1018	31.5343	43.4571
P0ACF0	DNA-binding protein HU-alpha	hupA	>sp|P0ACF0|DBHA_ECOLI DNA-binding protein HU-alpha OS=Escherichia coli (strain K12) GN=hupA PE=1 SV=1	1	5	5	5	5	5	5	5	5	75.6	75.6	2.3751e-107	75.6	75.6	75.6	101440000000	105680000000	92327000000	19196088560200	22313405807300	24799982818000	0.00528441	0.00473617	0.00372287	9.5349	9.5349	9.5349	554.218	496.719	390.446	0.0714286	0.0568182	0.0657895	23831.4	16990	15463.7	18761.7
P0ACF4	DNA-binding protein HU-beta	hupB	>sp|P0ACF4|DBHB_ECOLI DNA-binding protein HU-beta OS=Escherichia coli (strain K12) GN=hupB PE=1 SV=1	1	6	6	6	6	6	6	6	6	66.7	66.7	3.18e-159	66.7	66.7	66.7	69213000000	70561000000	79246000000	19196088560200	22313405807300	24799982818000	0.00360558	0.00316227	0.00319541	9.2255	9.2255	9.2255	390.827	342.775	346.367	0.0714286	0.0568182	0.0657895	16805.6	11724.5	13717.9	14082.7
P69739	Hydrogenase-1 small chain	hyaA	>sp|P69739|MBHS_ECOLI Hydrogenase-1 small chain OS=Escherichia coli (strain K12) GN=hyaA PE=1 SV=1	1	2	2	2	2	2	2	2	2	7.5	7.5	5.017e-05	7.5	7.5	7.5	41816000	74068000	70655000	19196088560200	22313405807300	24799982818000	2.17836e-06	3.31944e-06	2.84899e-06	40.681	40.681	40.681	0.0535474	0.0815968	0.0700325	0.0714286	0.0568182	0.0657895	2.30254	2.79098	2.77366	2.62239
P0ACD8	Hydrogenase-1 large chain	hyaB	>sp|P0ACD8|MBHL_ECOLI Hydrogenase-1 large chain OS=Escherichia coli (strain K12) GN=hyaB PE=1 SV=1	1	13	13	11	10	11	11	10	11	29.1	29.1	1.7343e-131	24.6	22.4	23.8	1343500000	1618000000	1857700000	19196088560200	22313405807300	24799982818000	6.99882e-05	7.25125e-05	7.49073e-05	66.253	66.253	66.253	1.05638	1.09448	1.13063	0.0714286	0.0568182	0.0657895	45.4243	37.4361	44.7787	42.5464
P19931	Hydrogenase-1 operon protein hyaE	hyaE	>sp|P19931|HYAE_ECOLI Hydrogenase-1 operon protein hyaE OS=Escherichia coli (strain K12) GN=hyaE PE=1 SV=1	1	1	1	1	0	0	1	0	0	12.1	12.1	0.0011746	12.1	0	0	9591900	0	0	19196088560200	22313405807300	24799982818000	4.9968e-07	0	0	14.89	14.89	14.89	0.0335581	0	0	0.0714286	0.0568182	0.0657895	1.443	0	0	0.480999
P19932	Hydrogenase-1 operon protein hyaF	hyaF	>sp|P19932|HYAF_ECOLI Hydrogenase-1 operon protein hyaF OS=Escherichia coli (strain K12) GN=hyaF PE=3 SV=1	1	1	1	0	1	1	0	1	1	3.5	3.5	0.00097047	0	3.5	3.5	0	33163000	0	19196088560200	22313405807300	24799982818000	0	1.48624e-06	0	31.43	31.43	31.43	0	0.0472872	0	0.0714286	0.0568182	0.0657895	0	1.61744	0	0.539146
P0AAJ8	Hydrogenase-2 operon protein hybA	hybA	>sp|P0AAJ8|HYBA_ECOLI Hydrogenase-2 operon protein hybA OS=Escherichia coli (strain K12) GN=hybA PE=3 SV=1	1	15	15	14	14	14	14	14	14	55.2	55.2	9.9792e-288	52.4	55.2	52.4	6531700000	6774200000	8665000000	19196088560200	22313405807300	24799982818000	0.000340262	0.000303593	0.000349395	36.003	36.003	36.003	9.45094	8.43244	9.70462	0.0714286	0.0568182	0.0657895	406.39	288.428	384.354	359.724
P37180	Probable Ni/Fe-hydrogenase 2 b-type cytochrome subunit	hybB	>sp|P37180|HYBB_ECOLI Probable Ni/Fe-hydrogenase 2 b-type cytochrome subunit OS=Escherichia coli (strain K12) GN=hybB PE=1 SV=2	1	2	2	1	2	2	1	2	2	4.8	4.8	7.3838e-09	2.3	4.8	4.8	95520000	132300000	118630000	19196088560200	22313405807300	24799982818000	4.97601e-06	5.92917e-06	4.78347e-06	43.602	43.602	43.602	0.114124	0.135984	0.109708	0.0714286	0.0568182	0.0657895	4.90731	4.65127	4.345	4.63453
P0ACE0	Hydrogenase-2 large chain	hybC	>sp|P0ACE0|MBHM_ECOLI Hydrogenase-2 large chain OS=Escherichia coli (strain K12) GN=hybC PE=1 SV=2	1	25	25	25	22	25	25	22	25	62.6	62.6	0	62.6	57.5	62.6	32273000000	41367000000	35680000000	19196088560200	22313405807300	24799982818000	0.00168123	0.00185391	0.00143871	62.49	62.49	62.49	26.904	29.6673	23.0231	0.0714286	0.0568182	0.0657895	1156.87	1014.76	911.834	1027.82
P37182	Hydrogenase 2 maturation protease	hybD	>sp|P37182|HYBD_ECOLI Hydrogenase 2 maturation protease OS=Escherichia coli (strain K12) GN=hybD PE=1 SV=2	1	6	6	5	5	6	5	5	6	39	39	1.4317e-88	39	39	39	2463000000	3327200000	1536600000	19196088560200	22313405807300	24799982818000	0.000128307	0.000149112	6.19597e-05	17.751	17.751	17.751	7.22818	8.40021	3.49049	0.0714286	0.0568182	0.0657895	310.812	287.325	138.242	245.46
P0AAN1	Hydrogenase-2 operon protein hybE	hybE	>sp|P0AAN1|HYBE_ECOLI Hydrogenase-2 operon protein hybE OS=Escherichia coli (strain K12) GN=hybE PE=1 SV=1	1	2	2	2	2	2	2	2	2	17.9	17.9	2.3708e-19	17.9	17.9	17.9	642330000	734940000	233080000	19196088560200	22313405807300	24799982818000	3.34615e-05	3.29372e-05	9.39839e-06	17.963	17.963	17.963	1.8628	1.83361	0.523208	0.0714286	0.0568182	0.0657895	80.1005	62.7178	20.7218	54.5134
P0AAM7	Hydrogenase-2 operon protein hybG	hybG	>sp|P0AAM7|HYBG_ECOLI Hydrogenase-2 operon protein hybG OS=Escherichia coli (strain K12) GN=hybG PE=3 SV=1	1	1	1	0	1	1	0	1	1	19.5	19.5	8.5431e-05	0	19.5	19.5	0	151330000	118220000	19196088560200	22313405807300	24799982818000	0	6.78202e-06	4.76694e-06	8.8081	8.8081	8.8081	0	0.769976	0.541199	0.0714286	0.0568182	0.0657895	0	26.3367	21.4343	15.9237
P69741	Hydrogenase-2 small chain	hybO	>sp|P69741|MBHT_ECOLI Hydrogenase-2 small chain OS=Escherichia coli (strain K12) GN=hybO PE=1 SV=1	1	8	8	8	8	8	8	8	8	35.5	35.5	2.8386e-194	35.5	35.5	35.5	7058600000	7992800000	8984200000	19196088560200	22313405807300	24799982818000	0.00036771	0.000358206	0.000362266	39.652	39.652	39.652	9.27344	9.03375	9.13614	0.0714286	0.0568182	0.0657895	398.758	308.995	361.839	356.531
P16431	Formate hydrogenlyase subunit 5	hycE	>sp|P16431|HYCE_ECOLI Formate hydrogenlyase subunit 5 OS=Escherichia coli (strain K12) GN=hycE PE=1 SV=1	1	1	1	0	1	1	0	1	1	3.2	3.2	0.10121	0	3.2	3.2	0	11684000	13989000	19196088560200	22313405807300	24799982818000	0	5.23631e-07	5.64073e-07	64.98	64.98	64.98	0	0.00805835	0.00868072	0.0714286	0.0568182	0.0657895	0	0.275632	0.343802	0.206478
P0AEV9	Hydrogenase 3 maturation protease	hycI	>sp|P0AEV9|HYCI_ECOLI Hydrogenase 3 maturation protease OS=Escherichia coli (strain K12) GN=hycI PE=1 SV=2	1	2	2	2	2	2	2	2	2	26.9	26.9	1.2942e-06	26.9	26.9	26.9	609340000	391690000	461660000	19196088560200	22313405807300	24799982818000	3.17429e-05	1.7554e-05	1.86153e-05	17.056	17.056	17.056	1.8611	1.0292	1.09142	0.0714286	0.0568182	0.0657895	80.0273	35.2033	43.2262	52.8189
P0AAK4	Electron transport protein hydN	hydN	>sp|P0AAK4|HYDN_ECOLI Electron transport protein hydN OS=Escherichia coli (strain K12) GN=hydN PE=1 SV=1	1	1	1	0	1	0	0	1	0	6.3	6.3	0.1004	0	6.3	0	0	6185300	0	19196088560200	22313405807300	24799982818000	0	2.77201e-07	0	19.026	19.026	19.026	0	0.0145696	0	0.0714286	0.0568182	0.0657895	0	0.498346	0	0.166115
P0AAN3	Hydrogenase isoenzymes nickel incorporation protein hypB	hypB	>sp|P0AAN3|HYPB_ECOLI Hydrogenase isoenzymes nickel incorporation protein hypB OS=Escherichia coli (strain K12) GN=hypB PE=1 SV=1	1	9	9	7	9	9	7	9	9	49.7	49.7	2.1421e-123	34.8	49.7	49.7	2609600000	3044000000	3653700000	19196088560200	22313405807300	24799982818000	0.000135944	0.00013642	0.000147327	31.565	31.565	31.565	4.30681	4.32188	4.66741	0.0714286	0.0568182	0.0657895	185.193	147.828	184.854	172.625
P24192	Hydrogenase isoenzymes formation protein hypD	hypD	>sp|P24192|HYPD_ECOLI Hydrogenase isoenzymes formation protein hypD OS=Escherichia coli (strain K12) GN=hypD PE=1 SV=1	1	4	4	3	2	4	3	2	4	13.7	13.7	2.4004e-15	10.2	5.6	13.7	502530000	242210000	318550000	19196088560200	22313405807300	24799982818000	2.61788e-05	1.08549e-05	1.28448e-05	41.363	41.363	41.363	0.632903	0.26243	0.310538	0.0714286	0.0568182	0.0657895	27.2148	8.97631	12.2989	16.1634
P24193	Hydrogenase isoenzymes formation protein hypE	hypE	>sp|P24193|HYPE_ECOLI Hydrogenase isoenzymes formation protein hypE OS=Escherichia coli (strain K12) GN=hypE PE=1 SV=2	1	10	10	9	9	10	9	9	10	37.8	37.8	6.6105e-148	37.8	37.8	37.8	1150900000	1722900000	2170000000	19196088560200	22313405807300	24799982818000	5.99549e-05	7.72137e-05	8.75001e-05	35.092	35.092	35.092	1.70851	2.20032	2.49345	0.0714286	0.0568182	0.0657895	73.4658	75.261	98.7536	82.4935
P30131	Carbamoyltransferase hypF	hypF	>sp|P30131|HYPF_ECOLI Carbamoyltransferase hypF OS=Escherichia coli (strain K12) GN=hypF PE=1 SV=2	1	3	3	2	1	3	2	1	3	6.4	6.4	8.6971e-19	3.3	1.6	6.4	146680000	90892000	205500000	19196088560200	22313405807300	24799982818000	7.64114e-06	4.07343e-06	8.2863e-06	82.065	82.065	82.065	0.0931108	0.0496366	0.100972	0.0714286	0.0568182	0.0657895	4.00377	1.6978	3.99904	3.23353
Q46806	D-phenylhydantoinase	hyuA	>sp|Q46806|PHYDA_ECOLI D-phenylhydantoinase OS=Escherichia coli (strain K12) GN=hyuA PE=1 SV=2	1	17	17	15	14	15	15	14	15	47.3	47.3	3.0307e-71	40.6	38.2	43	1912300000	2042800000	2230900000	19196088560200	22313405807300	24799982818000	9.96193e-05	9.15503e-05	8.99557e-05	51.025	51.025	51.025	1.95236	1.79423	1.76297	0.0714286	0.0568182	0.0657895	83.9516	61.3707	69.823	71.7151
P39377	Isoaspartyl dipeptidase	iadA	>sp|P39377|IADA_ECOLI Isoaspartyl dipeptidase OS=Escherichia coli (strain K12) GN=iadA PE=1 SV=1	1	13	13	12	11	13	12	11	13	43.3	43.3	9.2077e-237	43.3	41.3	43.3	3219600000	4150800000	5192600000	19196088560200	22313405807300	24799982818000	0.000167722	0.000186023	0.000209379	41.083	41.083	41.083	4.08251	4.52797	5.09649	0.0714286	0.0568182	0.0657895	175.548	154.877	201.848	177.424
P10423	Alkaline phosphatase isozyme conversion protein	iap	>sp|P10423|IAP_ECOLI Alkaline phosphatase isozyme conversion protein OS=Escherichia coli (strain K12) GN=iap PE=3 SV=1	1	7	7	4	6	4	4	6	4	27.2	27.2	1.4935e-30	14.5	21.4	12.8	236360000	331650000	425270000	19196088560200	22313405807300	24799982818000	1.23129e-05	1.48633e-05	1.7148e-05	37.92	37.92	37.92	0.324708	0.391964	0.452215	0.0714286	0.0568182	0.0657895	13.9624	13.4069	17.9101	15.0932
P0C054	Small heat shock protein ibpA	ibpA	>sp|P0C054|IBPA_ECOLI Small heat shock protein ibpA OS=Escherichia coli (strain K12) GN=ibpA PE=1 SV=1	1	5	5	5	5	5	5	5	5	31.4	31.4	1.3176e-37	31.4	31.4	31.4	8608200000	12660000000	15183000000	19196088560200	22313405807300	24799982818000	0.000448435	0.000567372	0.000612218	15.774	15.774	15.774	28.4288	35.9688	38.8119	0.0714286	0.0568182	0.0657895	1222.44	1230.3	1537.15	1329.96
P0C058	Small heat shock protein ibpB	ibpB	>sp|P0C058|IBPB_ECOLI Small heat shock protein ibpB OS=Escherichia coli (strain K12) GN=ibpB PE=1 SV=1	1	9	9	8	9	9	8	9	9	64.8	64.8	1.6964e-109	57	64.8	64.8	17870000000	18984000000	25632000000	19196088560200	22313405807300	24799982818000	0.000930919	0.000850789	0.00103355	16.093	16.093	16.093	57.8462	52.867	64.2235	0.0714286	0.0568182	0.0657895	2487.39	1808.29	2543.59	2279.76
P08200;Q1PI72	Isocitrate dehydrogenase [NADP]	icd	>sp|P08200|IDH_ECOLI Isocitrate dehydrogenase [NADP] OS=Escherichia coli (strain K12) GN=icd PE=1 SV=1;>tr|Q1PI72|Q1PI72_ECOLI Isocitrate dehydrogenase (Fragment) OS=Escherichia coli (strain K12) GN=icd PE=3 SV=1	2	28	28	25	26	28	25	26	28	63	63	0	61.3	63	63	122190000000	160460000000	159090000000	19196088560200	22313405807300	24799982818000	0.00636536	0.00719119	0.00641492	45.756	45.756	45.756	139.115	157.164	140.199	0.0714286	0.0568182	0.0657895	5981.96	5375.72	5552.6	5636.76
P0A8S1	Chromosome initiation inhibitor	iciA	>sp|P0A8S1|ICIA_ECOLI Chromosome initiation inhibitor OS=Escherichia coli (strain K12) GN=iciA PE=1 SV=1	1	6	6	5	5	6	5	5	6	31.6	31.6	1.3858e-72	23.2	23.2	31.6	2379700000	2441300000	2844800000	19196088560200	22313405807300	24799982818000	0.000123968	0.00010941	0.00011471	33.471	33.471	33.471	3.70374	3.26879	3.42714	0.0714286	0.0568182	0.0657895	159.261	111.807	135.733	135.6
P16528	Acetate operon repressor	iclR	>sp|P16528|ICLR_ECOLI Acetate operon repressor OS=Escherichia coli (strain K12) GN=iclR PE=1 SV=1	1	4	4	3	4	4	3	4	4	21.5	21.5	4.6063e-51	15.3	21.5	21.5	284040000	721030000	590210000	19196088560200	22313405807300	24799982818000	1.47968e-05	3.23138e-05	2.37988e-05	29.739	29.739	29.739	0.497554	1.08658	0.800256	0.0714286	0.0568182	0.0657895	21.3948	37.1659	31.6943	30.085
Q46822	Isopentenyl-diphosphate Delta-isomerase	idi	>sp|Q46822|IDI_ECOLI Isopentenyl-diphosphate Delta-isomerase OS=Escherichia coli (strain K12) GN=idi PE=1 SV=1	1	2	2	1	1	1	1	1	1	21.4	21.4	3.9138e-10	11.5	11.5	9.9	0	41438000	42157000	19196088560200	22313405807300	24799982818000	0	1.85709e-06	1.69988e-06	20.508	20.508	20.508	0	0.0905544	0.0828886	0.0714286	0.0568182	0.0657895	0	3.09737	3.28283	2.12673
P0A6X7	Integration host factor subunit alpha	ihfA	>sp|P0A6X7|IHFA_ECOLI Integration host factor subunit alpha OS=Escherichia coli (strain K12) GN=ihfA PE=1 SV=1	1	8	8	7	7	8	7	7	8	63.6	63.6	2.0443e-161	62.6	62.6	63.6	11405000000	17854000000	20930000000	19196088560200	22313405807300	24799982818000	0.000594131	0.000800147	0.000843952	11.354	11.354	11.354	52.3279	70.4727	74.3308	0.0714286	0.0568182	0.0657895	2250.1	2410.49	2943.89	2534.83
P0A6Y1	Integration host factor subunit beta	ihfB	>sp|P0A6Y1|IHFB_ECOLI Integration host factor subunit beta OS=Escherichia coli (strain K12) GN=ihfB PE=1 SV=1	1	6	6	4	5	6	4	5	6	62.8	62.8	4.4748e-77	36.2	52.1	62.8	7267000000	11585000000	10352000000	19196088560200	22313405807300	24799982818000	0.000378567	0.000519195	0.00041742	10.651	10.651	10.651	35.5428	48.7461	39.1907	0.0714286	0.0568182	0.0657895	1528.34	1667.34	1552.16	1582.61
P00956	Isoleucine--tRNA ligase	ileS	>sp|P00956|SYI_ECOLI Isoleucine--tRNA ligase OS=Escherichia coli (strain K12) GN=ileS PE=1 SV=5	1	41	41	36	36	36	36	36	36	56	56	0	50.6	51.5	51.5	18372000000	25910000000	29134000000	19196088560200	22313405807300	24799982818000	0.00095707	0.00116119	0.00117476	104.3	104.3	104.3	9.17613	11.1331	11.2633	0.0714286	0.0568182	0.0657895	394.573	380.804	446.085	407.154
P04968	L-threonine dehydratase biosynthetic IlvA	ilvA	>sp|P04968|ILVA_ECOLI L-threonine dehydratase biosynthetic IlvA OS=Escherichia coli (strain K12) GN=ilvA PE=1 SV=1	1	8	8	6	4	5	6	4	5	25.7	25.7	1.3511e-58	19.3	13.2	16.3	773080000	824870000	856300000	19196088560200	22313405807300	24799982818000	4.02728e-05	3.69675e-05	3.45282e-05	56.195	56.195	56.195	0.716661	0.657843	0.614436	0.0714286	0.0568182	0.0657895	30.8164	22.5012	24.3349	25.8842
P08142	Acetolactate synthase isozyme 1 large subunit	ilvB	>sp|P08142|ILVB_ECOLI Acetolactate synthase isozyme 1 large subunit OS=Escherichia coli (strain K12) GN=ilvB PE=1 SV=1	1	9	9	5	5	8	5	5	8	25.1	25.1	2.9773e-96	13.9	14.1	22.8	593770000	682970000	696730000	19196088560200	22313405807300	24799982818000	3.09318e-05	3.06081e-05	2.8094e-05	60.44	60.44	60.44	0.511777	0.506421	0.464824	0.0714286	0.0568182	0.0657895	22.0064	17.3219	18.4095	19.2459
P05793	Ketol-acid reductoisomerase	ilvC	>sp|P05793|ILVC_ECOLI Ketol-acid reductoisomerase OS=Escherichia coli (strain K12) GN=ilvC PE=1 SV=4	1	25	25	22	23	21	22	23	21	56.4	56.4	2.9026e-271	54.6	54.6	48.3	6784000000	9109200000	8721200000	19196088560200	22313405807300	24799982818000	0.000353405	0.000408239	0.000351662	54.068	54.068	54.068	6.53631	7.55047	6.50406	0.0714286	0.0568182	0.0657895	281.061	258.26	257.595	265.639
P05791	Dihydroxy-acid dehydratase	ilvD	>sp|P05791|ILVD_ECOLI Dihydroxy-acid dehydratase OS=Escherichia coli (strain K12) GN=ilvD PE=1 SV=5	1	13	13	12	10	11	12	10	11	27.4	27.4	7.9176e-73	25.8	22.2	23.9	1594300000	2159700000	2032000000	19196088560200	22313405807300	24799982818000	8.30534e-05	9.67893e-05	8.19355e-05	65.531	65.531	65.531	1.26739	1.477	1.25033	0.0714286	0.0568182	0.0657895	54.4978	50.5201	49.5197	51.5126
P0AB80	Branched-chain-amino-acid aminotransferase	ilvE	>sp|P0AB80|ILVE_ECOLI Branched-chain-amino-acid aminotransferase OS=Escherichia coli (strain K12) GN=ilvE PE=1 SV=2	1	11	11	10	10	10	10	10	10	41.4	41.4	1.2265e-96	35.9	41.4	41.4	3270200000	3121300000	4549600000	19196088560200	22313405807300	24799982818000	0.000170358	0.000139885	0.000183452	34.093	34.093	34.093	4.99685	4.10303	5.38092	0.0714286	0.0568182	0.0657895	214.865	140.342	213.113	189.44
P00892	Acetolactate synthase isozyme 2 large subunit	ilvG	>sp|P00892|ILVG_ECOLI Acetolactate synthase isozyme 2 large subunit OS=Escherichia coli (strain K12) GN=ilvG PE=1 SV=3	1	1	1	1	1	1	1	1	1	1.5	1.5	0.0017881	1.5	1.5	1.5	116860000	86295000	112610000	19196088560200	22313405807300	24799982818000	6.0877e-06	3.86741e-06	4.54073e-06	59.284	59.284	59.284	0.102687	0.0652352	0.0765928	0.0714286	0.0568182	0.0657895	4.41554	2.23134	3.03348	3.22679
P00894	Acetolactate synthase isozyme 3 small subunit	ilvH	>sp|P00894|ILVH_ECOLI Acetolactate synthase isozyme 3 small subunit OS=Escherichia coli (strain K12) GN=ilvH PE=1 SV=3	1	9	9	6	6	7	6	6	7	76.7	76.7	6.2716e-63	50.9	55.8	67.5	637150000	813450000	997550000	19196088560200	22313405807300	24799982818000	3.31917e-05	3.64557e-05	4.02238e-05	17.977	17.977	17.977	1.84634	2.02791	2.23752	0.0714286	0.0568182	0.0657895	79.3926	69.3636	88.6174	79.1245
P00893	Acetolactate synthase isozyme 3 large subunit	ilvI	>sp|P00893|ILVI_ECOLI Acetolactate synthase isozyme 3 large subunit OS=Escherichia coli (strain K12) GN=ilvI PE=1 SV=2	1	5	5	2	4	5	2	4	5	14.1	14.1	1.3701e-28	5.6	10.6	14.1	253580000	345530000	520240000	19196088560200	22313405807300	24799982818000	1.321e-05	1.54853e-05	2.09774e-05	62.984	62.984	62.984	0.209736	0.245861	0.33306	0.0714286	0.0568182	0.0657895	9.01863	8.40956	13.1909	10.2064
P0ADF8	Acetolactate synthase isozyme 1 small subunit	ilvN	>sp|P0ADF8|ILVN_ECOLI Acetolactate synthase isozyme 1 small subunit OS=Escherichia coli (strain K12) GN=ilvN PE=1 SV=1	1	2	2	2	2	2	2	2	2	31.2	31.2	1.1577e-42	31.2	31.2	31.2	119500000	238460000	345210000	19196088560200	22313405807300	24799982818000	6.22523e-06	1.06868e-05	1.39198e-05	11.106	11.106	11.106	0.560528	0.962259	1.25336	0.0714286	0.0568182	0.0657895	24.1027	32.9136	49.6395	35.5519
P05827	HTH-type transcriptional regulator ilvY	ilvY	>sp|P05827|ILVY_ECOLI HTH-type transcriptional regulator ilvY OS=Escherichia coli (strain K12) GN=ilvY PE=4 SV=1	1	3	3	2	3	2	2	3	2	12.1	12.1	1.8722e-16	8.1	12.1	8.1	15567000	241920000	91259000	19196088560200	22313405807300	24799982818000	8.10946e-07	1.08419e-05	3.6798e-06	33.204	33.204	33.204	0.0244232	0.326524	0.110824	0.0714286	0.0568182	0.0657895	1.0502	11.1686	4.38921	5.53601
P69222	Translation initiation factor IF-1	infA	>sp|P69222|IF1_ECOLI Translation initiation factor IF-1 OS=Escherichia coli (strain K12) GN=infA PE=1 SV=2	1	4	4	3	3	4	3	3	4	80.6	80.6	1.1451e-137	58.3	58.3	80.6	4871000000	4828400000	5016300000	19196088560200	22313405807300	24799982818000	0.00025375	0.00021639	0.00020227	8.2495	8.2495	8.2495	30.7594	26.2307	24.5191	0.0714286	0.0568182	0.0657895	1322.65	897.209	971.085	1063.65
P0A705;P0A705-2;P0A705-3	Translation initiation factor IF-2	infB	>sp|P0A705|IF2_ECOLI Translation initiation factor IF-2 OS=Escherichia coli (strain K12) GN=infB PE=1 SV=1;>sp|P0A705-2|IF2_ECOLI Isoform Beta of Translation initiation factor IF-2 OS=Escherichia coli (strain K12) GN=infB;>sp|P0A705-3|IF2_ECOLI Isoform Bet	3	39	39	37	37	36	37	37	36	64.5	64.5	0	60.2	63.7	63.7	28981000000	38794000000	39961000000	19196088560200	22313405807300	24799982818000	0.00150973	0.0017386	0.00161133	97.349	97.349	97.349	15.5085	17.8594	16.5521	0.0714286	0.0568182	0.0657895	666.864	610.873	655.551	644.429
P0A707	Translation initiation factor IF-3;Translation initiation factor IF-3, N-terminally processed;Translation initiation factor IF-3S	infC	>sp|P0A707|IF3_ECOLI Translation initiation factor IF-3 OS=Escherichia coli (strain K12) GN=infC PE=1 SV=1	1	11	11	10	9	10	10	9	10	75	75	0	75	61.1	61.1	20102000000	22616000000	27450000000	19196088560200	22313405807300	24799982818000	0.00104719	0.00101356	0.00110686	20.564	20.564	20.564	50.9236	49.2881	53.8249	0.0714286	0.0568182	0.0657895	2189.71	1685.88	2131.75	2002.45
P71298	Putative prophage CP4-6 integrase	intF	>sp|P71298|INTF_ECOLI Putative prophage CP4-6 integrase OS=Escherichia coli (strain K12) GN=intF PE=3 SV=1	1	1	1	0	1	0	0	1	0	3	3	0.00066731	0	3	0	0	27064000	0	19196088560200	22313405807300	24799982818000	0	1.2129e-06	0	53.073	53.073	53.073	0	0.0228535	0	0.0714286	0.0568182	0.0657895	0	0.781693	0	0.260564
P0AAN9	Anti-adapter protein iraP	iraP	>sp|P0AAN9|IRAP_ECOLI Anti-adapter protein iraP OS=Escherichia coli (strain K12) GN=iraP PE=1 SV=1	1	3	3	2	1	3	2	1	3	41.9	41.9	2.9979e-33	26.7	10.5	41.9	871380000	528530000	805680000	19196088560200	22313405807300	24799982818000	4.53936e-05	2.36867e-05	3.24871e-05	9.9374	9.9374	9.9374	4.56796	2.38359	3.26918	0.0714286	0.0568182	0.0657895	196.422	81.5295	129.477	135.809
P0AAC8	Iron-binding protein iscA	iscA	>sp|P0AAC8|ISCA_ECOLI Iron-binding protein iscA OS=Escherichia coli (strain K12) GN=iscA PE=1 SV=1	1	5	5	5	5	5	5	5	5	50.5	50.5	2.2414e-44	50.5	50.5	50.5	1115500000	1239700000	1751400000	19196088560200	22313405807300	24799982818000	5.81108e-05	5.55585e-05	7.0621e-05	11.556	11.556	11.556	5.02863	4.80776	6.1112	0.0714286	0.0568182	0.0657895	216.231	164.447	242.036	207.571
P0AGK8	HTH-type transcriptional regulator iscR	iscR	>sp|P0AGK8|ISCR_ECOLI HTH-type transcriptional regulator iscR OS=Escherichia coli (strain K12) GN=iscR PE=1 SV=1	1	3	3	1	3	2	1	3	2	32.1	32.1	1.1549e-58	4.9	32.1	27.2	48249000	496650000	391800000	19196088560200	22313405807300	24799982818000	2.51348e-06	2.22579e-05	1.57984e-05	17.336	17.336	17.336	0.144986	1.28391	0.911306	0.0714286	0.0568182	0.0657895	6.23441	43.9157	36.0925	28.7475
P0A6B7	Cysteine desulfurase	iscS	>sp|P0A6B7|ISCS_ECOLI Cysteine desulfurase OS=Escherichia coli (strain K12) GN=iscS PE=1 SV=1	1	20	20	20	19	19	20	19	19	60.4	60.4	5.7195e-298	60.4	60.4	60.4	13270000000	15642000000	16478000000	19196088560200	22313405807300	24799982818000	0.000691287	0.000701014	0.000664436	45.089	45.089	45.089	15.3316	15.5473	14.7361	0.0714286	0.0568182	0.0657895	659.259	531.789	583.627	591.558
P0C0L9	Protein iscX	iscX	>sp|P0C0L9|ISCX_ECOLI Protein iscX OS=Escherichia coli (strain K12) GN=iscX PE=1 SV=1	1	1	1	0	0	1	0	0	1	31.8	31.8	1.9538e-07	0	0	31.8	0	0	66310000	19196088560200	22313405807300	24799982818000	0	0	2.67379e-06	7.7315	7.7315	7.7315	0	0	0.345831	0.0714286	0.0568182	0.0657895	0	0	13.6967	4.56558
P22939	Farnesyl diphosphate synthase	ispA	>sp|P22939|ISPA_ECOLI Farnesyl diphosphate synthase OS=Escherichia coli (strain K12) GN=ispA PE=1 SV=1	1	5	5	5	5	5	5	5	5	19.1	19.1	5.2802e-29	19.1	19.1	19.1	1071200000	990550000	769290000	19196088560200	22313405807300	24799982818000	5.5803e-05	4.43926e-05	3.10198e-05	32.159	32.159	32.159	1.73522	1.38041	0.964575	0.0714286	0.0568182	0.0657895	74.6146	47.2163	38.2023	53.3444
P0AD57	Octaprenyl-diphosphate synthase	ispB	>sp|P0AD57|ISPB_ECOLI Octaprenyl-diphosphate synthase OS=Escherichia coli (strain K12) GN=ispB PE=1 SV=1	1	2	2	2	2	2	2	2	2	8	8	6.8175e-29	8	8	8	369170000	329610000	964160000	19196088560200	22313405807300	24799982818000	1.92315e-05	1.47718e-05	3.88774e-05	35.217	35.217	35.217	0.546086	0.419452	1.10394	0.0714286	0.0568182	0.0657895	23.4817	14.3472	43.7218	27.1836
Q46893	2-C-methyl-D-erythritol 4-phosphate cytidylyltransferase	ispD	>sp|Q46893|ISPD_ECOLI 2-C-methyl-D-erythritol 4-phosphate cytidylyltransferase OS=Escherichia coli (strain K12) GN=ispD PE=1 SV=3	1	4	4	2	3	4	2	3	4	29.2	29.2	3.9023e-31	14.4	25.4	29.2	380870000	492370000	419800000	19196088560200	22313405807300	24799982818000	1.9841e-05	2.20661e-05	1.69274e-05	25.737	25.737	25.737	0.770914	0.857369	0.657708	0.0714286	0.0568182	0.0657895	33.1493	29.3259	26.0487	29.508
P62615	4-diphosphocytidyl-2-C-methyl-D-erythritol kinase	ispE	>sp|P62615|ISPE_ECOLI 4-diphosphocytidyl-2-C-methyl-D-erythritol kinase OS=Escherichia coli (strain K12) GN=ispE PE=1 SV=1	1	3	3	2	3	3	2	3	3	14.1	14.1	1.0277e-29	9.5	14.1	14.1	753900000	669900000	458660000	19196088560200	22313405807300	24799982818000	3.92736e-05	3.00223e-05	1.84944e-05	30.925	30.925	30.925	1.26996	0.97081	0.598039	0.0714286	0.0568182	0.0657895	54.6084	33.2061	23.6855	37.1667
P62617	2-C-methyl-D-erythritol 2,4-cyclodiphosphate synthase	ispF	>sp|P62617|ISPF_ECOLI 2-C-methyl-D-erythritol 2,4-cyclodiphosphate synthase OS=Escherichia coli (strain K12) GN=ispF PE=1 SV=1	1	7	7	4	5	7	4	5	7	72.3	72.3	1.3793e-203	59.7	72.3	72.3	1543300000	2977500000	2357400000	19196088560200	22313405807300	24799982818000	8.03966e-05	0.00013344	9.50565e-05	16.897	16.897	16.897	4.75804	7.89726	5.62564	0.0714286	0.0568182	0.0657895	204.596	270.122	222.805	232.508
P62620	4-hydroxy-3-methylbut-2-en-1-yl diphosphate synthase	ispG	>sp|P62620|ISPG_ECOLI 4-hydroxy-3-methylbut-2-en-1-yl diphosphate synthase OS=Escherichia coli (strain K12) GN=ispG PE=1 SV=1	1	28	28	25	23	23	25	23	23	91.7	91.7	0	91.7	82.5	77.4	8129600000	8511100000	8557300000	19196088560200	22313405807300	24799982818000	0.000423503	0.000381434	0.000345053	40.683	40.683	40.683	10.4098	9.37577	8.48149	0.0714286	0.0568182	0.0657895	447.623	320.694	335.912	368.076
P62623	4-hydroxy-3-methylbut-2-enyl diphosphate reductase	ispH	>sp|P62623|ISPH_ECOLI 4-hydroxy-3-methylbut-2-enyl diphosphate reductase OS=Escherichia coli (strain K12) GN=ispH PE=1 SV=1	1	12	12	9	10	10	9	10	10	41.1	41.1	4.4277e-131	33.2	31.3	38	2341400000	3043500000	3771000000	19196088560200	22313405807300	24799982818000	0.000121973	0.000136398	0.000152057	34.774	34.774	34.774	3.50759	3.92241	4.37271	0.0714286	0.0568182	0.0657895	150.826	134.164	173.182	152.724
P0AD59	Inhibitor of vertebrate lysozyme	ivy	>sp|P0AD59|IVY_ECOLI Inhibitor of vertebrate lysozyme OS=Escherichia coli (strain K12) GN=ivy PE=1 SV=1	1	7	7	6	7	6	6	7	6	56.1	56.1	3.0756e-181	51	56.1	51	8988800000	7643500000	10106000000	19196088560200	22313405807300	24799982818000	0.000468262	0.000342552	0.0004075	16.872	16.872	16.872	27.7538	20.303	24.1525	0.0714286	0.0568182	0.0657895	1193.41	694.454	956.564	948.144
P13029	Catalase-peroxidase	katG	>sp|P13029|KATG_ECOLI Catalase-peroxidase OS=Escherichia coli (strain K12) GN=katG PE=1 SV=2	1	41	41	40	38	40	40	38	40	64.5	64.5	0	63.2	58.1	62.9	65188000000	76635000000	87457000000	19196088560200	22313405807300	24799982818000	0.0033959	0.00343448	0.00352649	80.023	80.023	80.023	42.4366	42.9187	44.0685	0.0714286	0.0568182	0.0657895	1824.77	1468.01	1745.34	1679.38
P0AB74	D-tagatose-1,6-bisphosphate aldolase subunit KbaY	kbaY	>sp|P0AB74|KBAY_ECOLI D-tagatose-1,6-bisphosphate aldolase subunit KbaY OS=Escherichia coli (strain K12) GN=kbaY PE=1 SV=1	1	2	2	1	2	0	1	2	0	7	7	0.00018801	2.8	7	0	88426000	47322000	0	19196088560200	22313405807300	24799982818000	4.60646e-06	2.12079e-06	0	31.293	31.293	31.293	0.147204	0.067772	0	0.0714286	0.0568182	0.0657895	6.32978	2.31811	0	2.88263
P0C8K0	D-tagatose-1,6-bisphosphate aldolase subunit kbaZ	kbaZ	>sp|P0C8K0|KBAZ_ECOLI D-tagatose-1,6-bisphosphate aldolase subunit kbaZ OS=Escherichia coli (strain K12) GN=kbaZ PE=1 SV=1	1	3	3	2	3	3	2	3	3	9.4	9.4	1.0798e-30	7.3	9.4	9.4	88651000	116400000	187960000	19196088560200	22313405807300	24799982818000	4.61818e-06	5.21659e-06	7.57904e-06	47.192	47.192	47.192	0.0978594	0.11054	0.1606	0.0714286	0.0568182	0.0657895	4.20795	3.78096	6.36061	4.78318
P0AB77	2-amino-3-ketobutyrate coenzyme A ligase	kbl	>sp|P0AB77|KBL_ECOLI 2-amino-3-ketobutyrate coenzyme A ligase OS=Escherichia coli (strain K12) GN=kbl PE=1 SV=1	1	21	21	20	20	20	20	20	20	62.6	62.6	0	57.5	60.3	60.3	20237000000	28265000000	39279000000	19196088560200	22313405807300	24799982818000	0.00105423	0.00126673	0.00158383	43.117	43.117	43.117	24.4503	29.3788	36.7333	0.0714286	0.0568182	0.0657895	1051.36	1004.89	1454.83	1170.36
P31069	Voltage-gated potassium channel Kch	kch	>sp|P31069|KCH_ECOLI Voltage-gated potassium channel Kch OS=Escherichia coli (strain K12) GN=kch PE=1 SV=1	1	3	3	3	2	2	3	2	2	11.8	11.8	5.1732e-21	11.8	9.6	9.6	378600000	439510000	352820000	19196088560200	22313405807300	24799982818000	1.97228e-05	1.96971e-05	1.42266e-05	46.062	46.062	46.062	0.428179	0.427622	0.308858	0.0714286	0.0568182	0.0657895	18.4117	14.6266	12.2324	15.0902
P37647	2-dehydro-3-deoxygluconokinase	kdgK	>sp|P37647|KDGK_ECOLI 2-dehydro-3-deoxygluconokinase OS=Escherichia coli (strain K12) GN=kdgK PE=3 SV=1	1	7	7	6	6	6	6	6	6	34.6	34.6	3.3928e-78	28.5	30.1	28.5	1125200000	1492800000	2031300000	19196088560200	22313405807300	24799982818000	5.86161e-05	6.69015e-05	8.19073e-05	33.962	33.962	33.962	1.72593	1.96989	2.41173	0.0714286	0.0568182	0.0657895	74.2151	67.3793	95.5174	79.0372
P76268	Transcriptional regulator kdgR	kdgR	>sp|P76268|KDGR_ECOLI Transcriptional regulator kdgR OS=Escherichia coli (strain K12) GN=kdgR PE=1 SV=1	1	17	17	16	17	16	16	17	16	66.5	66.5	2.8609e-215	63.5	66.5	66.2	8819400000	13496000000	13646000000	19196088560200	22313405807300	24799982818000	0.000459437	0.000604838	0.000550242	30.029	30.029	30.029	15.2998	20.1418	18.3237	0.0714286	0.0568182	0.0657895	657.891	688.941	725.715	690.849
P21865	Sensor protein KdpD	kdpD	>sp|P21865|KDPD_ECOLI Sensor protein KdpD OS=Escherichia coli (strain K12) GN=kdpD PE=1 SV=2	1	5	5	3	3	3	3	3	3	7.2	7.2	2.4621e-20	5.1	5.4	3.8	427540000	760130000	190620000	19196088560200	22313405807300	24799982818000	2.22722e-05	3.40661e-05	7.6863e-06	98.717	98.717	98.717	0.225617	0.345088	0.0778619	0.0714286	0.0568182	0.0657895	9.70154	11.8036	3.08374	8.19629
P21866	KDP operon transcriptional regulatory protein KdpE	kdpE	>sp|P21866|KDPE_ECOLI KDP operon transcriptional regulatory protein KdpE OS=Escherichia coli (strain K12) GN=kdpE PE=1 SV=3	1	5	5	4	2	2	4	2	2	25.3	25.3	4.1912e-22	20.4	10.7	9.8	434360000	275550000	102240000	19196088560200	22313405807300	24799982818000	2.26275e-05	1.23491e-05	4.12258e-06	25.362	25.362	25.362	0.892182	0.486913	0.16255	0.0714286	0.0568182	0.0657895	38.3638	16.6546	6.43782	20.4854
P0A715	2-dehydro-3-deoxyphosphooctonate aldolase	kdsA	>sp|P0A715|KDSA_ECOLI 2-dehydro-3-deoxyphosphooctonate aldolase OS=Escherichia coli (strain K12) GN=kdsA PE=1 SV=1	1	17	17	17	16	16	17	16	16	78.5	78.5	0	78.5	67.3	67.3	35337000000	50235000000	48874000000	19196088560200	22313405807300	24799982818000	0.00184084	0.00225134	0.00197073	30.832	30.832	30.832	59.7056	73.0195	63.9182	0.0714286	0.0568182	0.0657895	2567.34	2497.6	2531.5	2532.15
P04951	3-deoxy-manno-octulosonate cytidylyltransferase	kdsB	>sp|P04951|KDSB_ECOLI 3-deoxy-manno-octulosonate cytidylyltransferase OS=Escherichia coli (strain K12) GN=kdsB PE=1 SV=2	1	9	9	9	9	9	9	9	9	36.7	36.7	2.3013e-36	36.7	36.7	36.7	4528700000	6389900000	8642500000	19196088560200	22313405807300	24799982818000	0.000235918	0.00028637	0.000348488	27.614	27.614	27.614	8.54341	10.3705	12.62	0.0714286	0.0568182	0.0657895	367.367	354.718	499.818	407.301
P0ABZ4	3-deoxy-D-manno-octulosonate 8-phosphate phosphatase KdsC	kdsC	>sp|P0ABZ4|KDSC_ECOLI 3-deoxy-D-manno-octulosonate 8-phosphate phosphatase KdsC OS=Escherichia coli (strain K12) GN=kdsC PE=1 SV=1	1	5	5	5	5	5	5	5	5	44.1	44.1	2.7076e-78	44.1	44.1	44.1	2491900000	1585700000	3684100000	19196088560200	22313405807300	24799982818000	0.000129813	7.10649e-05	0.000148553	19.997	19.997	19.997	6.49162	3.55378	7.42874	0.0714286	0.0568182	0.0657895	279.14	121.555	294.217	231.637
P45395	Arabinose 5-phosphate isomerase KdsD	kdsD	>sp|P45395|KDSD_ECOLI Arabinose 5-phosphate isomerase KdsD OS=Escherichia coli (strain K12) GN=kdsD PE=1 SV=1	1	8	8	8	7	8	8	7	8	35.4	35.4	2.3466e-90	35.4	35.4	35.4	3274600000	3906900000	5621200000	19196088560200	22313405807300	24799982818000	0.000170587	0.000175092	0.000226661	35.196	35.196	35.196	4.84677	4.97477	6.43998	0.0714286	0.0568182	0.0657895	208.411	170.16	255.057	211.209
P37769	2-dehydro-3-deoxy-D-gluconate 5-dehydrogenase	kduD	>sp|P37769|KDUD_ECOLI 2-dehydro-3-deoxy-D-gluconate 5-dehydrogenase OS=Escherichia coli (strain K12) GN=kduD PE=3 SV=2	1	3	3	1	2	3	1	2	3	12.3	12.3	5.812e-07	3.6	8.7	12.3	26153000	80929000	165220000	19196088560200	22313405807300	24799982818000	1.36241e-06	3.62692e-06	6.6621e-06	27.07	27.07	27.07	0.0503293	0.133983	0.246106	0.0714286	0.0568182	0.0657895	2.16416	4.58283	9.74711	5.49803
Q46938	4-deoxy-L-threo-5-hexosulose-uronate ketol-isomerase	kduI	>sp|Q46938|KDUI_ECOLI 4-deoxy-L-threo-5-hexosulose-uronate ketol-isomerase OS=Escherichia coli (strain K12) GN=kduI PE=1 SV=1	1	2	2	2	0	0	2	0	0	12.2	12.2	4.7806e-06	12.2	0	0	132250000	0	0	19196088560200	22313405807300	24799982818000	6.88942e-06	0	0	31.076	31.076	31.076	0.221696	0	0	0.0714286	0.0568182	0.0657895	9.53293	0	0	3.17764
P77338	Potassium efflux system KefA	kefA	>sp|P77338|KEFA_ECOLI Potassium efflux system KefA OS=Escherichia coli (strain K12) GN=kefA PE=1 SV=1	1	21	21	16	19	19	16	19	19	26.8	26.8	2.4607e-177	18.8	24.1	23.8	1961800000	2608900000	2658400000	19196088560200	22313405807300	24799982818000	0.000102198	0.000116921	0.000107194	127.21	127.21	127.21	0.803379	0.919116	0.842651	0.0714286	0.0568182	0.0657895	34.5453	31.4379	33.3734	33.1189
P03819	Glutathione-regulated potassium-efflux system protein kefC	kefC	>sp|P03819|KEFC_ECOLI Glutathione-regulated potassium-efflux system protein kefC OS=Escherichia coli (strain K12) GN=kefC PE=1 SV=2	1	2	2	1	1	2	1	1	2	4.8	4.8	4.7666e-10	1.8	1.8	4.8	102910000	56457000	88217000	19196088560200	22313405807300	24799982818000	5.36099e-06	2.53018e-06	3.55714e-06	67.795	67.795	67.795	0.0790765	0.0373211	0.0524691	0.0714286	0.0568182	0.0657895	3.40029	1.27655	2.07805	2.25163
P0A756	Glutathione-regulated potassium-efflux system ancillary protein kefG	kefG	>sp|P0A756|KEFG_ECOLI Glutathione-regulated potassium-efflux system ancillary protein kefG OS=Escherichia coli (strain K12) GN=kefG PE=3 SV=1	1	4	4	3	3	3	3	3	3	28.8	28.8	2.184e-10	21.2	22.8	22.8	90324000	151650000	180020000	19196088560200	22313405807300	24799982818000	4.70533e-06	6.79636e-06	7.25888e-06	20.958	20.958	20.958	0.224513	0.324285	0.346353	0.0714286	0.0568182	0.0657895	9.65404	11.092	13.7174	11.4878
P39380	RNA 2-phosphotransferase	kptA	>sp|P39380|KPTA_ECOLI RNA 2-phosphotransferase OS=Escherichia coli (strain K12) GN=kptA PE=3 SV=2	1	2	2	1	0	1	1	0	1	11.4	11.4	0.00043939	3.8	0	7.6	0	0	45202000	19196088560200	22313405807300	24799982818000	0	0	1.82266e-06	20.529	20.529	20.529	0	0	0.0887848	0.0714286	0.0568182	0.0657895	0	0	3.51634	1.17211
P63183	Low affinity potassium transport system protein kup	kup	>sp|P63183|KUP_ECOLI Low affinity potassium transport system protein kup OS=Escherichia coli (strain K12) GN=kup PE=3 SV=1	1	8	8	5	7	6	5	7	6	13.2	13.2	5.392e-25	8.2	11.3	9.2	405340000	697390000	490310000	19196088560200	22313405807300	24799982818000	2.11158e-05	3.12543e-05	1.97706e-05	69.293	69.293	69.293	0.304732	0.451046	0.285319	0.0714286	0.0568182	0.0657895	13.1035	15.4278	11.3001	13.2771
B8LFD5;P03023	Lactose operon repressor	lacI	>tr|B8LFD5|B8LFD5_ECOLI Lac repressor OS=Escherichia coli (strain K12) PE=4 SV=1;>sp|P03023|LACI_ECOLI Lactose operon repressor OS=Escherichia coli (strain K12) GN=lacI PE=1 SV=3	2	3	3	3	3	2	3	3	2	15.7	15.7	3.7288e-36	15.7	15.7	12.7	211890000	250690000	144710000	19196088560200	22313405807300	24799982818000	1.10382e-05	1.1235e-05	5.83508e-06	38.876	38.876	38.876	0.283933	0.288994	0.150095	0.0714286	0.0568182	0.0657895	12.2091	9.88493	5.94454	9.3462
B8LFD6;P00722	Beta-galactosidase 2;Beta-galactosidase	lacZ2;lacZ	>tr|B8LFD6|B8LFD6_ECOLI Beta-galactosidase 2 OS=Escherichia coli (strain K12) GN=lacZ2 PE=3 SV=1;>sp|P00722|BGAL_ECOLI Beta-galactosidase OS=Escherichia coli (strain K12) GN=lacZ PE=1 SV=2	2	19	19	16	15	14	16	15	14	26	26	9.662e-119	21.2	17.3	19	1505700000	1891500000	1802400000	19196088560200	22313405807300	24799982818000	7.84379e-05	8.47697e-05	7.26775e-05	116.48	116.48	116.48	0.673402	0.727762	0.623948	0.0714286	0.0568182	0.0657895	28.9563	24.8928	24.7116	26.1869
P02943	Maltoporin	lamB	>sp|P02943|LAMB_ECOLI Maltoporin OS=Escherichia coli (strain K12) GN=lamB PE=1 SV=1	1	14	14	12	13	14	12	13	14	45.3	45.3	1.6064e-189	39.2	40.8	45.3	4360300000	5576400000	6742500000	19196088560200	22313405807300	24799982818000	0.000227145	0.000249913	0.000271875	49.912	49.912	49.912	4.55091	5.00706	5.44709	0.0714286	0.0568182	0.0657895	195.689	171.264	215.733	194.229
P37005	Uncharacterized tRNA/rRNA methyltransferase LasT	lasT	>sp|P37005|LAST_ECOLI Uncharacterized tRNA/rRNA methyltransferase LasT OS=Escherichia coli (strain K12) GN=lasT PE=3 SV=2	1	5	5	4	5	3	4	5	3	21.1	21.1	1.9593e-19	13.6	21.1	9.6	564980000	694840000	663750000	19196088560200	22313405807300	24799982818000	2.9432e-05	3.114e-05	2.67641e-05	25.259	25.259	25.259	1.16521	1.23283	1.05959	0.0714286	0.0568182	0.0657895	50.104	42.1684	41.9653	44.7459
P76008	Murein tetrapeptide carboxypeptidase	ldcA	>sp|P76008|LDCA_ECOLI Murein tetrapeptide carboxypeptidase OS=Escherichia coli (strain K12) GN=ldcA PE=1 SV=1	1	5	5	5	4	5	5	4	5	20.7	20.7	4.3159e-65	20.7	15.5	20.7	1227500000	1381200000	1611400000	19196088560200	22313405807300	24799982818000	6.39453e-05	6.19e-05	6.49759e-05	33.567	33.567	33.567	1.90501	1.84407	1.93571	0.0714286	0.0568182	0.0657895	81.9152	63.0757	76.6642	73.885
P52643	D-lactate dehydrogenase	ldhA	>sp|P52643|LDHD_ECOLI D-lactate dehydrogenase OS=Escherichia coli (strain K12) GN=ldhA PE=1 SV=1	1	13	13	10	11	13	10	11	13	45.6	45.6	5.1764e-115	36.8	35.3	45.6	1526200000	4388600000	4572200000	19196088560200	22313405807300	24799982818000	7.95058e-05	0.00019668	0.000184363	36.534	36.534	36.534	2.17621	5.38348	5.04634	0.0714286	0.0568182	0.0657895	93.5772	184.139	199.862	159.193
P60785	Elongation factor 4	lepA	>sp|P60785|LEPA_ECOLI Elongation factor 4 OS=Escherichia coli (strain K12) GN=lepA PE=1 SV=1	1	27	27	22	24	25	22	24	25	56.8	56.8	0	39.9	45.7	50.6	10607000000	12381000000	14189000000	19196088560200	22313405807300	24799982818000	0.00055256	0.000554868	0.000572137	66.57	66.57	66.57	8.30044	8.33511	8.59452	0.0714286	0.0568182	0.0657895	356.919	285.099	340.388	327.469
P00803	Signal peptidase I	lepB	>sp|P00803|LEP_ECOLI Signal peptidase I OS=Escherichia coli (strain K12) GN=lepB PE=1 SV=2	1	8	8	6	8	8	6	8	8	22.8	22.8	2.0831e-58	16.4	22.8	22.8	1589000000	3197600000	3800600000	19196088560200	22313405807300	24799982818000	8.27773e-05	0.000143304	0.00015325	35.96	35.96	35.96	2.30193	3.98509	4.26168	0.0714286	0.0568182	0.0657895	98.9828	136.308	168.785	134.692
P30125	3-isopropylmalate dehydrogenase	leuB	>sp|P30125|LEU3_ECOLI 3-isopropylmalate dehydrogenase OS=Escherichia coli (strain K12) GN=leuB PE=1 SV=3	1	3	3	2	3	3	2	3	3	8.3	8.3	8.4829e-10	6.3	8.3	8.3	97224000	203560000	208230000	19196088560200	22313405807300	24799982818000	5.06478e-06	9.12277e-06	8.39638e-06	39.517	39.517	39.517	0.128167	0.230857	0.212475	0.0714286	0.0568182	0.0657895	5.51119	7.89635	8.41513	7.27422
P07813	Leucine--tRNA ligase	leuS	>sp|P07813|SYL_ECOLI Leucine--tRNA ligase OS=Escherichia coli (strain K12) GN=leuS PE=1 SV=2	1	41	41	38	39	38	38	39	38	60.2	60.2	0	58.4	58.8	54.4	25978000000	27216000000	29642000000	19196088560200	22313405807300	24799982818000	0.0013533	0.00121972	0.00119524	97.233	97.233	97.233	13.9181	12.5443	12.2926	0.0714286	0.0568182	0.0657895	598.477	429.07	486.85	504.799
P0A7C2	LexA repressor	lexA	>sp|P0A7C2|LEXA_ECOLI LexA repressor OS=Escherichia coli (strain K12) GN=lexA PE=1 SV=1	1	5	5	5	5	5	5	5	5	25.7	25.7	4.6893e-24	25.7	25.7	25.7	824600000	873760000	783880000	19196088560200	22313405807300	24799982818000	4.29567e-05	3.91585e-05	3.16081e-05	22.357	22.357	22.357	1.9214	1.75151	1.41379	0.0714286	0.0568182	0.0657895	82.6201	59.9096	55.9935	66.1744
P60955	Prolipoprotein diacylglyceryl transferase	lgt	>sp|P60955|LGT_ECOLI Prolipoprotein diacylglyceryl transferase OS=Escherichia coli (strain K12) GN=lgt PE=1 SV=1	1	2	2	2	1	1	2	1	1	7.6	7.6	4.7881e-07	7.6	3.4	3.4	120130000	38771000	15611000	19196088560200	22313405807300	24799982818000	6.25805e-06	1.73757e-06	6.29476e-07	33.108	33.108	33.108	0.189019	0.0524817	0.0190128	0.0714286	0.0568182	0.0657895	8.12782	1.79511	0.753007	3.55865
P15042	DNA ligase	ligA	>sp|P15042|DNLJ_ECOLI DNA ligase OS=Escherichia coli (strain K12) GN=ligA PE=1 SV=2	1	16	16	13	13	13	13	13	13	31.6	31.6	2.7763e-146	27	27.1	27.1	2267500000	2462300000	4073800000	19196088560200	22313405807300	24799982818000	0.000118123	0.000110351	0.000164266	73.605	73.605	73.605	1.60482	1.49923	2.23173	0.0714286	0.0568182	0.0657895	69.0074	51.2804	88.3881	69.5587
P37025	2-5-RNA ligase	ligT	>sp|P37025|LIGT_ECOLI 2-5-RNA ligase OS=Escherichia coli (strain K12) GN=ligT PE=1 SV=3	1	1	1	1	1	1	1	1	1	4.5	4.5	0.0013628	4.5	4.5	4.5	44621000	43959000	41070000	19196088560200	22313405807300	24799982818000	2.32448e-06	1.97007e-06	1.65605e-06	19.934	19.934	19.934	0.116609	0.0988297	0.0830766	0.0714286	0.0568182	0.0657895	5.01419	3.38043	3.29027	3.89496
P60716	Lipoyl synthase	lipA	>sp|P60716|LIPA_ECOLI Lipoyl synthase OS=Escherichia coli (strain K12) GN=lipA PE=1 SV=1	1	17	17	17	15	16	17	15	16	57	57	1.1253e-186	57	51.4	51.4	9403900000	11138000000	10959000000	19196088560200	22313405807300	24799982818000	0.000489886	0.000499162	0.000441895	36.071	36.071	36.071	13.5812	13.8383	12.2507	0.0714286	0.0568182	0.0657895	583.99	473.333	485.193	514.172
P60720	Octanoyltransferase	lipB	>sp|P60720|LIPB_ECOLI Octanoyltransferase OS=Escherichia coli (strain K12) GN=lipB PE=1 SV=1	1	2	2	1	2	1	1	2	1	13.1	13.1	8.512e-12	5.2	13.1	5.2	57020000	150740000	222040000	19196088560200	22313405807300	24799982818000	2.9704e-06	6.75558e-06	8.95323e-06	23.882	23.882	23.882	0.124378	0.282873	0.374895	0.0714286	0.0568182	0.0657895	5.34826	9.67555	14.8478	9.9572
P22731	High-affinity branched-chain amino acid transport ATP-binding protein LivF	livF	>sp|P22731|LIVF_ECOLI High-affinity branched-chain amino acid transport ATP-binding protein LivF OS=Escherichia coli (strain K12) GN=livF PE=1 SV=2	1	2	2	1	1	1	1	1	1	9.7	9.7	3.4777e-18	3	6.8	6.8	0	19151000	17843000	19196088560200	22313405807300	24799982818000	0	8.58273e-07	7.19476e-07	26.31	26.31	26.31	0	0.0326216	0.0273461	0.0714286	0.0568182	0.0657895	0	1.11581	1.08305	0.732952
P0A9S7	High-affinity branched-chain amino acid transport ATP-binding protein LivG	livG	>sp|P0A9S7|LIVG_ECOLI High-affinity branched-chain amino acid transport ATP-binding protein LivG OS=Escherichia coli (strain K12) GN=livG PE=3 SV=1	1	2	2	2	1	1	2	1	1	9.8	9.8	0.00031762	9.8	5.5	5.5	199080000	166370000	116630000	19196088560200	22313405807300	24799982818000	1.03709e-05	7.45606e-06	4.70283e-06	28.427	28.427	28.427	0.364824	0.262288	0.165435	0.0714286	0.0568182	0.0657895	15.6874	8.97144	6.5521	10.4037
P0AD96	Leu/Ile/Val-binding protein	livJ	>sp|P0AD96|LIVJ_ECOLI Leu/Ile/Val-binding protein OS=Escherichia coli (strain K12) GN=livJ PE=1 SV=1	1	2	2	1	1	2	1	1	2	7.1	7.1	8.8762e-06	2.7	2.7	7.1	14399000	17441000	48453000	19196088560200	22313405807300	24799982818000	7.50101e-07	7.81638e-07	1.95375e-06	39.076	39.076	39.076	0.0191959	0.020003	0.0499988	0.0714286	0.0568182	0.0657895	0.825426	0.684194	1.98021	1.16328
P33232	L-lactate dehydrogenase [cytochrome]	lldD	>sp|P33232|LLDD_ECOLI L-lactate dehydrogenase [cytochrome] OS=Escherichia coli (strain K12) GN=lldD PE=1 SV=1	1	18	18	16	18	18	16	18	18	55.6	55.6	0	53	55.6	55.6	15842000000	19435000000	17018000000	19196088560200	22313405807300	24799982818000	0.000825272	0.000871001	0.00068621	42.728	42.728	42.728	19.3146	20.3848	16.06	0.0714286	0.0568182	0.0657895	830.526	697.252	636.059	721.279
P23930	Apolipoprotein N-acyltransferase	lnt	>sp|P23930|LNT_ECOLI Apolipoprotein N-acyltransferase OS=Escherichia coli (strain K12) GN=lnt PE=1 SV=1	1	9	9	6	8	9	6	8	9	19.5	19.5	1.2744e-35	14.1	16.8	19.5	428580000	838960000	1255900000	19196088560200	22313405807300	24799982818000	2.23264e-05	3.75989e-05	5.06412e-05	57.065	57.065	57.065	0.391245	0.658879	0.887429	0.0714286	0.0568182	0.0657895	16.8236	22.5367	35.1469	24.8357
P61316	Outer-membrane lipoprotein carrier protein	lolA	>sp|P61316|LOLA_ECOLI Outer-membrane lipoprotein carrier protein OS=Escherichia coli (strain K12) GN=lolA PE=1 SV=1	1	10	10	8	9	10	8	9	10	74.9	74.9	1.0048e-233	74.9	74.9	74.9	3227900000	4179400000	3619700000	19196088560200	22313405807300	24799982818000	0.000168154	0.000187304	0.000145956	22.497	22.497	22.497	7.47451	8.32575	6.48779	0.0714286	0.0568182	0.0657895	321.404	284.779	256.951	287.711
P61320	Outer-membrane lipoprotein lolB	lolB	>sp|P61320|LOLB_ECOLI Outer-membrane lipoprotein lolB OS=Escherichia coli (strain K12) GN=lolB PE=1 SV=1	1	12	12	10	11	12	10	11	12	79.2	79.2	1.3761e-187	66.7	74.4	79.2	2833000000	3323900000	4467700000	19196088560200	22313405807300	24799982818000	0.000147582	0.000148964	0.000180149	23.55	23.55	23.55	6.26676	6.32545	7.64965	0.0714286	0.0568182	0.0657895	269.471	216.359	302.967	262.932
P0ADC3	Lipoprotein-releasing system transmembrane protein lolC	lolC	>sp|P0ADC3|LOLC_ECOLI Lipoprotein-releasing system transmembrane protein lolC OS=Escherichia coli (strain K12) GN=lolC PE=1 SV=1	1	10	10	7	10	8	7	10	8	30.1	30.1	1.0073e-51	22.6	30.1	25.6	384940000	1706900000	1385400000	19196088560200	22313405807300	24799982818000	2.0053e-05	7.64966e-05	5.58629e-05	43.263	43.263	43.263	0.463515	1.76818	1.29124	0.0714286	0.0568182	0.0657895	19.9311	60.4797	51.1399	43.8502
P75957	Lipoprotein-releasing system ATP-binding protein LolD	lolD	>sp|P75957|LOLD_ECOLI Lipoprotein-releasing system ATP-binding protein LolD OS=Escherichia coli (strain K12) GN=lolD PE=1 SV=2	1	5	5	5	5	4	5	5	4	24.9	24.9	1.7829e-231	24.9	24.9	18.9	1482000000	1994100000	993690000	19196088560200	22313405807300	24799982818000	7.72032e-05	8.93678e-05	4.00682e-05	25.438	25.438	25.438	3.03496	3.51316	1.57513	0.0714286	0.0568182	0.0657895	130.503	120.166	62.3835	104.351
P75958	Lipoprotein-releasing system transmembrane protein lolE	lolE	>sp|P75958|LOLE_ECOLI Lipoprotein-releasing system transmembrane protein lolE OS=Escherichia coli (strain K12) GN=lolE PE=1 SV=3	1	5	5	2	4	3	2	4	3	14.7	14.7	1.411e-66	5.6	14.7	10.9	126550000	319640000	276860000	19196088560200	22313405807300	24799982818000	6.59249e-06	1.4325e-05	1.11637e-05	45.344	45.344	45.344	0.145388	0.315919	0.246201	0.0714286	0.0568182	0.0657895	6.2517	10.8059	9.75084	8.93613
P0A9M0	Lon protease	lon	>sp|P0A9M0|LON_ECOLI Lon protease OS=Escherichia coli (strain K12) GN=lon PE=1 SV=1	1	43	43	37	40	42	37	40	42	61.6	61.6	0	56.2	58.8	60.7	31646000000	42284000000	48773000000	19196088560200	22313405807300	24799982818000	0.00164857	0.001895	0.00196665	87.437	87.437	87.437	18.8543	21.6728	22.4922	0.0714286	0.0568182	0.0657895	810.736	741.308	890.811	814.285
P0A9P0	Dihydrolipoyl dehydrogenase	lpdA	>sp|P0A9P0|DLDH_ECOLI Dihydrolipoyl dehydrogenase OS=Escherichia coli (strain K12) GN=lpdA PE=1 SV=2	1	28	28	28	27	27	28	27	27	62.2	62.2	0	62.2	62	62	156690000000	179110000000	186340000000	19196088560200	22313405807300	24799982818000	0.0081626	0.00802701	0.00751371	50.688	50.688	50.688	161.036	158.361	148.235	0.0714286	0.0568182	0.0657895	6924.55	5416.67	5870.87	6070.7
P32099	Lipoate-protein ligase A	lplA	>sp|P32099|LPLA_ECOLI Lipoate-protein ligase A OS=Escherichia coli (strain K12) GN=lplA PE=1 SV=3	1	6	6	5	6	6	5	6	6	28.4	28.4	1.4883e-163	23.4	28.4	28.4	964690000	1458000000	2403800000	19196088560200	22313405807300	24799982818000	5.02545e-05	6.53419e-05	9.69275e-05	37.925	37.925	37.925	1.3251	1.72292	2.55577	0.0714286	0.0568182	0.0657895	56.9794	58.9318	101.222	72.3777
P45464	Penicillin-binding protein activator LpoA	lpoA	>sp|P45464|LPOA_ECOLI Penicillin-binding protein activator LpoA OS=Escherichia coli (strain K12) GN=lpoA PE=1 SV=1	1	22	22	18	17	20	18	17	20	39.8	39.8	9.1836e-178	32	29.6	37	3384000000	5364000000	7004000000	19196088560200	22313405807300	24799982818000	0.000176286	0.000240394	0.00028242	72.824	72.824	72.824	2.42071	3.30102	3.87811	0.0714286	0.0568182	0.0657895	104.091	112.91	153.594	123.531
P0AB38	Penicillin-binding protein activator LpoB	lpoB	>sp|P0AB38|LPOB_ECOLI Penicillin-binding protein activator LpoB OS=Escherichia coli (strain K12) GN=lpoB PE=1 SV=1	1	6	6	5	4	5	5	4	5	34.7	34.7	2.3891e-61	34.7	27.7	27.7	3178500000	3558400000	3154400000	19196088560200	22313405807300	24799982818000	0.000165581	0.000159474	0.000127194	22.515	22.515	22.515	7.35424	7.083	5.64928	0.0714286	0.0568182	0.0657895	316.232	242.271	223.741	260.748
P69776	Major outer membrane lipoprotein Lpp	lpp	>sp|P69776|LPP_ECOLI Major outer membrane lipoprotein Lpp OS=Escherichia coli (strain K12) GN=lpp PE=1 SV=1	1	5	5	5	5	5	5	5	5	62.8	62.8	0	62.8	62.8	62.8	178130000000	175310000000	176380000000	19196088560200	22313405807300	24799982818000	0.00927949	0.00785671	0.0071121	8.3234	8.3234	8.3234	1114.87	943.931	854.471	0.0714286	0.0568182	0.0657895	47939.3	32286.7	33841.5	38022.5
P0ADV1	Lipopolysaccharide export system protein lptA	lptA	>sp|P0ADV1|LPTA_ECOLI Lipopolysaccharide export system protein lptA OS=Escherichia coli (strain K12) GN=lptA PE=1 SV=1	1	4	4	4	4	4	4	4	4	24.3	24.3	2.0614e-38	24.3	24.3	24.3	1226900000	962260000	1542700000	19196088560200	22313405807300	24799982818000	6.39141e-05	4.31247e-05	6.22057e-05	20.127	20.127	20.127	3.17554	2.14263	3.09066	0.0714286	0.0568182	0.0657895	136.548	73.2877	122.406	110.747
P0A9V1	Lipopolysaccharide export system ATP-binding protein LptB	lptB	>sp|P0A9V1|LPTB_ECOLI Lipopolysaccharide export system ATP-binding protein LptB OS=Escherichia coli (strain K12) GN=lptB PE=1 SV=2	1	9	9	7	8	9	7	8	9	55.2	55.2	1.7994e-167	41.5	43.6	55.2	2786100000	3333800000	3909000000	19196088560200	22313405807300	24799982818000	0.000145139	0.000149408	0.000157621	26.8	26.8	26.8	5.41563	5.57492	5.88138	0.0714286	0.0568182	0.0657895	232.872	190.688	232.934	218.831
P0ADV9	Lipopolysaccharide export system protein lptC	lptC	>sp|P0ADV9|LPTC_ECOLI Lipopolysaccharide export system protein lptC OS=Escherichia coli (strain K12) GN=lptC PE=1 SV=1	1	3	3	3	3	3	3	3	3	17.3	17.3	5.4974e-61	17.3	17.3	17.3	559620000	684010000	633320000	19196088560200	22313405807300	24799982818000	2.91528e-05	3.06547e-05	2.55371e-05	21.702	21.702	21.702	1.34332	1.41253	1.17672	0.0714286	0.0568182	0.0657895	57.7629	48.3149	46.6042	50.894
P31554	LPS-assembly protein lptD	lptD	>sp|P31554|LPTD_ECOLI LPS-assembly protein lptD OS=Escherichia coli (strain K12) GN=lptD PE=1 SV=2	1	24	24	22	22	21	22	22	21	44.1	44.1	1.2089e-286	39.8	37.9	38	8236000000	8367900000	8447200000	19196088560200	22313405807300	24799982818000	0.000429046	0.000375017	0.000340613	89.67	89.67	89.67	4.78472	4.18219	3.79852	0.0714286	0.0568182	0.0657895	205.743	143.05	150.441	166.411
P0ADC1	LPS-assembly lipoprotein lptE	lptE	>sp|P0ADC1|LPTE_ECOLI LPS-assembly lipoprotein lptE OS=Escherichia coli (strain K12) GN=lptE PE=1 SV=1	1	13	13	12	12	12	12	12	12	71	71	1.5843e-165	62.7	71	71	4543600000	5433000000	6007800000	19196088560200	22313405807300	24799982818000	0.000236694	0.000243486	0.00024225	21.356	21.356	21.356	11.0833	11.4013	11.3434	0.0714286	0.0568182	0.0657895	476.58	389.976	449.259	438.605
P0AF98	Lipopolysaccharide export system permease protein lptF	lptF	>sp|P0AF98|LPTF_ECOLI Lipopolysaccharide export system permease protein lptF OS=Escherichia coli (strain K12) GN=lptF PE=1 SV=1	1	6	6	6	5	5	6	5	5	19.9	19.9	6.2845e-39	19.9	15.3	15.3	2930100000	2370300000	2475900000	19196088560200	22313405807300	24799982818000	0.00015264	0.000106228	9.98347e-05	40.357	40.357	40.357	3.78226	2.6322	2.47379	0.0714286	0.0568182	0.0657895	162.637	90.0331	97.9751	116.882
P0ADC6	Lipopolysaccharide export system permease protein lptG	lptG	>sp|P0ADC6|LPTG_ECOLI Lipopolysaccharide export system permease protein lptG OS=Escherichia coli (strain K12) GN=lptG PE=1 SV=1	1	10	10	8	9	9	8	9	9	40	40	3.9745e-69	34.7	36.4	36.7	918080000	994280000	1272500000	19196088560200	22313405807300	24799982818000	4.78264e-05	4.45598e-05	5.13105e-05	39.618	39.618	39.618	1.20719	1.12474	1.29513	0.0714286	0.0568182	0.0657895	51.9091	38.4711	51.294	47.2247
P0A722	Acyl-[acyl-carrier-protein]--UDP-N-acetylglucosamine O-acyltransferase	lpxA	>sp|P0A722|LPXA_ECOLI Acyl-[acyl-carrier-protein]--UDP-N-acetylglucosamine O-acyltransferase OS=Escherichia coli (strain K12) GN=lpxA PE=1 SV=1	1	7	7	6	6	7	6	6	7	37	37	3.4754e-79	37	37	37	3589300000	5807500000	4973200000	19196088560200	22313405807300	24799982818000	0.000186981	0.00026027	0.000200532	28.08	28.08	28.08	6.65886	9.26886	7.14147	0.0714286	0.0568182	0.0657895	286.331	317.037	282.84	295.403
P10441	Lipid-A-disaccharide synthase	lpxB	>sp|P10441|LPXB_ECOLI Lipid-A-disaccharide synthase OS=Escherichia coli (strain K12) GN=lpxB PE=1 SV=2	1	5	5	3	5	3	3	5	3	17	17	5.2086e-37	9.7	17	9.4	401600000	552540000	376730000	19196088560200	22313405807300	24799982818000	2.09209e-05	2.47627e-05	1.51907e-05	42.382	42.382	42.382	0.493628	0.584274	0.358424	0.0714286	0.0568182	0.0657895	21.226	19.9848	14.1955	18.4688
P0A725	UDP-3-O-[3-hydroxymyristoyl] N-acetylglucosamine deacetylase	lpxC	>sp|P0A725|LPXC_ECOLI UDP-3-O-[3-hydroxymyristoyl] N-acetylglucosamine deacetylase OS=Escherichia coli (strain K12) GN=lpxC PE=3 SV=1	1	10	10	9	9	9	9	9	9	32.8	32.8	2.1046e-80	25.2	32.8	25.2	2470300000	2701600000	3006100000	19196088560200	22313405807300	24799982818000	0.000128688	0.000121075	0.000121214	33.956	33.956	33.956	3.78984	3.56565	3.56973	0.0714286	0.0568182	0.0657895	162.963	121.961	141.38	142.102
P21645	UDP-3-O-(3-hydroxymyristoyl)glucosamine N-acyltransferase	lpxD	>sp|P21645|LPXD_ECOLI UDP-3-O-(3-hydroxymyristoyl)glucosamine N-acyltransferase OS=Escherichia coli (strain K12) GN=lpxD PE=1 SV=2	1	5	5	4	5	5	4	5	5	22.6	22.6	1.0463e-85	15.5	22.6	22.6	987370000	1530800000	1929100000	19196088560200	22313405807300	24799982818000	5.1436e-05	6.86045e-05	7.77863e-05	36.038	36.038	36.038	1.42727	1.90367	2.15845	0.0714286	0.0568182	0.0657895	61.3727	65.1142	85.4861	70.6577
P27300	Tetraacyldisaccharide 4-kinase	lpxK	>sp|P27300|LPXK_ECOLI Tetraacyldisaccharide 4-kinase OS=Escherichia coli (strain K12) GN=lpxK PE=1 SV=2	1	1	1	1	1	1	1	1	1	5.2	5.2	0.00024929	5.2	5.2	5.2	81750000	49588000	47164000	19196088560200	22313405807300	24799982818000	4.25868e-06	2.22234e-06	1.90178e-06	35.589	35.589	35.589	0.119663	0.0624446	0.0534372	0.0714286	0.0568182	0.0657895	5.1455	2.13589	2.11639	3.13259
P0ACJ0	Leucine-responsive regulatory protein	lrp	>sp|P0ACJ0|LRP_ECOLI Leucine-responsive regulatory protein OS=Escherichia coli (strain K12) GN=lrp PE=1 SV=2	1	12	12	10	11	12	10	11	12	63.4	63.4	6.2403e-141	47	63.4	63.4	7670300000	6676800000	9623800000	19196088560200	22313405807300	24799982818000	0.000399576	0.000299228	0.000388057	18.887	18.887	18.887	21.1561	15.8431	20.5462	0.0714286	0.0568182	0.0657895	909.714	541.905	813.739	755.12
P75823	Low specificity L-threonine aldolase	ltaE	>sp|P75823|LTAE_ECOLI Low specificity L-threonine aldolase OS=Escherichia coli (strain K12) GN=ltaE PE=1 SV=1	1	13	13	10	10	12	10	10	12	42.6	42.6	1.998e-85	30.3	36.3	40.5	4208200000	6574300000	7759100000	19196088560200	22313405807300	24799982818000	0.000219222	0.000294635	0.000312867	36.494	36.494	36.494	6.00706	8.07351	8.57311	0.0714286	0.0568182	0.0657895	258.304	276.151	339.54	291.332
P45578	S-ribosylhomocysteine lyase	luxS	>sp|P45578|LUXS_ECOLI S-ribosylhomocysteine lyase OS=Escherichia coli (strain K12) GN=luxS PE=1 SV=3	1	8	8	6	6	8	6	6	8	45.6	45.6	6.4004e-82	36.8	36.8	45.6	7120300000	7211600000	7494800000	19196088560200	22313405807300	24799982818000	0.000370925	0.000323196	0.00030221	19.416	19.416	19.416	19.1041	16.6459	15.565	0.0714286	0.0568182	0.0657895	821.475	569.364	616.456	669.098
P00861	Diaminopimelate decarboxylase	lysA	>sp|P00861|DCDA_ECOLI Diaminopimelate decarboxylase OS=Escherichia coli (strain K12) GN=lysA PE=1 SV=1	1	6	6	4	5	6	4	5	6	23.6	23.6	5.1761e-121	14.3	16.7	23.6	337620000	422420000	984250000	19196088560200	22313405807300	24799982818000	1.7588e-05	1.89312e-05	3.96875e-05	46.177	46.177	46.177	0.380881	0.409971	0.859465	0.0714286	0.0568182	0.0657895	16.3779	14.0229	34.0393	21.48
P08660	Lysine-sensitive aspartokinase 3	lysC	>sp|P08660|AK3_ECOLI Lysine-sensitive aspartokinase 3 OS=Escherichia coli (strain K12) GN=lysC PE=1 SV=2	1	12	12	9	11	12	9	11	12	39.4	39.4	3.8714e-215	28.5	35.4	39.4	1960100000	4563400000	5221400000	19196088560200	22313405807300	24799982818000	0.000102109	0.000204514	0.00021054	48.531	48.531	48.531	2.104	4.21409	4.33827	0.0714286	0.0568182	0.0657895	90.4721	144.141	171.818	135.477
P25737	Lysine-specific permease	lysP	>sp|P25737|LYSP_ECOLI Lysine-specific permease OS=Escherichia coli (strain K12) GN=lysP PE=1 SV=5	1	2	2	2	2	2	2	2	2	5.1	5.1	7.4879e-22	5.1	5.1	5.1	361780000	352380000	485020000	19196088560200	22313405807300	24799982818000	1.88465e-05	1.57923e-05	1.95573e-05	53.575	53.575	53.575	0.351779	0.29477	0.365045	0.0714286	0.0568182	0.0657895	15.1265	10.0825	14.4577	13.2222
P03030	Transcriptional activator protein lysR	lysR	>sp|P03030|LYSR_ECOLI Transcriptional activator protein lysR OS=Escherichia coli (strain K12) GN=lysR PE=4 SV=1	1	4	4	2	3	4	2	3	4	14.8	14.8	2.4682e-07	5.1	11.9	14.8	105600000	147380000	259220000	19196088560200	22313405807300	24799982818000	5.50112e-06	6.605e-06	1.04524e-05	34.364	34.364	34.364	0.160084	0.192207	0.304168	0.0714286	0.0568182	0.0657895	6.8836	6.57435	12.0467	8.50154
P0A8N3	Lysine--tRNA ligase	lysS	>sp|P0A8N3|SYK1_ECOLI Lysine--tRNA ligase OS=Escherichia coli (strain K12) GN=lysS PE=1 SV=2	1	35	23	33	35	33	22	23	22	64.6	52.9	0	64.4	64.6	61.6	59413000000	74467000000	72165000000	19196088560200	22313405807300	24799982818000	0.00309506	0.00333732	0.00290988	57.603	57.603	57.603	53.7308	57.9366	50.5161	0.0714286	0.0568182	0.0657895	2310.43	1981.69	2000.7	2097.61
P0A8N5	Lysine--tRNA ligase, heat inducible	lysU	>sp|P0A8N5|SYK2_ECOLI Lysine--tRNA ligase, heat inducible OS=Escherichia coli (strain K12) GN=lysU PE=1 SV=2	1	34	22	33	34	33	22	22	22	66.1	54.5	0	65.9	66.1	65.9	57025000000	67393000000	77933000000	19196088560200	22313405807300	24799982818000	0.00297066	0.00302029	0.00314246	57.826	57.826	57.826	51.3723	52.2307	54.3434	0.0714286	0.0568182	0.0657895	2209.01	1786.53	2152.28	2049.27
P75830	Macrolide-specific efflux protein macA	macA	>sp|P75830|MACA_ECOLI Macrolide-specific efflux protein macA OS=Escherichia coli (strain K12) GN=macA PE=1 SV=2	1	5	5	3	2	5	3	2	5	19.1	19.1	3.4358e-33	12.9	6.5	19.1	133020000	84374000	370450000	19196088560200	22313405807300	24799982818000	6.92954e-06	3.78131e-06	1.49375e-05	40.623	40.623	40.623	0.170582	0.0930831	0.367711	0.0714286	0.0568182	0.0657895	7.33501	3.18386	14.5633	8.36072
P75831	Macrolide export ATP-binding/permease protein MacB	macB	>sp|P75831|MACB_ECOLI Macrolide export ATP-binding/permease protein MacB OS=Escherichia coli (strain K12) GN=macB PE=1 SV=1	1	3	3	2	1	0	2	1	0	5.2	5.2	2.5044e-06	3.9	1.4	0	85774000	431090000	0	19196088560200	22313405807300	24799982818000	4.46831e-06	1.93198e-05	0	70.702	70.702	70.702	0.0631991	0.273256	0	0.0714286	0.0568182	0.0657895	2.71756	9.34661	0	4.02139
P26616	NAD-dependent malic enzyme	maeA	>sp|P26616|MAO1_ECOLI NAD-dependent malic enzyme OS=Escherichia coli (strain K12) GN=maeA PE=1 SV=4	1	23	23	20	20	23	20	20	23	57.7	57.7	0	46.9	46.9	57.7	12463000000	16582000000	20958000000	19196088560200	22313405807300	24799982818000	0.000649247	0.000743141	0.000845081	63.197	63.197	63.197	10.2734	11.7591	13.3722	0.0714286	0.0568182	0.0657895	441.755	402.215	529.608	457.86
P76558	NADP-dependent malic enzyme	maeB	>sp|P76558|MAO2_ECOLI NADP-dependent malic enzyme OS=Escherichia coli (strain K12) GN=maeB PE=1 SV=1	1	35	35	30	32	34	30	32	34	60.6	60.6	0	54	57.7	58.1	45133000000	51131000000	60098000000	19196088560200	22313405807300	24799982818000	0.00235116	0.00229149	0.00242331	82.416	82.416	82.416	28.5279	27.804	29.4034	0.0714286	0.0568182	0.0657895	1226.7	951.022	1164.53	1114.08
P23917	Fructokinase	mak	>sp|P23917|MAK_ECOLI Fructokinase OS=Escherichia coli (strain K12) GN=mak PE=1 SV=2	1	9	9	8	7	7	8	7	7	41.1	41.1	2.253e-108	34.8	36.4	36.4	846810000	1176500000	1347400000	19196088560200	22313405807300	24799982818000	4.41137e-05	5.27262e-05	5.43307e-05	32.499	32.499	32.499	1.35739	1.62239	1.67176	0.0714286	0.0568182	0.0657895	58.3676	55.4932	66.2107	60.0238
P0AEX9	Maltose-binding periplasmic protein	malE	>sp|P0AEX9|MALE_ECOLI Maltose-binding periplasmic protein OS=Escherichia coli (strain K12) GN=malE PE=1 SV=1	1	17	17	12	15	14	12	15	14	57.3	57.3	1.8363e-189	45.5	47.2	44.2	6167400000	8735700000	7810900000	19196088560200	22313405807300	24799982818000	0.000321284	0.0003915	0.000314956	43.387	43.387	43.387	7.40508	9.02344	7.25922	0.0714286	0.0568182	0.0657895	318.418	308.643	287.503	304.855
P02916	Maltose transport system permease protein malF	malF	>sp|P02916|MALF_ECOLI Maltose transport system permease protein malF OS=Escherichia coli (strain K12) GN=malF PE=1 SV=1	1	2	2	2	2	2	2	2	2	5.3	5.3	1.5235e-09	5.3	5.3	5.3	47379000	80880000	85661000	19196088560200	22313405807300	24799982818000	2.46816e-06	3.62473e-06	3.45407e-06	57.013	57.013	57.013	0.0432912	0.0635772	0.060584	0.0714286	0.0568182	0.0657895	1.86152	2.17463	2.39944	2.1452
P18811	Maltose regulon regulatory protein malI	malI	>sp|P18811|MALI_ECOLI Maltose regulon regulatory protein malI OS=Escherichia coli (strain K12) GN=malI PE=2 SV=2	1	5	5	5	5	5	5	5	5	17.8	17.8	6.2739e-18	17.8	17.8	17.8	339930000	519310000	664320000	19196088560200	22313405807300	24799982818000	1.77083e-05	2.32735e-05	2.67871e-05	36.624	36.624	36.624	0.483516	0.63547	0.731409	0.0714286	0.0568182	0.0657895	20.7912	21.736	28.9676	23.8316
P68187	Maltose/maltodextrin import ATP-binding protein MalK	malK	>sp|P68187|MALK_ECOLI Maltose/maltodextrin import ATP-binding protein MalK OS=Escherichia coli (strain K12) GN=malK PE=1 SV=1	1	2	2	1	2	2	1	2	2	8.1	8.1	2.6501e-44	6.2	8.1	8.1	118520000	201380000	389120000	19196088560200	22313405807300	24799982818000	6.17417e-06	9.02507e-06	1.56903e-05	40.99	40.99	40.99	0.150626	0.220177	0.382784	0.0714286	0.0568182	0.0657895	6.47693	7.53106	15.1603	9.72276
P03841	Maltose operon periplasmic protein	malM	>sp|P03841|MALM_ECOLI Maltose operon periplasmic protein OS=Escherichia coli (strain K12) GN=malM PE=4 SV=1	1	5	5	5	4	3	5	4	3	25.2	25.2	3.1342e-54	25.2	18	14.7	804430000	772220000	842940000	19196088560200	22313405807300	24799982818000	4.19059e-05	3.46079e-05	3.39895e-05	31.943	31.943	31.943	1.3119	1.08343	1.06407	0.0714286	0.0568182	0.0657895	56.4116	37.0581	42.1427	45.2041
P00490	Maltodextrin phosphorylase	malP	>sp|P00490|PHSM_ECOLI Maltodextrin phosphorylase OS=Escherichia coli (strain K12) GN=malP PE=1 SV=7	1	26	26	23	22	25	23	22	25	38	38	9.0736e-298	35	32.6	37.1	8206300000	8496300000	9044300000	19196088560200	22313405807300	24799982818000	0.000427499	0.000380771	0.00036469	90.521	90.521	90.521	4.72265	4.20644	4.02879	0.0714286	0.0568182	0.0657895	203.074	143.879	159.561	168.838
P15977	4-alpha-glucanotransferase	malQ	>sp|P15977|MALQ_ECOLI 4-alpha-glucanotransferase OS=Escherichia coli (strain K12) GN=malQ PE=3 SV=2	1	10	10	6	6	7	6	6	7	16.3	16.3	2.7957e-28	8.6	11	12.5	439770000	582790000	688440000	19196088560200	22313405807300	24799982818000	2.29094e-05	2.61184e-05	2.77597e-05	78.503	78.503	78.503	0.291828	0.332705	0.353613	0.0714286	0.0568182	0.0657895	12.5486	11.38	14.0049	12.6445
P06993	HTH-type transcriptional regulator malT	malT	>sp|P06993|MALT_ECOLI HTH-type transcriptional regulator malT OS=Escherichia coli (strain K12) GN=malT PE=1 SV=2	1	13	13	7	8	11	7	8	11	16.9	16.9	1.9806e-48	9.9	10	14.5	536710000	991240000	767760000	19196088560200	22313405807300	24799982818000	2.79593e-05	4.44235e-05	3.09581e-05	103.12	103.12	103.12	0.271134	0.430794	0.300214	0.0714286	0.0568182	0.0657895	11.6588	14.7351	11.8901	12.7613
P19642	PTS system maltose- and glucose-specific EIICB component;Maltose and glucose permease IIC component;Maltose- and glucose-specific phosphotransferase enzyme IIB component	malX	>sp|P19642|PTOCB_ECOLI PTS system maltose- and glucose-specific EIICB component OS=Escherichia coli (strain K12) GN=malX PE=2 SV=3	1	3	3	3	3	2	3	3	2	7.2	7.2	9.9784e-14	7.2	7.2	4.9	631170000	1025800000	213590000	19196088560200	22313405807300	24799982818000	3.28801e-05	4.59724e-05	8.61251e-06	56.626	56.626	56.626	0.580654	0.81186	0.152095	0.0714286	0.0568182	0.0657895	24.9681	27.7693	6.02374	19.5871
P23256	Protein MalY;Cystathionine beta-lyase MalY;Maltose regulon modulator	malY	>sp|P23256|MALY_ECOLI Protein MalY OS=Escherichia coli (strain K12) GN=malY PE=1 SV=1	1	6	6	5	6	6	5	6	6	17.9	17.9	7.0644e-37	15.1	17.9	17.9	548030000	730680000	934030000	19196088560200	22313405807300	24799982818000	2.8549e-05	3.27462e-05	3.76625e-05	43.641	43.641	43.641	0.654179	0.750355	0.863008	0.0714286	0.0568182	0.0657895	28.1297	25.6655	34.1797	29.325
P00946	Mannose-6-phosphate isomerase	manA	>sp|P00946|MANA_ECOLI Mannose-6-phosphate isomerase OS=Escherichia coli (strain K12) GN=manA PE=1 SV=1	1	13	13	11	12	12	11	12	12	50.4	50.4	2.3899e-298	45.5	48.3	46.3	4666800000	5676100000	6338000000	19196088560200	22313405807300	24799982818000	0.000243112	0.000254381	0.000255565	42.849	42.849	42.849	5.67369	5.93668	5.96431	0.0714286	0.0568182	0.0657895	243.969	203.061	236.218	227.749
P24175	Phosphomannomutase	manB	>sp|P24175|MANB_ECOLI Phosphomannomutase OS=Escherichia coli (strain K12) GN=manB PE=3 SV=1	1	20	20	18	18	19	18	18	19	50.9	50.9	1.3495e-253	50.9	50.9	50.9	17316000000	14355000000	20278000000	19196088560200	22313405807300	24799982818000	0.000902059	0.000643335	0.000817662	50.462	50.462	50.462	17.876	12.7489	16.2035	0.0714286	0.0568182	0.0657895	768.668	436.07	641.745	615.494
P24174	Mannose-1-phosphate guanylyltransferase	manC	>sp|P24174|MANC_ECOLI Mannose-1-phosphate guanylyltransferase OS=Escherichia coli (strain K12) GN=manC PE=3 SV=3	1	3	3	3	3	3	3	3	3	5.2	5.2	1.0099e-07	5.2	5.2	5.2	998890000	1447700000	1855300000	19196088560200	22313405807300	24799982818000	5.20361e-05	6.48803e-05	7.48105e-05	53.016	53.016	53.016	0.981517	1.22379	1.41109	0.0714286	0.0568182	0.0657895	42.2052	41.8591	55.8867	46.6503
P69797	PTS system mannose-specific EIIAB component;Mannose-specific phosphotransferase enzyme IIA component;Mannose-specific phosphotransferase enzyme IIB component	manX	>sp|P69797|PTNAB_ECOLI PTS system mannose-specific EIIAB component OS=Escherichia coli (strain K12) GN=manX PE=1 SV=2	1	17	17	15	16	17	15	16	17	66.6	66.6	0	59.1	61	66.6	25231000000	26086000000	29379000000	19196088560200	22313405807300	24799982818000	0.00131438	0.00116907	0.00118464	35.047	35.047	35.047	37.5034	33.3573	33.8014	0.0714286	0.0568182	0.0657895	1612.65	1140.97	1338.71	1364.11
P69801	Mannose permease IIC component	manY	>sp|P69801|PTNC_ECOLI Mannose permease IIC component OS=Escherichia coli (strain K12) GN=manY PE=1 SV=1	1	3	3	3	3	3	3	3	3	12.8	12.8	1.4937e-42	12.8	12.8	12.8	1899900000	1379000000	1519900000	19196088560200	22313405807300	24799982818000	9.89733e-05	6.18014e-05	6.12863e-05	27.635	27.635	27.635	3.58145	2.23635	2.21771	0.0714286	0.0568182	0.0657895	154.002	76.4932	87.8329	106.109
P69805	Mannose permease IID component	manZ	>sp|P69805|PTND_ECOLI Mannose permease IID component OS=Escherichia coli (strain K12) GN=manZ PE=1 SV=2	1	11	11	11	10	10	11	10	10	44.2	44.2	5.5223e-146	44.2	38.9	38.9	11717000000	15028000000	15143000000	19196088560200	22313405807300	24799982818000	0.000610385	0.000673496	0.000610605	30.955	30.955	30.955	19.7185	21.7573	19.7256	0.0714286	0.0568182	0.0657895	847.894	744.198	781.237	791.109
P0AE18	Methionine aminopeptidase	map	>sp|P0AE18|AMPM_ECOLI Methionine aminopeptidase OS=Escherichia coli (strain K12) GN=map PE=1 SV=1	1	13	13	9	11	13	9	11	13	61	61	7.0954e-82	45.8	50.8	61	3884500000	4818200000	4988600000	19196088560200	22313405807300	24799982818000	0.000202359	0.000215933	0.000201153	29.33	29.33	29.33	6.89938	7.36219	6.85828	0.0714286	0.0568182	0.0657895	296.674	251.82	271.624	273.373
P27245	Multiple antibiotic resistance protein marR	marR	>sp|P27245|MARR_ECOLI Multiple antibiotic resistance protein marR OS=Escherichia coli (strain K12) GN=marR PE=1 SV=2	1	2	2	2	2	2	2	2	2	17.4	17.4	6.8474e-10	17.4	17.4	17.4	163540000	279930000	331460000	19196088560200	22313405807300	24799982818000	8.51944e-06	1.25454e-05	1.33653e-05	16.065	16.065	16.065	0.530311	0.780913	0.831953	0.0714286	0.0568182	0.0657895	22.8034	26.7108	32.9497	27.488
P0A8N0	Macrodomain Ter protein	matP	>sp|P0A8N0|MATP_ECOLI Macrodomain Ter protein OS=Escherichia coli (strain K12) GN=matP PE=1 SV=1	1	4	4	4	4	4	4	4	4	32	32	4.0884e-109	32	32	32	1095400000	1384400000	1406800000	19196088560200	22313405807300	24799982818000	5.70637e-05	6.20434e-05	5.67258e-05	17.693	17.693	17.693	3.22521	3.50666	3.20612	0.0714286	0.0568182	0.0657895	138.684	119.944	126.979	128.536
P0AEY3	Nucleoside triphosphate pyrophosphohydrolase	mazG	>sp|P0AEY3|MAZG_ECOLI Nucleoside triphosphate pyrophosphohydrolase OS=Escherichia coli (strain K12) GN=mazG PE=1 SV=1	1	9	9	9	6	8	9	6	8	54.8	54.8	2.8163e-104	54.8	38.8	49.8	954960000	1260100000	1600300000	19196088560200	22313405807300	24799982818000	4.97476e-05	5.64728e-05	6.45283e-05	30.412	30.412	30.412	1.63579	1.85692	2.1218	0.0714286	0.0568182	0.0657895	70.339	63.5152	84.0346	72.6296
P0AEY5	Modulator of drug activity B	mdaB	>sp|P0AEY5|MDAB_ECOLI Modulator of drug activity B OS=Escherichia coli (strain K12) GN=mdaB PE=1 SV=1	1	9	9	9	8	9	9	8	9	80.8	80.8	2.6356e-140	80.8	72	80.8	6104800000	8983300000	10011000000	19196088560200	22313405807300	24799982818000	0.000318023	0.000402597	0.00040367	21.891	21.891	21.891	14.5276	18.391	18.44	0.0714286	0.0568182	0.0657895	624.686	629.054	730.32	661.353
P61889	Malate dehydrogenase	mdh	>sp|P61889|MDH_ECOLI Malate dehydrogenase OS=Escherichia coli (strain K12) GN=mdh PE=1 SV=1	1	20	11	19	20	20	10	11	11	91.7	53.8	0	84.6	91.7	91.7	174290000000	172660000000	192510000000	19196088560200	22313405807300	24799982818000	0.00907945	0.00773795	0.00776251	32.337	32.337	32.337	280.776	239.291	240.05	0.0714286	0.0568182	0.0657895	12073.4	8184.84	9507.25	9921.82
Q1PI59	Malate dehydrogenase	mdh	>tr|Q1PI59|Q1PI59_ECOLI Malate dehydrogenase (Fragment) OS=Escherichia coli (strain K12) GN=mdh PE=4 SV=1	1	11	2	11	11	11	2	2	2	89	23.4	0	89	89	89	4825900000	5606800000	6379100000	19196088560200	22313405807300	24799982818000	0.0002514	0.000251275	0.000257222	14.96	14.96	14.96	16.8048	16.7965	17.194	0.0714286	0.0568182	0.0657895	722.607	574.515	680.972	659.365
P77265	Multidrug resistance-like ATP-binding protein MdlA	mdlA	>sp|P77265|MDLA_ECOLI Multidrug resistance-like ATP-binding protein MdlA OS=Escherichia coli (strain K12) GN=mdlA PE=3 SV=1	1	3	3	3	1	1	3	1	1	4.9	4.9	6.4684e-06	4.9	1.2	1.2	40753000	28223000	32312000	19196088560200	22313405807300	24799982818000	2.12298e-06	1.26485e-06	1.3029e-06	66.017	66.017	66.017	0.0321581	0.0191594	0.0197359	0.0714286	0.0568182	0.0657895	1.3828	0.655338	0.781645	0.939928
P0AAG5	Multidrug resistance-like ATP-binding protein MdlB	mdlB	>sp|P0AAG5|MDLB_ECOLI Multidrug resistance-like ATP-binding protein MdlB OS=Escherichia coli (strain K12) GN=mdlB PE=1 SV=1	1	6	6	4	5	5	4	5	5	11	11	4.0119e-27	7.8	9.4	9.3	267930000	332400000	441630000	19196088560200	22313405807300	24799982818000	1.39575e-05	1.48969e-05	1.78077e-05	65.222	65.222	65.222	0.214	0.228403	0.273032	0.0714286	0.0568182	0.0657895	9.20202	7.81241	10.8135	9.27597
P40120	Glucans biosynthesis protein D	mdoD	>sp|P40120|OPGD_ECOLI Glucans biosynthesis protein D OS=Escherichia coli (strain K12) GN=mdoD PE=1 SV=3	1	18	18	14	16	15	14	16	15	38.8	38.8	2.9527e-130	29	34.7	31.6	2819100000	4170100000	4137200000	19196088560200	22313405807300	24799982818000	0.000146858	0.000186888	0.000166823	62.757	62.757	62.757	2.34011	2.97796	2.65823	0.0714286	0.0568182	0.0657895	100.625	101.86	105.28	102.588
P33136	Glucans biosynthesis protein G	mdoG	>sp|P33136|OPGG_ECOLI Glucans biosynthesis protein G OS=Escherichia coli (strain K12) GN=mdoG PE=1 SV=1	1	17	17	14	17	17	14	17	17	47.7	47.7	2.1203e-250	39.1	47.7	47.7	9208100000	9997000000	9749000000	19196088560200	22313405807300	24799982818000	0.000479686	0.000448027	0.000393105	57.912	57.912	57.912	8.28302	7.73633	6.78797	0.0714286	0.0568182	0.0657895	356.17	264.618	268.839	296.542
P62517	Glucans biosynthesis glucosyltransferase H	mdoH	>sp|P62517|OPGH_ECOLI Glucans biosynthesis glucosyltransferase H OS=Escherichia coli (strain K12) GN=mdoH PE=1 SV=1	1	15	15	15	15	13	15	15	13	26.1	26.1	8.3148e-121	26.1	26.1	22	2545900000	3376600000	3268100000	19196088560200	22313405807300	24799982818000	0.000132626	0.000151326	0.000131778	96.936	96.936	96.936	1.36818	1.56109	1.35944	0.0714286	0.0568182	0.0657895	58.8318	53.3965	53.8408	55.3564
P76397	Multidrug resistance protein MdtA	mdtA	>sp|P76397|MDTA_ECOLI Multidrug resistance protein MdtA OS=Escherichia coli (strain K12) GN=mdtA PE=2 SV=2	1	3	3	2	2	2	2	2	2	9.2	9.2	2.525e-14	5.8	6.3	6.3	54292000	76312000	81492000	19196088560200	22313405807300	24799982818000	2.82828e-06	3.42001e-06	3.28597e-06	44.464	44.464	44.464	0.0636084	0.0769163	0.0739018	0.0714286	0.0568182	0.0657895	2.73516	2.63089	2.9269	2.76432
P76398	Multidrug resistance protein MdtB	mdtB	>sp|P76398|MDTB_ECOLI Multidrug resistance protein MdtB OS=Escherichia coli (strain K12) GN=mdtB PE=2 SV=1	1	1	1	1	1	1	1	1	1	1.5	1.5	0.00026481	1.5	1.5	1.5	27303000	45139000	42756000	19196088560200	22313405807300	24799982818000	1.42232e-06	2.02295e-06	1.72403e-06	112.08	112.08	112.08	0.0126902	0.0180492	0.0153822	0.0714286	0.0568182	0.0657895	0.54568	0.617365	0.609215	0.590753
P37636	Multidrug resistance protein MdtE	mdtE	>sp|P37636|MDTE_ECOLI Multidrug resistance protein MdtE OS=Escherichia coli (strain K12) GN=mdtE PE=1 SV=1	1	5	5	5	5	5	5	5	5	19	19	5.1416e-51	19	19	19	660970000	841450000	786600000	19196088560200	22313405807300	24799982818000	3.44325e-05	3.77105e-05	3.17178e-05	41.19	41.19	41.19	0.835944	0.915526	0.770036	0.0714286	0.0568182	0.0657895	35.9456	31.3151	30.4975	32.5861
P37637	Multidrug resistance protein MdtF	mdtF	>sp|P37637|MDTF_ECOLI Multidrug resistance protein MdtF OS=Escherichia coli (strain K12) GN=mdtF PE=1 SV=1	1	4	4	3	3	3	3	3	3	4	4	1.0563e-19	2.7	3.2	3.2	197140000	222070000	319170000	19196088560200	22313405807300	24799982818000	1.02698e-05	9.95231e-06	1.28698e-05	111.52	111.52	111.52	0.0920893	0.0892424	0.115403	0.0714286	0.0568182	0.0657895	3.95984	3.0525	4.57057	3.86097
P25744	Multidrug resistance protein MdtG	mdtG	>sp|P25744|MDTG_ECOLI Multidrug resistance protein MdtG OS=Escherichia coli (strain K12) GN=mdtG PE=3 SV=1	1	1	1	0	1	1	0	1	1	3.2	3.2	0.056086	0	3.2	3.2	0	71681000	64614000	19196088560200	22313405807300	24799982818000	0	3.21246e-06	2.60541e-06	43.867	43.867	43.867	0	0.0732319	0.0593933	0.0714286	0.0568182	0.0657895	0	2.50486	2.35229	1.61905
P37340	Multidrug resistance protein MdtK	mdtK	>sp|P37340|MDTK_ECOLI Multidrug resistance protein MdtK OS=Escherichia coli (strain K12) GN=mdtK PE=1 SV=2	1	2	2	1	2	2	1	2	2	5	5	1.2475e-06	2	5	5	550660000	454730000	803110000	19196088560200	22313405807300	24799982818000	2.86861e-05	2.03792e-05	3.23835e-05	49.446	49.446	49.446	0.580149	0.412151	0.654926	0.0714286	0.0568182	0.0657895	24.9464	14.0974	25.9385	21.6608
P06720	Alpha-galactosidase	melA	>sp|P06720|AGAL_ECOLI Alpha-galactosidase OS=Escherichia coli (strain K12) GN=melA PE=1 SV=1	1	8	8	7	8	8	7	8	8	23.5	23.5	1.2853e-86	21.3	23.5	23.5	4324600000	5422500000	5038100000	19196088560200	22313405807300	24799982818000	0.000225285	0.000243015	0.000203149	50.657	50.657	50.657	4.44727	4.79727	4.01029	0.0714286	0.0568182	0.0657895	191.233	164.088	158.829	171.383
P0ACH8	Melibiose operon regulatory protein	melR	>sp|P0ACH8|MELR_ECOLI Melibiose operon regulatory protein OS=Escherichia coli (strain K12) GN=melR PE=1 SV=1	1	3	3	2	3	3	2	3	3	8.9	8.9	1.5807e-13	4.6	8.9	8.9	38257000	98760000	42730000	19196088560200	22313405807300	24799982818000	1.99296e-06	4.42604e-06	1.72299e-06	34.927	34.927	34.927	0.0570607	0.126723	0.049331	0.0714286	0.0568182	0.0657895	2.45361	4.33449	1.95377	2.91396
P0ABU0	1,4-Dihydroxy-2-naphthoyl-CoA synthase	menB	>sp|P0ABU0|MENB_ECOLI 1,4-Dihydroxy-2-naphthoyl-CoA synthase OS=Escherichia coli (strain K12) GN=menB PE=1 SV=1	1	12	12	10	10	11	10	10	11	69.1	69.1	0	58.9	60.7	63.9	5503900000	8557900000	10075000000	19196088560200	22313405807300	24799982818000	0.00028672	0.000383532	0.00040625	31.633	31.633	31.633	9.06395	12.1244	12.8426	0.0714286	0.0568182	0.0657895	389.75	414.71	508.635	437.698
P29208	o-succinylbenzoate synthase	menC	>sp|P29208|MENC_ECOLI o-succinylbenzoate synthase OS=Escherichia coli (strain K12) GN=menC PE=1 SV=2	1	6	6	6	6	6	6	6	6	23.8	23.8	2.3139e-44	23.8	23.8	23.8	1170900000	796000000	1554200000	19196088560200	22313405807300	24799982818000	6.09968e-05	3.56736e-05	6.26694e-05	35.476	35.476	35.476	1.71938	1.00557	1.76653	0.0714286	0.0568182	0.0657895	73.9334	34.3951	69.9639	59.4308
P17109	2-succinyl-5-enolpyruvyl-6-hydroxy-3-cyclohexene-1-carboxylate synthase	menD	>sp|P17109|MEND_ECOLI 2-succinyl-5-enolpyruvyl-6-hydroxy-3-cyclohexene-1-carboxylate synthase OS=Escherichia coli (strain K12) GN=menD PE=1 SV=4	1	11	11	7	8	11	7	8	11	26.8	26.8	3.7974e-73	15.8	18.7	26.8	1103300000	1499800000	2026200000	19196088560200	22313405807300	24799982818000	5.74753e-05	6.72152e-05	8.17017e-05	61.366	61.366	61.366	0.936598	1.09532	1.33138	0.0714286	0.0568182	0.0657895	40.2737	37.4648	52.7298	43.4894
P37353	2-succinylbenzoate--CoA ligase	menE	>sp|P37353|MENE_ECOLI 2-succinylbenzoate--CoA ligase OS=Escherichia coli (strain K12) GN=menE PE=1 SV=2	1	5	5	4	5	4	4	5	4	13.7	13.7	1.344e-13	12.2	13.7	9.8	170980000	343540000	275170000	19196088560200	22313405807300	24799982818000	8.90702e-06	1.53961e-05	1.10956e-05	50.184	50.184	50.184	0.177487	0.306794	0.221098	0.0714286	0.0568182	0.0657895	7.63195	10.4937	8.75664	8.96077
P38051	Menaquinone-specific isochorismate synthase	menF	>sp|P38051|MENF_ECOLI Menaquinone-specific isochorismate synthase OS=Escherichia coli (strain K12) GN=menF PE=1 SV=4	1	7	7	7	7	6	7	7	6	20.2	20.2	1.3409e-32	20.2	20.2	16.9	502240000	1268700000	1232400000	19196088560200	22313405807300	24799982818000	2.61637e-05	5.68582e-05	4.96936e-05	48.764	48.764	48.764	0.536536	1.16599	1.01906	0.0714286	0.0568182	0.0657895	23.0711	39.8821	40.3603	34.4378
P37355	2-succinyl-6-hydroxy-2,4-cyclohexadiene-1-carboxylate synthase	menH	>sp|P37355|MENH_ECOLI 2-succinyl-6-hydroxy-2,4-cyclohexadiene-1-carboxylate synthase OS=Escherichia coli (strain K12) GN=menH PE=1 SV=2	1	2	2	1	1	2	1	1	2	11.9	11.9	3.0002e-30	6	6	11.9	19217000	10938000	50712000	19196088560200	22313405807300	24799982818000	1.00109e-06	4.90199e-07	2.04484e-06	27.682	27.682	27.682	0.0361639	0.0177082	0.0738689	0.0714286	0.0568182	0.0657895	1.55505	0.605701	2.9256	1.69545
P07623	Homoserine O-succinyltransferase	metA	>sp|P07623|META_ECOLI Homoserine O-succinyltransferase OS=Escherichia coli (strain K12) GN=metA PE=1 SV=4	1	1	1	1	1	0	1	1	0	2.9	2.9	0.0030846	2.9	2.9	0	18337000	12243000	0	19196088560200	22313405807300	24799982818000	9.55247e-07	5.48684e-07	0	35.727	35.727	35.727	0.0267374	0.0153577	0	0.0714286	0.0568182	0.0657895	1.14971	0.525302	0	0.558337
P00935	Cystathionine gamma-synthase	metB	>sp|P00935|METB_ECOLI Cystathionine gamma-synthase OS=Escherichia coli (strain K12) GN=metB PE=1 SV=1	1	2	2	1	2	1	1	2	1	4.1	4.1	6.6051e-06	1.8	4.1	2.3	42087000	54804000	33123000	19196088560200	22313405807300	24799982818000	2.19248e-06	2.4561e-06	1.33561e-06	41.55	41.55	41.55	0.0527672	0.059112	0.0321445	0.0714286	0.0568182	0.0657895	2.26899	2.0219	1.27309	1.85466
P06721	Cystathionine beta-lyase metC	metC	>sp|P06721|METC_ECOLI Cystathionine beta-lyase metC OS=Escherichia coli (strain K12) GN=metC PE=1 SV=1	1	2	2	1	2	2	1	2	2	9.6	9.6	3.6821e-30	5.8	9.6	9.6	97392000	76961000	41162000	19196088560200	22313405807300	24799982818000	5.07353e-06	3.44909e-06	1.65976e-06	43.212	43.212	43.212	0.11741	0.0798179	0.0384097	0.0714286	0.0568182	0.0657895	5.04864	2.73014	1.52123	3.1
P0AEZ1	5,10-methylenetetrahydrofolate reductase	metF	>sp|P0AEZ1|METF_ECOLI 5,10-methylenetetrahydrofolate reductase OS=Escherichia coli (strain K12) GN=metF PE=1 SV=1	1	2	2	1	2	2	1	2	2	6.1	6.1	0.00027511	3.4	6.1	6.1	1821800000	3319700000	3079600000	19196088560200	22313405807300	24799982818000	9.49048e-05	0.000148776	0.000124178	33.102	33.102	33.102	2.86704	4.49447	3.75136	0.0714286	0.0568182	0.0657895	123.283	153.731	148.574	141.863
P00959	Methionine--tRNA ligase	metG	>sp|P00959|SYM_ECOLI Methionine--tRNA ligase OS=Escherichia coli (strain K12) GN=metG PE=1 SV=2	1	35	35	23	30	33	23	30	33	61.2	61.2	0	42.4	56.3	60.9	7862000000	15928000000	19513000000	19196088560200	22313405807300	24799982818000	0.000409563	0.000713831	0.000786815	76.254	76.254	76.254	5.37103	9.36123	10.3183	0.0714286	0.0568182	0.0657895	230.954	320.196	408.661	319.937
P13009	Methionine synthase	metH	>sp|P13009|METH_ECOLI Methionine synthase OS=Escherichia coli (strain K12) GN=metH PE=1 SV=5	1	20	20	16	12	12	16	12	12	21.3	21.3	1.7898e-87	16.7	12.2	14.1	2084600000	1096900000	1996600000	19196088560200	22313405807300	24799982818000	0.000108595	4.91588e-05	8.05081e-05	136	136	136	0.798493	0.361462	0.591971	0.0714286	0.0568182	0.0657895	34.3352	12.3636	23.4452	23.3813
P0A8U6	Met repressor	metJ	>sp|P0A8U6|METJ_ECOLI Met repressor OS=Escherichia coli (strain K12) GN=metJ PE=1 SV=2	1	4	4	4	4	3	4	4	3	47.6	47.6	3.2265e-56	47.6	47.6	33.3	1622100000	2336100000	2804100000	19196088560200	22313405807300	24799982818000	8.45016e-05	0.000104695	0.000113069	12.141	12.141	12.141	6.96002	8.62325	9.31296	0.0714286	0.0568182	0.0657895	299.281	294.954	368.842	321.026
P0A817	S-adenosylmethionine synthase	metK	>sp|P0A817|METK_ECOLI S-adenosylmethionine synthase OS=Escherichia coli (strain K12) GN=metK PE=1 SV=2	1	21	21	19	18	19	19	18	19	66.4	66.4	0	57.3	57.3	62.8	19827000000	26612000000	29138000000	19196088560200	22313405807300	24799982818000	0.00103287	0.00119265	0.00117492	41.951	41.951	41.951	24.6208	28.4295	28.007	0.0714286	0.0568182	0.0657895	1058.69	972.418	1109.22	1046.78
P00562	Bifunctional aspartokinase/homoserine dehydrogenase 2;Aspartokinase;Homoserine dehydrogenase	metL	>sp|P00562|AK2H_ECOLI Bifunctional aspartokinase/homoserine dehydrogenase 2 OS=Escherichia coli (strain K12) GN=metL PE=1 SV=3	1	17	17	13	14	17	13	14	17	27.5	27.5	3.9965e-147	22.6	24.2	27.5	1281800000	2981700000	3728300000	19196088560200	22313405807300	24799982818000	6.6774e-05	0.000133628	0.000150335	88.887	88.887	88.887	0.751224	1.50335	1.6913	0.0714286	0.0568182	0.0657895	32.3026	51.4214	66.9845	50.2362
P30750	Methionine import ATP-binding protein MetN	metN	>sp|P30750|METN_ECOLI Methionine import ATP-binding protein MetN OS=Escherichia coli (strain K12) GN=metN PE=1 SV=4	1	12	12	7	12	11	7	12	11	56.3	56.3	1.9956e-135	25.9	56.3	48.1	830700000	1378400000	1523000000	19196088560200	22313405807300	24799982818000	4.32744e-05	6.17745e-05	6.14113e-05	37.788	37.788	37.788	1.14519	1.63477	1.62515	0.0714286	0.0568182	0.0657895	49.2432	55.9164	64.3647	56.5081
P28635	D-methionine-binding lipoprotein metQ	metQ	>sp|P28635|METQ_ECOLI D-methionine-binding lipoprotein metQ OS=Escherichia coli (strain K12) GN=metQ PE=1 SV=2	1	17	17	16	14	15	16	14	15	75.6	75.6	0	67.5	61.3	69.4	18674000000	23820000000	24363000000	19196088560200	22313405807300	24799982818000	0.000972802	0.00106752	0.00098238	29.431	29.431	29.431	33.0537	36.2719	33.3791	0.0714286	0.0568182	0.0657895	1421.31	1240.67	1321.99	1327.99
P30958	Transcription-repair-coupling factor	mfd	>sp|P30958|MFD_ECOLI Transcription-repair-coupling factor OS=Escherichia coli (strain K12) GN=mfd PE=1 SV=2	1	33	33	26	27	29	26	27	29	31.1	31.1	4.9558e-276	24.5	25.3	26.3	7647000000	7545600000	8658800000	19196088560200	22313405807300	24799982818000	0.000398362	0.000338164	0.000349145	129.98	129.98	129.98	3.0648	2.60167	2.68615	0.0714286	0.0568182	0.0657895	131.786	88.9888	106.386	109.054
P0AAG8	Galactose/methyl galactoside import ATP-binding protein MglA	mglA	>sp|P0AAG8|MGLA_ECOLI Galactose/methyl galactoside import ATP-binding protein MglA OS=Escherichia coli (strain K12) GN=mglA PE=1 SV=1	1	20	20	18	16	16	18	16	16	47	47	7.434e-183	43.9	40.1	40.1	3222500000	2966900000	3084900000	19196088560200	22313405807300	24799982818000	0.000167873	0.000132965	0.000124391	56.415	56.415	56.415	2.97568	2.35691	2.20493	0.0714286	0.0568182	0.0657895	127.954	80.6169	87.3269	98.6326
P0AEE5	D-galactose-binding periplasmic protein	mglB	>sp|P0AEE5|DGAL_ECOLI D-galactose-binding periplasmic protein OS=Escherichia coli (strain K12) GN=mglB PE=1 SV=1	1	25	25	21	25	23	21	25	23	79.8	79.8	0	75	79.8	71.7	49137000000	56670000000	57199000000	19196088560200	22313405807300	24799982818000	0.00255974	0.00253973	0.00230641	35.712	35.712	35.712	71.6773	71.117	64.5837	0.0714286	0.0568182	0.0657895	3082.12	2432.52	2557.85	2690.83
P23200	Galactoside transport system permease protein mglC	mglC	>sp|P23200|MGLC_ECOLI Galactoside transport system permease protein mglC OS=Escherichia coli (strain K12) GN=mglC PE=1 SV=1	1	3	3	3	3	3	3	3	3	12.2	12.2	6.2692e-56	12.2	12.2	12.2	556180000	204900000	597320000	19196088560200	22313405807300	24799982818000	2.89736e-05	9.18282e-06	2.40855e-05	35.55	35.55	35.55	0.81501	0.258307	0.677511	0.0714286	0.0568182	0.0657895	35.0454	8.83528	26.833	23.5712
P0A731	Methylglyoxal synthase	mgsA	>sp|P0A731|MGSA_ECOLI Methylglyoxal synthase OS=Escherichia coli (strain K12) GN=mgsA PE=1 SV=1	1	3	3	2	2	3	2	2	3	39.5	39.5	2.5395e-61	21.1	21.1	39.5	395120000	343250000	516440000	19196088560200	22313405807300	24799982818000	2.05834e-05	1.53831e-05	2.08242e-05	16.918	16.918	16.918	1.21665	0.909276	1.23089	0.0714286	0.0568182	0.0657895	52.3161	31.1014	48.7497	44.0558
P0ABB8	Magnesium-transporting ATPase, P-type 1	mgtA	>sp|P0ABB8|ATMA_ECOLI Magnesium-transporting ATPase, P-type 1 OS=Escherichia coli (strain K12) GN=mgtA PE=1 SV=1	1	6	6	4	4	3	4	4	3	8.2	8.2	6.9923e-12	5.5	6	4.1	732490000	1357300000	1100200000	19196088560200	22313405807300	24799982818000	3.81583e-05	6.08289e-05	4.43629e-05	99.465	99.465	99.465	0.383635	0.611561	0.446016	0.0714286	0.0568182	0.0657895	16.4963	20.9182	17.6646	18.3597
P16384	tRNA dimethylallyltransferase	miaA	>sp|P16384|MIAA_ECOLI tRNA dimethylallyltransferase OS=Escherichia coli (strain K12) GN=miaA PE=1 SV=2	1	8	8	8	5	6	8	5	6	32.9	32.9	6.7408e-46	32.9	20.3	24.1	657320000	604310000	832030000	19196088560200	22313405807300	24799982818000	3.42424e-05	2.70828e-05	3.35496e-05	35.065	35.065	35.065	0.97654	0.772361	0.956784	0.0714286	0.0568182	0.0657895	41.9912	26.4182	37.8937	35.4344
P0AEI1	(Dimethylallyl)adenosine tRNA methylthiotransferase MiaB	miaB	>sp|P0AEI1|MIAB_ECOLI (Dimethylallyl)adenosine tRNA methylthiotransferase MiaB OS=Escherichia coli (strain K12) GN=miaB PE=1 SV=1	1	22	22	20	19	20	20	19	20	66.2	66.2	0	61.8	58.6	64.3	9395700000	10505000000	11545000000	19196088560200	22313405807300	24799982818000	0.000489459	0.000470793	0.000465525	53.662	53.662	53.662	9.12115	8.77331	8.67512	0.0714286	0.0568182	0.0657895	392.209	300.087	343.581	345.292
P18196	Septum site-determining protein MinC	minC	>sp|P18196|MINC_ECOLI Septum site-determining protein MinC OS=Escherichia coli (strain K12) GN=minC PE=1 SV=1	1	6	6	5	4	5	5	4	5	33.3	33.3	2.0837e-59	29.9	21.6	29	1036700000	1200700000	1452100000	19196088560200	22313405807300	24799982818000	5.40058e-05	5.38107e-05	5.85525e-05	24.775	24.775	24.775	2.17985	2.17198	2.36337	0.0714286	0.0568182	0.0657895	93.7336	74.2914	93.6018	87.209
P0AEZ3	Septum site-determining protein MinD	minD	>sp|P0AEZ3|MIND_ECOLI Septum site-determining protein MinD OS=Escherichia coli (strain K12) GN=minD PE=1 SV=2	1	16	16	16	16	14	16	16	14	65.2	65.2	2.1802e-263	65.2	65.2	62.2	26807000000	18757000000	24273000000	19196088560200	22313405807300	24799982818000	0.00139648	0.000840616	0.000978751	29.614	29.614	29.614	47.1562	28.3858	33.0503	0.0714286	0.0568182	0.0657895	2027.71	970.922	1308.96	1435.87
P0A734	Cell division topological specificity factor	minE	>sp|P0A734|MINE_ECOLI Cell division topological specificity factor OS=Escherichia coli (strain K12) GN=minE PE=1 SV=1	1	8	8	5	6	8	5	6	8	89.8	89.8	5.4942e-142	75	89.8	89.8	4884600000	5497800000	7454700000	19196088560200	22313405807300	24799982818000	0.000254458	0.00024639	0.000300593	10.235	10.235	10.235	24.8616	24.0733	29.3691	0.0714286	0.0568182	0.0657895	1069.05	823.416	1163.17	1018.54
P03817	Protein mioC	mioC	>sp|P03817|MIOC_ECOLI Protein mioC OS=Escherichia coli (strain K12) GN=mioC PE=1 SV=4	1	2	2	2	2	2	2	2	2	23.8	23.8	1.2262e-32	23.8	23.8	23.8	258850000	491330000	438700000	19196088560200	22313405807300	24799982818000	1.34845e-05	2.20195e-05	1.76895e-05	15.807	15.807	15.807	0.853073	1.39302	1.11909	0.0714286	0.0568182	0.0657895	36.6821	47.6477	44.322	42.8839
P0A908	MltA-interacting protein	mipA	>sp|P0A908|MIPA_ECOLI MltA-interacting protein OS=Escherichia coli (strain K12) GN=mipA PE=1 SV=1	1	5	5	5	5	5	5	5	5	28.2	28.2	2.4138e-62	28.2	28.2	28.2	7785800000	8035800000	8838300000	19196088560200	22313405807300	24799982818000	0.000405593	0.000360133	0.000356383	27.831	27.831	27.831	14.5734	12.94	12.8053	0.0714286	0.0568182	0.0657895	626.657	442.607	507.156	525.473
P76506	Probable phospholipid-binding lipoprotein mlaA	mlaA	>sp|P76506|MLAA_ECOLI Probable phospholipid-binding lipoprotein mlaA OS=Escherichia coli (strain K12) GN=mlaA PE=1 SV=1	1	7	7	4	4	7	4	4	7	25.9	25.9	5.658e-18	14.7	14.7	25.9	2084200000	2259000000	2293000000	19196088560200	22313405807300	24799982818000	0.000108574	0.00010124	9.24597e-05	28.041	28.041	28.041	3.87198	3.61041	3.29731	0.0714286	0.0568182	0.0657895	166.495	123.493	130.591	140.193
P64602	Probable phospholipid ABC transporter-binding protein mlaB	mlaB	>sp|P64602|MLAB_ECOLI Probable phospholipid ABC transporter-binding protein mlaB OS=Escherichia coli (strain K12) GN=mlaB PE=1 SV=1	1	2	2	2	2	2	2	2	2	24.7	24.7	5.1603e-27	24.7	24.7	24.7	328460000	291760000	270810000	19196088560200	22313405807300	24799982818000	1.71108e-05	1.30755e-05	1.09198e-05	10.68	10.68	10.68	1.60213	1.2243	1.02245	0.0714286	0.0568182	0.0657895	68.8917	41.8767	40.4944	50.4209
P0ADV7	Probable phospholipid-binding protein mlaC	mlaC	>sp|P0ADV7|MLAC_ECOLI Probable phospholipid-binding protein mlaC OS=Escherichia coli (strain K12) GN=mlaC PE=1 SV=1	1	8	8	7	7	7	7	7	7	55.5	55.5	1.2615e-182	50.2	51.7	51.7	4569000000	6623200000	6965500000	19196088560200	22313405807300	24799982818000	0.000238017	0.000296826	0.000280867	23.962	23.962	23.962	9.93311	12.3874	11.7214	0.0714286	0.0568182	0.0657895	427.124	423.704	464.227	438.352
P64604	Probable phospholipid ABC transporter-binding protein mlaD	mlaD	>sp|P64604|MLAD_ECOLI Probable phospholipid ABC transporter-binding protein mlaD OS=Escherichia coli (strain K12) GN=mlaD PE=1 SV=1	1	9	9	9	8	9	9	8	9	60.1	60.1	3.1833e-131	60.1	60.1	60.1	3913400000	3593100000	5429900000	19196088560200	22313405807300	24799982818000	0.000203864	0.000161029	0.000218948	19.576	19.576	19.576	10.414	8.22583	11.1845	0.0714286	0.0568182	0.0657895	447.802	281.361	442.965	390.709
P64606	Probable phospholipid ABC transporter permease protein mlaE	mlaE	>sp|P64606|MLAE_ECOLI Probable phospholipid ABC transporter permease protein mlaE OS=Escherichia coli (strain K12) GN=mlaE PE=1 SV=1	1	4	4	4	4	4	4	4	4	15.8	15.8	1.4491e-22	15.8	15.8	15.8	428800000	518370000	423430000	19196088560200	22313405807300	24799982818000	2.23379e-05	2.32313e-05	1.70738e-05	27.863	27.863	27.863	0.801704	0.83377	0.612777	0.0714286	0.0568182	0.0657895	34.4733	28.5187	24.2692	29.0871
P63386	Probable phospholipid import ATP-binding protein MlaF	mlaF	>sp|P63386|MLAF_ECOLI Probable phospholipid import ATP-binding protein MlaF OS=Escherichia coli (strain K12) GN=mlaF PE=1 SV=1	1	8	8	6	8	8	6	8	8	50.9	50.9	1.8397e-105	40.1	50.9	50.9	772820000	1365300000	1080600000	19196088560200	22313405807300	24799982818000	4.02592e-05	6.11874e-05	4.35726e-05	29.096	29.096	29.096	1.38367	2.10295	1.49755	0.0714286	0.0568182	0.0657895	59.4978	71.9304	59.3107	63.5796
P50456	Protein mlc	mlc	>sp|P50456|MLC_ECOLI Protein mlc OS=Escherichia coli (strain K12) GN=mlc PE=1 SV=2	1	6	6	6	6	6	6	6	6	16.5	16.5	2.1883e-24	16.5	16.5	16.5	940160000	1253900000	1540900000	19196088560200	22313405807300	24799982818000	4.89766e-05	5.61949e-05	6.21331e-05	44.316	44.316	44.316	1.10517	1.26805	1.40205	0.0714286	0.0568182	0.0657895	47.5222	43.3731	55.5284	48.8079
P28224	Membrane-bound lysozyme inhibitor of C-type lysozyme	mliC	>sp|P28224|MLIC_ECOLI Membrane-bound lysozyme inhibitor of C-type lysozyme OS=Escherichia coli (strain K12) GN=mliC PE=1 SV=2	1	4	4	3	4	4	3	4	4	63.3	63.3	2.3868e-41	45	63.3	63.3	630460000	1107300000	857650000	19196088560200	22313405807300	24799982818000	3.28431e-05	4.96249e-05	3.45827e-05	12.567	12.567	12.567	2.61344	3.94882	2.75186	0.0714286	0.0568182	0.0657895	112.378	135.068	108.988	118.811
P0A935	Membrane-bound lytic murein transglycosylase A	mltA	>sp|P0A935|MLTA_ECOLI Membrane-bound lytic murein transglycosylase A OS=Escherichia coli (strain K12) GN=mltA PE=1 SV=1	1	6	6	6	4	5	6	4	5	15.3	15.3	9.169e-39	15.3	12.3	12.3	1909900000	1311300000	2085700000	19196088560200	22313405807300	24799982818000	9.94942e-05	5.87674e-05	8.41009e-05	40.41	40.41	40.41	2.46212	1.45428	2.08119	0.0714286	0.0568182	0.0657895	105.871	49.7429	82.4261	79.3467
P41052	Membrane-bound lytic murein transglycosylase B	mltB	>sp|P41052|MLTB_ECOLI Membrane-bound lytic murein transglycosylase B OS=Escherichia coli (strain K12) GN=mltB PE=1 SV=1	1	8	8	6	6	7	6	6	7	31.9	31.9	1.1793e-107	28	23	31.9	908930000	899480000	1239300000	19196088560200	22313405807300	24799982818000	4.73498e-05	4.03112e-05	4.99718e-05	40.255	40.255	40.255	1.17625	1.0014	1.24138	0.0714286	0.0568182	0.0657895	50.5785	34.2523	49.1652	44.6654
[truncated: 1,347 more rows]
