# Supplementary material for: Quantitative analysis of the Escherichia coli proteome
Source: Data Brief. 2014 Aug 22;1:7–11. doi: 10.1016/j.dib.2014.08.004 (PMC4459560; doi:10.1016/j.dib.2014.08.004)
Supplement: Supplementary file 3 — Supplementary data [file mmc3.xlsx]

## Sheet: Metabolism
Protein names	Gene names	Fasta headers	Total protein E1	Total protein E2	Total protein E3	concentration pmol/mg E1	concentration pmol/mg E2	concentration pmol/mg E3	copy number per cell E1	copy number per cell E2	copy number per cell E3
Glycolysis/gluconeogenesis
Glucokinase	glk	>sp|P0A6V8|GLK_ECOLI Glucokinase OS=Escherichia coli (strain K12) GN=glk PE=1 SV=1	0.000245628	0.000187959	0.000155532	7.07393	5.41309	4.47923	304.179	185.152	177.401
Glucose-6-phosphate isomerase	pgi	>sp|P0A6T1|G6PI_ECOLI Glucose-6-phosphate isomerase OS=Escherichia coli (strain K12) GN=pgi PE=1 SV=1	0.00125666	0.00138433	0.00151919	20.4239	22.4987	24.6907	878.227	769.559	977.881
6-phosphofructokinase isozyme 1	pfkA	>sp|P0A796|K6PF1_ECOLI 6-phosphofructokinase isozyme 1 OS=Escherichia coli (strain K12) GN=pfkA PE=1 SV=1	0.00125937	0.00111417	0.000947097	36.1452	31.9779	27.1826	1554.24	1093.79	1076.57
6-phosphofructokinase isozyme 2	pfkB	>sp|P06999|K6PF2_ECOLI 6-phosphofructokinase isozyme 2 OS=Escherichia coli (strain K12) GN=pfkB PE=1 SV=2	0.000141221	0.000153674	0.000137415	4.35116	4.73486	4.2339	187.1	161.954	167.685
Fructose-6-phosphate aldolase 1	fsaA	>sp|P78055|FSAA_ECOLI Fructose-6-phosphate aldolase 1 OS=Escherichia coli (strain K12) GN=fsaA PE=1 SV=2	1.10111e-05	1.12874e-05	1.52681e-05	0.478806	0.49082	0.663919	20.5886	16.7883	26.2947
Fructose-6-phosphate aldolase 2	fsaB	>sp|P32669|FSAB_ECOLI Fructose-6-phosphate aldolase 2 OS=Escherichia coli (strain K12) GN=fsaB PE=1 SV=1	1.43816e-05	1.64175e-05	2.78815e-06	0.610553	0.696985	0.118367	26.2538	23.8401	4.68797
Triosephosphate isomerase	tpiA	>sp|P0A858|TPIS_ECOLI Triosephosphate isomerase OS=Escherichia coli (strain K12) GN=tpiA PE=1 SV=1	0.00198249	0.00224484	0.0018848	73.5016	83.2285	69.8798	3160.57	2846.79	2767.61
Glyceraldehyde-3-phosphate dehydrogenase A	gapA	>sp|P0A9B2|G3P1_ECOLI Glyceraldehyde-3-phosphate dehydrogenase A OS=Escherichia coli (strain K12) GN=gapA PE=1 SV=2	0.0179557	0.0152061	0.0164105	505.34	427.955	461.851	21729.6	14638	18291.7
Phosphoglycerate kinase	pgk	>sp|P0A799|PGK_ECOLI Phosphoglycerate kinase OS=Escherichia coli (strain K12) GN=pgk PE=1 SV=2	0.0068441	0.00666864	0.0059254	166.45	162.183	144.107	7157.36	5547.39	5707.41
2,3-bisphosphoglycerate-dependent phosphoglycerate mutase	gpmA	>sp|P62707|GPMA_ECOLI 2,3-bisphosphoglycerate-dependent phosphoglycerate mutase OS=Escherichia coli (strain K12) GN=gpmA PE=1 SV=2	0.00140456	0.00177414	0.00178048	49.186	62.1283	62.3506	2115	2125.07	2469.41
Probable phosphoglycerate mutase gpmB	gpmB	>sp|P0A7A2|GPMB_ECOLI Probable phosphoglycerate mutase gpmB OS=Escherichia coli (strain K12) GN=gpmB PE=3 SV=1	6.32993e-05	6.7139e-05	6.9996e-05	2.63035	2.7899	2.90862	113.105	95.4274	115.197
2,3-bisphosphoglycerate-independent phosphoglycerate mutase	gpmI	>sp|P37689|GPMI_ECOLI 2,3-bisphosphoglycerate-independent phosphoglycerate mutase OS=Escherichia coli (strain K12) GN=gpmI PE=1 SV=1	0.000599236	0.000486165	0.000444879	10.6639	8.65171	7.91698	458.548	295.928	313.554
Enolase	eno	>sp|P0A6P9|ENO_ECOLI Enolase OS=Escherichia coli (strain K12) GN=eno PE=1 SV=2	0.00729888	0.00608961	0.00584274	159.874	133.386	127.979	6874.57	4562.41	5068.63
Pyruvate kinase II	pykA	>sp|P21599|KPYK2_ECOLI Pyruvate kinase II OS=Escherichia coli (strain K12) GN=pykA PE=1 SV=3	0.00290533	0.00244943	0.00294738	56.5713	47.6941	57.39	2432.56	1631.35	2272.95
Pyruvate kinase I	pykF	>sp|P0AD61|KPYK1_ECOLI Pyruvate kinase I OS=Escherichia coli (strain K12) GN=pykF PE=1 SV=1	0.00262944	0.00277232	0.0027444	51.8331	54.6497	54.0991	2228.82	1869.27	2142.61
Fructose-bisphosphate aldolase class 2	fbaA	>sp|P0AB71|ALF_ECOLI Fructose-bisphosphate aldolase class 2 OS=Escherichia coli (strain K12) GN=fbaA PE=1 SV=2	0.00313402	0.00275834	0.00322528	80.0578	70.4611	82.3891	3442.49	2410.09	3263.04
Fructose-bisphosphate aldolase class 1	fbaB	>sp|P0A991|ALF1_ECOLI Fructose-bisphosphate aldolase class 1 OS=Escherichia coli (strain K12) GN=fbaB PE=1 SV=2	0.000223223	0.000272061	0.000273561	5.85748	7.13901	7.17837	251.871	244.187	284.301
Pentose phosphate patway
Transketolase 1	tktA	>sp|P27302|TKT1_ECOLI Transketolase 1 OS=Escherichia coli (strain K12) GN=tktA PE=1 SV=5	0.00317309	0.00337013	0.00369464	43.942	46.6706	51.1645	1889.5	1596.35	2026.38
Transketolase 2	tktB	>sp|P33570|TKT2_ECOLI Transketolase 2 OS=Escherichia coli (strain K12) GN=tktB PE=1 SV=1	1.33402e-05	1.7087e-05	9.02742e-06	0.182638	0.233934	0.123592	7.85341	8.00162	4.8949
Transaldolase A	talA	>sp|P0A867|TALA_ECOLI Transaldolase A OS=Escherichia coli (strain K12) GN=talA PE=1 SV=1	1.36033e-05	9.23839e-06	8.64073e-06	0.381493	0.259083	0.242322	16.4042	8.86183	9.59724
Transaldolase B	talB	>sp|P0A870|TALB_ECOLI Transaldolase B OS=Escherichia coli (strain K12) GN=talB PE=1 SV=2	0.00500102	0.00566879	0.00485323	141.998	160.958	137.801	6105.9	5505.51	5457.66
Glucose-6-phosphate 1-dehydrogenase;Extracellular death factor	zwf	>sp|P0AC53|G6PD_ECOLI Glucose-6-phosphate 1-dehydrogenase OS=Escherichia coli (strain K12) GN=zwf PE=1 SV=1	0.000664302	0.000798265	0.000665565	11.9256	14.3305	11.9482	512.799	490.167	473.213
6-phosphogluconolactonase	pgl	>sp|P52697|6PGL_ECOLI 6-phosphogluconolactonase OS=Escherichia coli (strain K12) GN=pgl PE=1 SV=2	0.000269789	0.000362491	0.000423911	7.43078	9.98404	11.6757	319.523	341.5	462.421
6-phosphogluconate dehydrogenase, decarboxylating	gnd	>sp|P00350|6PGD_ECOLI 6-phosphogluconate dehydrogenase, decarboxylating OS=Escherichia coli (strain K12) GN=gnd PE=1 SV=2	0.00425373	0.00411179	0.00418024	82.6272	79.87	81.1997	3552.97	2731.92	3215.94
Ribulose-phosphate 3-epimerase	rpe	>sp|P0AG07|RPE_ECOLI Ribulose-phosphate 3-epimerase OS=Escherichia coli (strain K12) GN=rpe PE=1 SV=1	0.000462625	0.000436191	0.000360302	18.8411	17.7646	14.6739	810.169	607.628	581.163
Ribose-5-phosphate isomerase A	rpiA	>sp|P0A7Z0|RPIA_ECOLI Ribose-5-phosphate isomerase A OS=Escherichia coli (strain K12) GN=rpiA PE=1 SV=1	0.000790994	0.000735029	0.000771613	34.6017	32.1535	33.7538	1487.87	1099.8	1336.83
Kebs cycle
Citrate synthase	gltA	>sp|P0ABH7|CISY_ECOLI Citrate synthase OS=Escherichia coli (strain K12) GN=gltA PE=1 SV=1	0.00362647	0.00367721	0.00413145	75.5293	76.5862	86.0468	3247.76	2619.59	3407.91
Aconitate hydratase 2	acnB	>sp|P36683|ACON2_ECOLI Aconitate hydratase 2 OS=Escherichia coli (strain K12) GN=acnB PE=1 SV=3	0.00891848	0.0089565	0.00903952	95.3879	95.7945	96.6824	4101.68	3276.61	3829.13
Aconitate hydratase 1	acnA	>sp|P25516|ACON1_ECOLI Aconitate hydratase 1 OS=Escherichia coli (strain K12) GN=acnA PE=1 SV=3	0.000253979	0.00046174	0.00047125	2.60022	4.72727	4.82462	111.809	161.694	191.081
Isocitrate dehydrogenase [NADP]	icd	>sp|P08200|IDH_ECOLI Isocitrate dehydrogenase [NADP] OS=Escherichia coli (strain K12) GN=icd PE=1 SV=1;>tr|Q1PI72|Q1PI72_ECOLI Isocitrate dehydrogenase (Fragment) OS=Escherichia coli (strain K12) GN=icd PE=3 SV=1	0.00636536	0.00719119	0.00641492	139.115	157.164	140.198	5981.95	5375.72	5552.6
2-oxoglutarate dehydrogenase E1 component	sucA	>sp|P0AFG3|ODO1_ECOLI 2-oxoglutarate dehydrogenase E1 component OS=Escherichia coli (strain K12) GN=sucA PE=1 SV=1	0.00577513	0.00546622	0.00589556	54.9698	52.0295	56.1162	2363.7	1779.65	2222.5
Dihydrolipoyllysine-residue succinyltransferase component of 2-oxoglutarate dehydrogenase complex	sucB	>sp|P0AFG6|ODO2_ECOLI Dihydrolipoyllysine-residue succinyltransferase component of 2-oxoglutarate dehydrogenase complex OS=Escherichia coli (strain K12) GN=sucB PE=1 SV=2	0.00517079	0.00473124	0.00421734	117.489	107.501	95.8247	5052.01	3677.03	3795.16
Succinyl-CoA ligase [ADP-forming] subunit beta	sucC	>sp|P0A836|SUCC_ECOLI Succinyl-CoA ligase [ADP-forming] subunit beta OS=Escherichia coli (strain K12) GN=sucC PE=1 SV=1	0.00653518	0.00629442	0.00628427	157.885	152.069	151.823	6789.06	5201.44	6013.01
Succinyl-CoA ligase [ADP-forming] subunit alpha	sucD	>sp|P0AGE9|SUCD_ECOLI Succinyl-CoA ligase [ADP-forming] subunit alpha OS=Escherichia coli (strain K12) GN=sucD PE=1 SV=2	0.003799	0.00353371	0.00370496	127.582	118.672	124.424	5486.01	4059.13	4927.83
Succinate dehydrogenase flavoprotein subunit	sdhA	>sp|P0AC41|DHSA_ECOLI Succinate dehydrogenase flavoprotein subunit OS=Escherichia coli (strain K12) GN=sdhA PE=1 SV=1	0.00548966	0.00536449	0.00555565	85.2154	83.2724	86.2397	3664.26	2848.29	3415.55
Succinate dehydrogenase iron-sulfur subunit	sdhB	>sp|P07014|DHSB_ECOLI Succinate dehydrogenase iron-sulfur subunit OS=Escherichia coli (strain K12) GN=sdhB PE=1 SV=1	0.00193842	0.00201188	0.00215226	72.41	75.1545	80.3982	3113.63	2570.62	3184.19
Succinate dehydrogenase hydrophobic membrane anchor subunit	sdhD	>sp|P0AC44|DHSD_ECOLI Succinate dehydrogenase hydrophobic membrane anchor subunit OS=Escherichia coli (strain K12) GN=sdhD PE=1 SV=1	0.000445528	0.000380919	0.000376061	34.6257	29.6043	29.2268	1488.9	1012.6	1157.53
Succinate dehydrogenase cytochrome b556 subunit	sdhC	>sp|P69054|DHSC_ECOLI Succinate dehydrogenase cytochrome b556 subunit OS=Escherichia coli (strain K12) GN=sdhC PE=1 SV=1	0.000337881	0.000331236	0.000307367	23.6297	23.165	21.4957	1016.08	792.347	851.343
Fumarate hydratase class I, aerobic	fumA	>sp|P0AC33|FUMA_ECOLI Fumarate hydratase class I, aerobic OS=Escherichia coli (strain K12) GN=fumA PE=1 SV=2	0.00508046	0.00443608	0.00468952	84.2559	73.5692	77.7724	3623	2516.4	3080.2
Fumarate hydratase class I, anaerobic	fumB	>sp|P14407|FUMB_ECOLI Fumarate hydratase class I, anaerobic OS=Escherichia coli (strain K12) GN=fumB PE=1 SV=2	0.00179578	0.00171157	0.00160508	29.8774	28.4764	26.7046	1284.73	974.021	1057.64
Fumarate hydratase class II	fumC	>sp|P05042|FUMC_ECOLI Fumarate hydratase class II OS=Escherichia coli (strain K12) GN=fumC PE=1 SV=1	0.000237913	0.00023282	0.000224786	4.71227	4.61139	4.45227	202.628	157.73	176.334
Malate dehydrogenase	mdh	>sp|P61889|MDH_ECOLI Malate dehydrogenase OS=Escherichia coli (strain K12) GN=mdh PE=1 SV=1	0.00907945	0.00773795	0.00776251	280.776	239.291	240.05	12073.4	8184.84	9507.25
Malate dehydrogenase	mdh	>tr|Q1PI59|Q1PI59_ECOLI Malate dehydrogenase (Fragment) OS=Escherichia coli (strain K12) GN=mdh PE=4 SV=1	0.0002514	0.000251275	0.000257222	16.8048	16.7965	17.194	722.607	574.515	680.972
Oxidative phosphorylation
ATP synthase subunit alpha	atpA	>sp|P0ABB0|ATPA_ECOLI ATP synthase subunit alpha OS=Escherichia coli (strain K12) GN=atpA PE=1 SV=1	0.00471632	0.00485762	0.00520685	85.4081	87.9669	94.2912	3672.55	3008.87	3734.43
ATP synthase subunit a	atpB	>sp|P0AB98|ATP6_ECOLI ATP synthase subunit a OS=Escherichia coli (strain K12) GN=atpB PE=1 SV=1	0.000122796	0.000116334	0.000122323	4.05226	3.83902	4.03665	174.247	131.312	159.873
ATP synthase epsilon chain	atpC	>sp|P0A6E6|ATPE_ECOLI ATP synthase epsilon chain OS=Escherichia coli (strain K12) GN=atpC PE=1 SV=2	0.0002269	0.000289382	0.000390254	15.0584	19.2051	25.8995	647.512	656.901	1025.76
ATP synthase subunit beta	atpD	>sp|P0ABB4|ATPB_ECOLI ATP synthase subunit beta OS=Escherichia coli (strain K12) GN=atpD PE=1 SV=2	0.00411401	0.00400441	0.00420766	81.7489	79.571	83.6098	3515.2	2721.69	3311.39
ATP synthase subunit c	atpE	>sp|P68699|ATPL_ECOLI ATP synthase subunit c OS=Escherichia coli (strain K12) GN=atpE PE=1 SV=1	0.000743589	0.000829502	0.00075875	90.0664	100.473	91.9029	3872.86	3436.62	3639.84
ATP synthase subunit b	atpF	>sp|P0ABA0|ATPF_ECOLI ATP synthase subunit b OS=Escherichia coli (strain K12) GN=atpF PE=1 SV=1	0.0011232	0.00109109	0.00116085	65.0601	63.2005	67.2409	2797.58	2161.74	2663.09
ATP synthase gamma chain	atpG	>sp|P0ABA6|ATPG_ECOLI ATP synthase gamma chain OS=Escherichia coli (strain K12) GN=atpG PE=1 SV=1	0.00120738	0.0012173	0.00127883	38.2361	38.5501	40.4988	1644.15	1318.59	1603.97
ATP synthase subunit delta	atpH	>sp|P0ABA4|ATPD_ECOLI ATP synthase subunit delta OS=Escherichia coli (strain K12) GN=atpH PE=1 SV=1	0.00041348	0.000349664	0.000429879	21.3884	18.0873	22.2367	919.7	618.669	880.689
NADH-quinone oxidoreductase subunit A	nuoA	>sp|P0AFC3|NUOA_ECOLI NADH-quinone oxidoreductase subunit A OS=Escherichia coli (strain K12) GN=nuoA PE=3 SV=1	0.000259917	0.000303531	0.000292347	15.7937	18.4439	17.7643	679.13	630.864	703.559
NADH-quinone oxidoreductase subunit B	nuoB	>sp|P0AFC7|NUOB_ECOLI NADH-quinone oxidoreductase subunit B OS=Escherichia coli (strain K12) GN=nuoB PE=1 SV=1	0.000488933	0.000499834	0.00050875	19.5136	19.9487	20.3045	839.085	682.336	804.166
NADH-quinone oxidoreductase subunit C/D	nuoC	>sp|P33599|NUOCD_ECOLI NADH-quinone oxidoreductase subunit C/D OS=Escherichia coli (strain K12) GN=nuoC PE=1 SV=3	0.00162866	0.0016201	0.00163472	23.8685	23.743	23.9572	1026.34	812.118	948.83
NADH-quinone oxidoreductase subunit E	nuoE	>sp|P0AFD1|NUOE_ECOLI NADH-quinone oxidoreductase subunit E OS=Escherichia coli (strain K12) GN=nuoE PE=1 SV=1	0.000219201	0.000140292	0.000177891	11.7913	7.54666	9.56918	507.027	258.13	378.99
NADH-quinone oxidoreductase subunit F	nuoF	>sp|P31979|NUOF_ECOLI NADH-quinone oxidoreductase subunit F OS=Escherichia coli (strain K12) GN=nuoF PE=1 SV=3	0.00131136	0.00144196	0.00134956	26.6039	29.2534	27.3788	1143.97	1000.6	1084.35
NADH-quinone oxidoreductase subunit G	nuoG	>sp|P33602|NUOG_ECOLI NADH-quinone oxidoreductase subunit G OS=Escherichia coli (strain K12) GN=nuoG PE=1 SV=4	0.000944932	0.00102651	0.00100827	9.42105	10.2344	10.0525	405.105	350.064	398.132
NADH-quinone oxidoreductase subunit H	nuoH	>sp|P0AFD4|NUOH_ECOLI NADH-quinone oxidoreductase subunit H OS=Escherichia coli (strain K12) GN=nuoH PE=1 SV=1	6.5805e-05	8.54867e-05	7.90887e-05	1.81686	2.36027	2.18362	78.1252	80.7321	86.483
NADH-quinone oxidoreductase subunit I	nuoI	>sp|P0AFD6|NUOI_ECOLI NADH-quinone oxidoreductase subunit I OS=Escherichia coli (strain K12) GN=nuoI PE=1 SV=1	0.00018372	0.000201233	0.000285137	8.94535	9.7981	13.8834	384.65	335.139	549.855
NADH-quinone oxidoreductase subunit J	nuoJ	>sp|P0AFE0|NUOJ_ECOLI NADH-quinone oxidoreductase subunit J OS=Escherichia coli (strain K12) GN=nuoJ PE=1 SV=1	8.78303e-06	8.59304e-06	2.55363e-06	0.441936	0.432376	0.128491	19.0032	14.7892	5.08892
NADH-quinone oxidoreductase subunit K	nuoK	>sp|P0AFE4|NUOK_ECOLI NADH-quinone oxidoreductase subunit K OS=Escherichia coli (strain K12) GN=nuoK PE=1 SV=1	5.65063e-05	6.77396e-05	7.31815e-05	5.21035	6.24616	6.74794	224.045	213.647	267.254
NADH-quinone oxidoreductase subunit L	nuoL	>sp|P33607|NUOL_ECOLI NADH-quinone oxidoreductase subunit L OS=Escherichia coli (strain K12) GN=nuoL PE=1 SV=2	0.000119587	4.87196e-05	4.40121e-05	1.8	0.73332	0.662464	77.4001	25.0829	26.237
NADH-quinone oxidoreductase subunit M	nuoM	>sp|P0AFE8|NUOM_ECOLI NADH-quinone oxidoreductase subunit M OS=Escherichia coli (strain K12) GN=nuoM PE=1 SV=1	3.02733e-05	8.48235e-05	7.44839e-05	0.535584	1.50066	1.31774	23.0301	51.3295	52.1894
NADH-quinone oxidoreductase subunit N	nuoN	>sp|P0AFF0|NUON_ECOLI NADH-quinone oxidoreductase subunit N OS=Escherichia coli (strain K12) GN=nuoN PE=1 SV=2	0.000115732	6.14295e-05	6.46169e-05	2.22377	1.18036	1.24161	95.6223	40.3737	49.1742
Ubiquinol oxidase subunit 2	cyoA	>sp|P0ABJ1|CYOA_ECOLI Ubiquinol oxidase subunit 2 OS=Escherichia coli (strain K12) GN=cyoA PE=1 SV=1	0.0014865	0.00144147	0.00153532	42.5797	41.2897	43.9782	1830.93	1412.3	1741.77
Ubiquinol oxidase subunit 1	cyoB	>sp|P0ABI8|CYOB_ECOLI Ubiquinol oxidase subunit 1 OS=Escherichia coli (strain K12) GN=cyoB PE=1 SV=1	0.0005115	0.000669374	0.000685242	6.87805	9.00095	9.21433	295.756	307.873	364.936
Cytochrome o ubiquinol oxidase subunit 3	cyoC	>sp|P0ABJ3|CYOC_ECOLI Cytochrome o ubiquinol oxidase subunit 3 OS=Escherichia coli (strain K12) GN=cyoC PE=1 SV=1	2.95008e-05	4.95801e-05	4.38468e-05	1.30407	2.19168	1.93824	56.0752	74.9652	76.7643
Cytochrome d ubiquinol oxidase subunit 1	cydA	>sp|P0ABJ9|CYDA_ECOLI Cytochrome d ubiquinol oxidase subunit 1 OS=Escherichia coli (strain K12) GN=cydA PE=1 SV=1	0.00144383	0.00180824	0.00182399	24.8065	31.0673	31.3379	1066.68	1062.64	1241.15
Cytochrome d ubiquinol oxidase subunit 2	cydB	>sp|P0ABK2|CYDB_ECOLI Cytochrome d ubiquinol oxidase subunit 2 OS=Escherichia coli (strain K12) GN=cydB PE=1 SV=1	0.000429702	0.000646831	0.000667702	10.1218	15.2364	15.728	435.239	521.154	622.912
Cytochrome d ubiquinol oxidase subunit 1	cydA	>sp|P0ABJ9|CYDA_ECOLI Cytochrome d ubiquinol oxidase subunit 1 OS=Escherichia coli (strain K12) GN=cydA PE=1 SV=1	0.00144383	0.00180824	0.00182399	24.8065	31.0673	31.3379	1066.68	1062.64	1241.15
Cytochrome d ubiquinol oxidase subunit 2	cydB	>sp|P0ABK2|CYDB_ECOLI Cytochrome d ubiquinol oxidase subunit 2 OS=Escherichia coli (strain K12) GN=cydB PE=1 SV=1	0.000429702	0.000646831	0.000667702	10.1218	15.2364	15.728	435.239	521.154	622.912
Fatty acid beta oxidation
3-ketoacyl-CoA thiolase	fadA	>sp|P21151|FADA_ECOLI 3-ketoacyl-CoA thiolase OS=Escherichia coli (strain K12) GN=fadA PE=1 SV=3	2.13366e-05	1.3958e-05	2.38206e-05	0.521984	0.341471	0.582752	22.4453	11.6799	23.08
Fatty acid oxidation complex subunit alpha;Enoyl-CoA hydratase/Delta(3)-cis-Delta(2)-trans-enoyl-CoA isomerase/3-hydroxybutyryl-CoA epimerase;3-hydroxyacyl-CoA dehydrogenase	fadB	>sp|P21177|FADB_ECOLI Fatty acid oxidation complex subunit alpha OS=Escherichia coli (strain K12) GN=fadB PE=1 SV=2	4.90871e-05	4.59544e-05	5.28589e-05	0.616726	0.577368	0.664115	26.5192	19.7486	26.3024
Long-chain-fatty-acid--CoA ligase	fadD	>sp|P69451|LCFA_ECOLI Long-chain-fatty-acid--CoA ligase OS=Escherichia coli (strain K12) GN=fadD PE=1 SV=1	3.96773e-05	7.75095e-05	7.51048e-05	0.636559	1.24351	1.20494	27.372	42.5338	47.7218
Acyl-coenzyme A dehydrogenase	fadE	>sp|Q47146|FADE_ECOLI Acyl-coenzyme A dehydrogenase OS=Escherichia coli (strain K12) GN=fadE PE=2 SV=2	9.82127e-06	1.34139e-05	8.88468e-06	0.110075	0.150341	0.0995783	4.73325	5.14236	3.94383
3-ketoacyl-CoA thiolase	fadI	>sp|P76503|FADI_ECOLI 3-ketoacyl-CoA thiolase OS=Escherichia coli (strain K12) GN=fadI PE=1 SV=1	2.52697e-05	1.54329e-05	1.81347e-05	0.543084	0.331676	0.389742	23.3526	11.3448	15.4358
Fatty acid oxidation complex subunit alpha;Enoyl-CoA hydratase/3-hydroxybutyryl-CoA epimerase;3-hydroxyacyl-CoA dehydrogenase	fadJ	>sp|P77399|FADJ_ECOLI Fatty acid oxidation complex subunit alpha OS=Escherichia coli (strain K12) GN=fadJ PE=1 SV=1	2.014e-05	1.2013e-05	1.23871e-05	0.261318	0.155869	0.160723	11.2367	5.33142	6.36548
Long-chain fatty acid transport protein	fadL	>sp|P10384|FADL_ECOLI Long-chain fatty acid transport protein OS=Escherichia coli (strain K12) GN=fadL PE=1 SV=5	6.71178e-05	5.55765e-05	5.73306e-05	1.3827	1.14494	1.18108	59.4562	39.1621	46.7769
Fatty acid metabolism regulator protein	fadR	>sp|P0A8V6|FADR_ECOLI Fatty acid metabolism regulator protein OS=Escherichia coli (strain K12) GN=fadR PE=1 SV=2	0.000105787	0.000115119	0.000151867	3.92269	4.26873	5.63138	168.676	146.01	223.032

## Sheet: Outer membrane
Protein names	Gene names	Intensity E2	Intensity E1	Intensity E3	total protein E2	total protein E1	total protein E3
Outer-membrane lipoprotein carrier protein	lolA	4179400000	3227900000	3619700000	0.000187304	0.000168154	0.000145956
Outer-membrane lipoprotein lolB	lolB	3323900000	2833000000	4467700000	0.000148964	0.000147582	0.000180149
Major outer membrane lipoprotein Lpp	lpp	175310000000	178130000000	176380000000	0.00785671	0.00927949	0.0071121
Putative outer membrane porin protein NmpC	nmpC	133560000000	108770000000	137530000000	0.00598564	0.00566626	0.00554557
Outer membrane protein A	ompA	291280000000	255960000000	275520000000	0.013054	0.013334	0.0111097
Outer membrane protein C	ompC	27978000000	25731000000	33524000000	0.00125387	0.00134043	0.00135178
Outer membrane protein F	ompF	67248000000	67634000000	100210000000	0.00301379	0.00352332	0.00404073
Outer membrane protein W	ompW	69439000000	59964000000	69774000000	0.00311199	0.00312376	0.00281347
Outer membrane protein X	ompX	31076000000	25569000000	32223000000	0.00139271	0.00133199	0.00129932
Outer membrane protein slp	slp	9069100000	7314700000	13210000000	0.000406442	0.000381052	0.000532662
Outer membrane lipoprotein slyB	slyB	30072000000	23804000000	34371000000	0.00134771	0.00124004	0.00138593
Outer membrane protein tolC	tolC	11722000000	8964400000	15024000000	0.000525334	0.000466991	0.000605807
Outer membrane protein assembly factor yaeT	yaeT	25002000000	17910000000	26577000000	0.00112049	0.000933003	0.00107165
Putative outer membrane protein YedS	yedS	166670000	152310000	130990000	7.4695e-06	7.93443e-06	5.28186e-06

## Sheet: Plasma membrane 
Protein names	Gene names	Intensity E2	Intensity E1	Intensity E3	total protein E2	total protein E1	total protein E3
Bifunctional protein aas;2-acylglycerophosphoethanolamine acyltransferase;Acyl-[acyl-carrier-protein] synthetase	aas	167610000	136410000	36484000	7.51163e-06	7.10614e-06	1.47113e-06
Acriflavine resistance protein B	acrB	5997200000	5007000000	7194800000	0.000268771	0.000260834	0.000290113
Aerotaxis receptor	aer	779060000	357350000	990230000	3.49144e-05	1.86158e-05	3.99287e-05
Protein AmpG	ampG	26762000	23432000	36661000	1.19937e-06	1.22067e-06	1.47827e-06
L-arabinose transport system permease protein AraH	araH	80000000	10146000	30332000	3.58529e-06	5.28545e-07	1.22307e-06
Aerobic respiration control sensor protein ArcB	arcB	1124300000	1284900000	1550200000	5.03867e-05	6.69355e-05	6.25081e-05
Undecaprenyl-phosphate 4-deoxy-4-formamido-L-arabinose transferase	arnC	204920000	245990000	207180000	9.18372e-06	1.28146e-05	8.35404e-06
Arginine ABC transporter permease protein ArtQ	artQ	58181000	51871000	112160000	2.60745e-06	2.70217e-06	4.52258e-06
Signal transduction histidine-protein kinase AtoS	atoS	46797000	45075000	153690000	2.09726e-06	2.34813e-06	6.19718e-06
ATP synthase subunit a	atpB	2595800000	2357200000	3033600000	0.000116334	0.000122796	0.000122323
ATP synthase subunit c	atpE	18509000000	14274000000	18817000000	0.000829501	0.000743589	0.000758751
ATP synthase subunit b	atpF	24346000000	21561000000	28789000000	0.00109109	0.0011232	0.00116085
Signal transduction histidine-protein kinase BaeS	baeS	70246000	75051000	133510000	3.14815e-06	3.9097e-06	5.38347e-06
Signal transduction histidine-protein kinase BarA	barA	203220000	124810000	210850000	9.10753e-06	6.50185e-06	8.50202e-06
Sensor protein BasS	basS	673650000	675010000	591750000	3.01904e-05	3.51639e-05	2.38609e-05
Bicyclomycin resistance protein	bcr	64328000	41017000	58177000	2.88293e-06	2.13674e-06	2.34585e-06
Cellulose synthase catalytic subunit [UDP-forming]	bcsA	29441000	0	21616000	1.31943e-06	0	8.71614e-07
Cyclic di-GMP-binding protein	bcsB	3981900000	2306600000	3444700000	0.000178453	0.00012016	0.000138899
Branched-chain amino acid transport system 2 carrier protein	brnQ	398400000	382630000	356890000	1.78547e-05	1.99327e-05	1.43907e-05
Transcriptional activator CadC	cadC	816270000	716510000	694130000	3.6582e-05	3.73258e-05	2.79891e-05
Heme exporter protein C	ccmC	0	16069000	0	0	8.37098e-07	0
Cytochrome c-type biogenesis protein CcmF	ccmF	169210000	108450000	90590000	7.58333e-06	5.64959e-06	3.65283e-06
Cytochrome c-type biogenesis protein CcmH	ccmH	356910000	372510000	130810000	1.59953e-05	1.94055e-05	5.2746e-06
CDP-diacylglycerol pyrophosphatase	cdh	1484800000	1197900000	1692200000	6.6543e-05	6.24033e-05	6.82339e-05
Phosphatidate cytidylyltransferase	cdsA	213630000	27825000	332300000	9.57407e-06	1.44951e-06	1.33992e-05
Calcium/proton antiporter	chaA	352750000	289570000	379210000	1.58089e-05	1.50848e-05	1.52907e-05
Citrate carrier	citT	40040000	21967000	0	1.79444e-06	1.14435e-06	0
H(+)/Cl(-) exchange transporter ClcA	clcA	119530000	264200000	599590000	5.35687e-06	1.37632e-05	2.4177e-05
Cardiolipin synthase	cls	803580000	721480000	994190000	3.60133e-05	3.75847e-05	4.00883e-05
Cobalamin synthase	cobS	831260000	276030000	595120000	3.72538e-05	1.43795e-05	2.39968e-05
Copper-exporting P-type ATPase A	copA	3826900000	3414100000	3588800000	0.000171507	0.000177854	0.00014471
Magnesium transport protein CorA	corA	1685500000	958310000	1859100000	7.55375e-05	4.99221e-05	7.49638e-05
Phosphoethanolamine transferase CptA	cptA	2179100000	3417500000	1987500000	9.76588e-05	0.000178031	8.01412e-05
Sensor protein CpxA	cpxA	1120600000	1153600000	1404600000	5.02209e-05	6.00956e-05	5.66371e-05
Sensor protein CreC	creC	81303000	0	11787000	3.64368e-06	0	4.75283e-07
RNase E specificity factor CsrD	csrD	98741000	0	265440000	4.42519e-06	0	1.07032e-05
Carbon starvation protein A	cstA	2230400000	1820500000	2468200000	9.99578e-05	9.4837e-05	9.95243e-05
Sensor kinase CusS	cusS	0	22293000	0	0	1.16133e-06	0
Cell volume regulation protein A	cvrA	194240000	208420000	282370000	8.70508e-06	1.08574e-05	1.13859e-05
D-serine/D-alanine/glycine transporter	cycA	189430000	277090000	345890000	8.48952e-06	1.44347e-05	1.39472e-05
Cytochrome d ubiquinol oxidase subunit 1	cydA	40348000000	27716000000	45235000000	0.00180824	0.00144384	0.00182399
Cytochrome d ubiquinol oxidase subunit 2	cydB	14433000000	8248600000	16559000000	0.000646831	0.000429702	0.000667702
ATP-binding/permease protein CydC	cydC	1678100000	1879700000	1830800000	7.52059e-05	9.7921e-05	7.38226e-05
ATP-binding/permease protein CydD	cydD	1216900000	719940000	1311000000	5.45367e-05	3.75045e-05	5.28629e-05
Ubiquinol oxidase subunit 2	cyoA	32164000000	28535000000	38076000000	0.00144147	0.0014865	0.00153532
Ubiquinol oxidase subunit 1	cyoB	14936000000	9818800000	16994000000	0.000669373	0.0005115	0.000685242
Protein CysZ	cysZ	570170000	489750000	498650000	2.55528e-05	2.5513e-05	2.01069e-05
D-alanyl-D-alanine carboxypeptidase dacA	dacA	11396000000	8961800000	13610000000	0.000510724	0.000466856	0.000548791
D-alanyl-D-alanine carboxypeptidase dacC	dacC	7901300000	6873500000	8426100000	0.000354106	0.000358068	0.000339762
Protein damX	damX	634790000	1233300000	1386500000	2.84488e-05	6.42475e-05	5.59073e-05
Aerobic C4-dicarboxylate transport protein	dctA	14475000000	9831100000	14607000000	0.000648713	0.000512141	0.000588992
Anaerobic C4-dicarboxylate transporter DcuA	dcuA	11681000000	11612000000	12258000000	0.000523497	0.000604915	0.000494275
Anaerobic C4-dicarboxylate transporter DcuB	dcuB	3000200000	1893900000	3089100000	0.000134457	9.86607e-05	0.000124561
Anaerobic C4-dicarboxylate transporter DcuC	dcuC	1657000000	1696300000	1346800000	7.42603e-05	8.8367e-05	5.43065e-05
Sensor histidine kinase DcuS	dcuS	555390000	476850000	480580000	2.48904e-05	2.4841e-05	1.93782e-05
Periplasmic pH-dependent serine endoprotease DegQ	degQ	4263500000	3674300000	5909100000	0.000191073	0.000191409	0.00023827
Serine endoprotease DegS	degS	2263900000	1805400000	2531900000	0.000101459	9.40504e-05	0.000102093
Diacylglycerol kinase	dgkA	1326100000	377050000	876910000	5.94306e-05	1.9642e-05	3.53593e-05
DnaJ-like protein DjlA	djlA	1494100000	1192100000	1066400000	6.69597e-05	6.21012e-05	4.3e-05
D-lactate dehydrogenase	dld	3656000000	3174500000	4622600000	0.000163848	0.000165372	0.000186395
Anaerobic dimethyl sulfoxide reductase chain C;Anaerobic dimethyl sulfoxide reductase chain ynfH	dmsC;ynfH	713780000	493500000	437110000	3.19888e-05	2.57084e-05	1.76254e-05
Sensor histidine kinase DpiB	dpiB	380280000	623140000	209350000	1.70427e-05	3.24618e-05	8.44154e-06
Disulfide bond formation protein B	dsbB	1090600000	605920000	1168100000	4.88764e-05	3.15648e-05	4.71008e-05
Thiol:disulfide interchange protein DsbD	dsbD	64438000	95876000	109590000	2.88786e-06	4.99456e-06	4.41895e-06
Dipeptide and tripeptide permease A	dtpA	54006000	48581000	131970000	2.42034e-06	2.53078e-06	5.32137e-06
Dipeptide and tripeptide permease B	dtpB	1318700000	1325500000	1310500000	5.9099e-05	6.90505e-05	5.28428e-05
Putative inactive ferrous iron permease EfeU	efeU	29520000	19440000	58523000	1.32297e-06	1.01271e-06	2.3598e-06
Protein elaB	elaB	305060000	204950000	500810000	1.36716e-05	1.06767e-05	2.0194e-05
Multidrug resistance protein A	emrA	3748200000	2773600000	3703700000	0.00016798	0.000144488	0.000149343
Osmolarity sensor protein EnvZ	envZ	187160000	180460000	245190000	8.38778e-06	9.40087e-06	9.8867e-06
Phosphoethanolamine transferase eptA	eptA	266370000	246430000	419820000	1.19377e-05	1.28375e-05	1.69282e-05
Tyrosine-protein kinase etk	etk	1139300000	1419000000	987300000	5.1059e-05	7.39213e-05	3.98105e-05
Biopolymer transport protein exbB	exbB	41305000	164150000	168180000	1.85113e-06	8.55122e-06	6.78146e-06
Biopolymer transport protein exbD	exbD	0	0	0	0	0	0
Hexuronate transporter	exuT	291580000	401020000	271730000	1.30675e-05	2.08907e-05	1.09569e-05
Formate dehydrogenase, nitrate-inducible, iron-sulfur subunit	fdnH	4293300000	2221600000	4427400000	0.000192409	0.000115732	0.000178524
Formate dehydrogenase, nitrate-inducible, cytochrome b556(fdn) subunit	fdnI	303240000	648090000	339390000	1.359e-05	3.37616e-05	1.36851e-05
Formate dehydrogenase-O iron-sulfur subunit	fdoH	14037000000	10664000000	15133000000	0.000629084	0.00055553	0.000610202
Formate dehydrogenase, cytochrome b556(fdo) subunit	fdoI	4709300000	4337600000	4384200000	0.000211052	0.000225963	0.000176782
Fe(3+) dicitrate transport system permease protein fecC	fecC	0	6591700	35908000	0	3.43388e-07	1.4479e-06
Fe(3+) dicitrate transport system permease protein fecD	fecD	0	0	17588000	0	0	7.09194e-07
Ferrous iron transport protein B	feoB	264760000	204730000	210260000	1.18655e-05	1.06652e-05	8.47823e-06
Ferrous-iron efflux pump FieF	fieF	408150000	198150000	522390000	1.82917e-05	1.03224e-05	2.10641e-05
Flagellar biosynthesis protein flhA	flhA	990750000	534150000	1050800000	4.44016e-05	2.7826e-05	4.2371e-05
Flagellar M-ring protein	fliF	1528100000	885290000	2014700000	6.84835e-05	4.61182e-05	8.1238e-05
Flagellar protein fliO	fliO	185670000	60732000	156300000	8.32101e-06	3.16377e-06	6.30242e-06
Flagellar biosynthetic protein fliP	fliP	420240000	427370000	511480000	1.88335e-05	2.22634e-05	2.06242e-05
Flagellar regulator flk	flk	320700000	574490000	289590000	1.43725e-05	2.99275e-05	1.1677e-05
Probable formate transporter 1	focA	1073300000	421340000	643500000	4.81011e-05	2.19493e-05	2.59476e-05
Fumarate reductase subunit C	frdC	4599400000	3519900000	5044700000	0.000206127	0.000183365	0.000203415
Fumarate reductase subunit D	frdD	2494200000	534330000	112170000	0.00011178	2.78354e-05	4.52299e-06
PTS system fructose-specific EIIBC component;Fructose-specific phosphotransferase enzyme IIB component;Fructose permease IIC component	fruA	523190000	750730000	1112100000	2.34473e-05	3.91085e-05	4.48428e-05
Fosmidomycin resistance protein	fsr	0	44941000	0	0	2.34115e-06	0
ATP-dependent zinc metalloprotease FtsH	ftsH	28971000000	19811000000	32107000000	0.00129837	0.00103203	0.00129464
DNA translocase FtsK	ftsK	208240000	130920000	196540000	9.33251e-06	6.82014e-06	7.92501e-06
Cell division protein FtsN	ftsN	542590000	202960000	463820000	2.43168e-05	1.0573e-05	1.87024e-05
Cell division protein FtsX	ftsX	3196600000	2096800000	2753200000	0.000143259	0.000109231	0.000111016
Cell division protein FtsY	ftsY	5671300000	4825700000	8293700000	0.000254166	0.00025139	0.000334424
UPF0716 protein fxsA	fxsA	140140000	151820000	75256000	6.28053e-06	7.9089e-06	3.03452e-06
Probable glutamate/gamma-aminobutyrate antiporter	gadC	1703800000	1713300000	1738000000	7.63577e-05	8.92526e-05	7.00807e-05
Galactose-proton symporter	galP	327500000	248620000	225690000	1.46773e-05	1.29516e-05	9.10041e-06
Probable galactarate transporter	garP	42586000	0	0	1.90854e-06	0	0
Glutamine transport system permease protein glnP	glnP	2965300000	2149500000	2758900000	0.000132893	0.000111976	0.000111246
Aerobic glycerol-3-phosphate dehydrogenase	glpD	13210000000	10452000000	15639000000	0.000592021	0.000544486	0.000630605
Glycerol uptake facilitator protein	glpF	1619200000	803920000	1496200000	7.25662e-05	4.18794e-05	6.03307e-05
Rhomboid protease glpG	glpG	273700000	150900000	220940000	1.22662e-05	7.86098e-06	8.90888e-06
Glycerol-3-phosphate transporter	glpT	9935700000	11490000000	14388000000	0.000445279	0.000598559	0.000580162
Sensor histidine kinase GlrK	glrK	56236000	194730000	227790000	2.52028e-06	1.01443e-05	9.18509e-06
Glutamate/aspartate transport system permease protein gltJ	gltJ	57674000	0	81259000	2.58472e-06	0	3.27657e-06
Glutamate/aspartate transport system permease protein gltK	gltK	15326000	11323000	10773000	6.86852e-07	5.8986e-07	4.34395e-07
Proton glutamate symport protein	gltP	1574800000	1002300000	1605300000	7.05764e-05	5.22138e-05	6.47299e-05
Sodium/glutamate symport carrier protein	gltS	145040000	111280000	165940000	6.50013e-06	5.79701e-06	6.69113e-06
High-affinity gluconate transporter	gntP	0	42719000	0	0	2.2254e-06	0
High-affinity gluconate transporter	gntT	219550000	1431200000	120510000	9.83938e-06	7.45569e-05	4.85928e-06
Glutathione transport system permease protein gsiC	gsiC	62734000	39317000	43490000	2.81149e-06	2.04818e-06	1.75363e-06
Probable glucarate transporter	gudP	16946000	0	0	7.59454e-07	0	0
Protein hdeD	hdeD	159520000	153170000	205640000	7.14907e-06	7.97923e-06	8.29194e-06
Putative uroporphyrinogen-III C-methyltransferase	hemX	13244000000	12225000000	11385000000	0.000593545	0.000636848	0.000459073
Protein hemY	hemY	2168900000	1649000000	2693300000	9.72017e-05	8.59029e-05	0.000108601
Modulator of FtsH protease HflC	hflC	13979000000	8773600000	13496000000	0.000626484	0.000457051	0.000544194
Modulator of FtsH protease HflK	hflK	8577100000	5867600000	10721000000	0.000384392	0.000305666	0.000432299
Probable transport protein hsrA	hsrA	0	35966000	0	0	1.87361e-06	0
Protease HtpX	htpX	6954000000	5723500000	6969300000	0.000311651	0.00029816	0.00028102
Lipid A biosynthesis lauroyl acyltransferase	htrB	995530000	880950000	699130000	4.46158e-05	4.58922e-05	2.81907e-05
Hydrogenase-1 small chain	hyaA	74068000	41816000	70655000	3.31944e-06	2.17836e-06	2.84899e-06
Probable Ni/Fe-hydrogenase 2 b-type cytochrome subunit	hybB	132300000	95520000	118630000	5.92917e-06	4.97601e-06	4.78347e-06
Voltage-gated potassium channel Kch	kch	439510000	378600000	352820000	1.96971e-05	1.97228e-05	1.42266e-05
Sensor protein KdpD	kdpD	760130000	427540000	190620000	3.40661e-05	2.22722e-05	7.6863e-06
Potassium efflux system KefA	kefA	2608900000	1961800000	2658400000	0.000116921	0.000102198	0.000107194
Glutathione-regulated potassium-efflux system protein kefC	kefC	56457000	102910000	88217000	2.53018e-06	5.36099e-06	3.55714e-06
Low affinity potassium transport system protein kup	kup	697390000	405340000	490310000	3.12543e-05	2.11158e-05	1.97706e-05
Signal peptidase I	lepB	3197600000	1589000000	3800600000	0.000143304	8.27773e-05	0.00015325
Prolipoprotein diacylglyceryl transferase	lgt	38771000	120130000	15611000	1.73757e-06	6.25805e-06	6.29476e-07
Apolipoprotein N-acyltransferase	lnt	838960000	428580000	1255900000	3.75989e-05	2.23264e-05	5.06412e-05
Lipoprotein-releasing system transmembrane protein lolC	lolC	1706900000	384940000	1385400000	7.64966e-05	2.0053e-05	5.58629e-05
Lipoprotein-releasing system transmembrane protein lolE	lolE	319640000	126550000	276860000	1.4325e-05	6.59249e-06	1.11637e-05
Lipopolysaccharide export system permease protein lptF	lptF	2370300000	2930100000	2475900000	0.000106228	0.00015264	9.98347e-05
Lipopolysaccharide export system permease protein lptG	lptG	994280000	918080000	1272500000	4.45598e-05	4.78264e-05	5.13105e-05
Lysine-specific permease	lysP	352380000	361780000	485020000	1.57923e-05	1.88465e-05	1.95573e-05
Macrolide export ATP-binding/permease protein MacB	macB	431090000	85774000	0	1.93198e-05	4.46831e-06	0
Maltose transport system permease protein malF	malF	80880000	47379000	85661000	3.62473e-06	2.46816e-06	3.45407e-06
PTS system maltose- and glucose-specific EIICB component;Maltose and glucose permease IIC component;Maltose- and glucose-specific phosphotransferase enzyme IIB component	malX	1025800000	631170000	213590000	4.59724e-05	3.28801e-05	8.61251e-06
PTS system mannose-specific EIIAB component;Mannose-specific phosphotransferase enzyme IIA component;Mannose-specific phosphotransferase enzyme IIB component	manX	26086000000	25231000000	29379000000	0.00116907	0.00131438	0.00118464
Mannose permease IIC component	manY	1379000000	1899900000	1519900000	6.18014e-05	9.89733e-05	6.12863e-05
Mannose permease IID component	manZ	15028000000	11717000000	15143000000	0.000673496	0.000610385	0.000610605
Multidrug resistance-like ATP-binding protein MdlA	mdlA	28223000	40753000	32312000	1.26485e-06	2.12298e-06	1.3029e-06
Multidrug resistance-like ATP-binding protein MdlB	mdlB	332400000	267930000	441630000	1.48969e-05	1.39575e-05	1.78077e-05
Glucans biosynthesis glucosyltransferase H	mdoH	3376600000	2545900000	3268100000	0.000151326	0.000132626	0.000131778
Multidrug resistance protein MdtB	mdtB	45139000	27303000	42756000	2.02295e-06	1.42232e-06	1.72403e-06
Multidrug resistance protein MdtF	mdtF	222070000	197140000	319170000	9.95231e-06	1.02698e-05	1.28698e-05
Multidrug resistance protein MdtG	mdtG	71681000	0	64614000	3.21246e-06	0	2.60541e-06
Multidrug resistance protein MdtK	mdtK	454730000	550660000	803110000	2.03792e-05	2.86861e-05	3.23835e-05
Galactoside transport system permease protein mglC	mglC	204900000	556180000	597320000	9.18282e-06	2.89736e-05	2.40855e-05
Magnesium-transporting ATPase, P-type 1	mgtA	1357300000	732490000	1100200000	6.08289e-05	3.81583e-05	4.43629e-05
Probable phospholipid ABC transporter-binding protein mlaD	mlaD	3593100000	3913400000	5429900000	0.000161029	0.000203864	0.000218948
Probable phospholipid ABC transporter permease protein mlaE	mlaE	518370000	428800000	423430000	2.32313e-05	2.23379e-05	1.70738e-05
Molybdenum transport system permease protein modB	modB	59118000	39127000	64233000	2.64944e-06	2.03828e-06	2.59004e-06
Motility protein A	motA	650390000	1013700000	917140000	2.91479e-05	5.28076e-05	3.69815e-05
Phospho-N-acetylmuramoyl-pentapeptide-transferase	mraY	154290000	98777000	189270000	6.91468e-06	5.14568e-06	7.63186e-06
Penicillin-binding protein 1A;Penicillin-insensitive transglycosylase;Penicillin-sensitive transpeptidase	mrcA	526950000	672560000	816210000	2.36158e-05	3.50363e-05	3.29117e-05
Penicillin-binding protein 1B;Penicillin-insensitive transglycosylase;Penicillin-sensitive transpeptidase	mrcB	4260100000	3897400000	4663100000	0.000190921	0.000203031	0.000188028
Penicillin-binding protein 2	mrdA	2610400000	2621900000	2105000000	0.000116988	0.000136585	8.48791e-05
Rod shape-determining protein RodA	mrdB	0	52988000	59797000	0	2.76035e-06	2.41117e-06
Rod shape-determining protein mreC	mreC	553650000	494670000	697680000	2.48124e-05	2.57693e-05	2.81323e-05
Lipid A export ATP-binding/permease protein MsbA	msbA	2073400000	3662000000	2470400000	9.29217e-05	0.000190768	9.9613e-05
Lipid A biosynthesis (KDO)2-(lauroyl)-lipid IVA acyltransferase	msbB	210270000	225050000	414680000	9.42348e-06	1.17237e-05	1.6721e-05
Large-conductance mechanosensitive channel	mscL	5650900000	5920200000	2015100000	0.000253251	0.000308407	8.12541e-05
Miniconductance mechanosensitive channel	mscM	1851100000	1582800000	1971700000	8.29591e-05	8.24543e-05	7.95041e-05
Small-conductance mechanosensitive channel	mscS	3471500000	2645900000	5272100000	0.000155579	0.000137835	0.000212585
PTS system mannitol-specific EIICBA component;Mannitol permease IIC component;Mannitol-specific phosphotransferase enzyme IIB component;Mannitol-specific phosphotransferase enzyme IIA component	mtlA	7697100000	6446400000	5970500000	0.000344954	0.000335818	0.000240746
Probable peptidoglycan biosynthesis protein MurJ	murJ	176000000	199040000	185450000	7.88763e-06	1.03688e-05	7.47783e-06
PTS system N-acetylglucosamine-specific EIICBA component;N-acetylglucosamine permease IIC component;N-acetylglucosamine-specific phosphotransferase enzyme IIB component;N-acetylglucosamine-specific phosphotransferase enzyme IIA component	nagE	5921700000	3231300000	6080000000	0.000265388	0.000168331	0.000245161
Putative sialic acid transporter	nanT	125820000	0	197060000	5.63876e-06	0	7.94597e-06
Cytochrome c-type protein NapC	napC	7939100000	17908000	538780000	0.0003558	9.32898e-07	2.1725e-05
Ferredoxin-type protein napH	napH	107150000	94831000	93421000	4.80205e-06	4.94012e-06	3.76698e-06
Respiratory nitrate reductase 1 alpha chain	narG	17585000000	11850000000	18771000000	0.000788091	0.000617313	0.000756896
Respiratory nitrate reductase 1 beta chain	narH	9220600000	9083800000	10487000000	0.000413231	0.000473211	0.000422863
Respiratory nitrate reductase 1 gamma chain;Respiratory nitrate reductase 2 gamma chain	narI;narV	829130000	647740000	695480000	3.71584e-05	3.37433e-05	2.80436e-05
Nitrite extrusion protein 1	narK	88985000	34463000	314300000	3.98796e-06	1.79531e-06	1.26734e-05
Nitrate/nitrite sensor protein narQ	narQ	354500000	238990000	447780000	1.58873e-05	1.24499e-05	1.80557e-05
Nitrate/nitrite sensor protein narX	narX	1085900000	653750000	1306300000	4.86658e-05	3.40564e-05	5.26734e-05
Purine ribonucleoside efflux pump nepI	nepI	0	32004000	27364000	0	1.66721e-06	1.10339e-06
Na(+)/H(+) antiporter nhaB	nhaB	3243600000	2637800000	3539300000	0.000145366	0.000137413	0.000142714
Protein nrfD	nrfD	692220000	98311000	326450000	3.10226e-05	5.12141e-06	1.31633e-05
NADH-quinone oxidoreductase subunit A	nuoA	6772800000	4989400000	7250200000	0.000303531	0.000259918	0.000292347
NADH-quinone oxidoreductase subunit H	nuoH	1907500000	1263200000	1961400000	8.54867e-05	6.58051e-05	7.90888e-05
NADH-quinone oxidoreductase subunit J	nuoJ	191740000	168600000	63330000	8.59304e-06	8.78304e-06	2.55363e-06
NADH-quinone oxidoreductase subunit K	nuoK	1511500000	1084700000	1814900000	6.77395e-05	5.65063e-05	7.31815e-05
NADH-quinone oxidoreductase subunit L	nuoL	1087100000	2295600000	1091500000	4.87196e-05	0.000119587	4.40121e-05
NADH-quinone oxidoreductase subunit M	nuoM	1892700000	581130000	1847200000	8.48234e-05	3.02734e-05	7.44839e-05
NADH-quinone oxidoreductase subunit N	nuoN	1370700000	2221600000	1602500000	6.14294e-05	0.000115732	6.4617e-05
Nucleoside permease nupC	nupC	14896000000	14821000000	16825000000	0.000667581	0.000772084	0.000678428
Nucleoside permease nupG	nupG	1819300000	1390000000	1338300000	8.15339e-05	7.24106e-05	5.39637e-05
Oligopeptide transport system permease protein oppB	oppB	944800000	696550000	1219200000	4.23423e-05	3.6286e-05	4.91613e-05
Oligopeptide transport system permease protein oppC	oppC	147410000	230570000	164410000	6.60634e-06	1.20113e-05	6.62944e-06
Sodium/pantothenate symporter	panF	599530000	368560000	732580000	2.68686e-05	1.91997e-05	2.95395e-05
Putative permease perM	perM	1349000000	946410000	1182700000	6.04569e-05	4.93022e-05	4.76895e-05
CDP-diacylglycerol--glycerol-3-phosphate 3-phosphatidyltransferase	pgsA	844530000	1080200000	817150000	3.78485e-05	5.62719e-05	3.29496e-05
Phenylalanine-specific permease	pheP	40788000	32060000	36576000	1.82796e-06	1.67013e-06	1.47484e-06
Sensor protein PhoQ	phoQ	527930000	490890000	695250000	2.36598e-05	2.55724e-05	2.80343e-05
Phosphate regulon sensor protein phoR	phoR	102030000	76731000	108920000	4.57259e-06	3.99722e-06	4.39194e-06
Low-affinity inorganic phosphate transporter 1	pitA	2223200000	1383700000	1924800000	9.96352e-05	7.20824e-05	7.7613e-05
Glycerol-3-phosphate acyltransferase	plsB	4083900000	3260200000	5309300000	0.000183025	0.000169837	0.000214085
Probable glycerol-3-phosphate acyltransferase	plsY	0	106000000	119990000	0	5.52196e-06	4.83831e-06
NAD(P) transhydrogenase subunit alpha	pntA	8335900000	6459100000	8054000000	0.000373583	0.00033648	0.000324758
NAD(P) transhydrogenase subunit beta	pntB	4301600000	2920700000	6068200000	0.000192781	0.000152151	0.000244686
Spermidine/putrescine transport system permease protein PotB	potB	117120000	60681000	97236000	5.24886e-06	3.16111e-06	3.92081e-06
Spermidine/putrescine transport system permease protein PotC	potC	31344000	15311000	85802000	1.40472e-06	7.9761e-07	3.45976e-06
Peptidyl-prolyl cis-trans isomerase D	ppiD	22298000000	20456000000	22813000000	0.00099931	0.00106563	0.00091988
Paraquat-inducible protein B	pqiB	1758600000	1623700000	2129600000	7.88136e-05	8.45849e-05	8.5871e-05
Proline/betaine transporter	proP	895640000	593210000	1705400000	4.01391e-05	3.09026e-05	6.87662e-05
Proline-specific permease ProY	proY	32362000	30450000	145840000	1.45034e-06	1.58626e-06	5.88065e-06
Phage shock protein B	pspB	830980000	639850000	824380000	3.72413e-05	3.33323e-05	3.32412e-05
Phage shock protein C	pspC	250680000	247200000	592200000	1.12345e-05	1.28776e-05	2.3879e-05
Phosphate transport system permease protein pstC	pstC	36865000	30661000	42386000	1.65215e-06	1.59725e-06	1.70911e-06
Putative pseudouridine transporter	psuT	570000000	552990000	549830000	2.55452e-05	2.88074e-05	2.21706e-05
PTS system glucose-specific EIICB component;Glucose permease IIC component;Glucose-specific phosphotransferase enzyme IIB component	ptsG	7609600000	8523200000	12865000000	0.000341033	0.000444007	0.00051875
Sodium/proline symporter	putP	871780000	628300000	982890000	3.90698e-05	3.27306e-05	3.96327e-05
Protein QmcA	qmcA	9597700000	8283000000	10588000000	0.000430132	0.000431494	0.000426936
Sensor protein qseC	qseC	40345000	34564000	40317000	1.80811e-06	1.80058e-06	1.62569e-06
Ribose transport system permease protein rbsC	rbsC	242760000	323610000	446000000	1.08796e-05	1.68581e-05	1.79839e-05
Sensor kinase protein RcsC	rcsC	251050000	265320000	249620000	1.12511e-05	1.38216e-05	1.00653e-05
Sensor-like histidine kinase RcsD	rcsD	569760000	469410000	615580000	2.55344e-05	2.44534e-05	2.48218e-05
Lipopolysaccharide heptosyltransferase 1	rfaC	405700000	500070000	687280000	1.81819e-05	2.60506e-05	2.77129e-05
Electron transport complex protein rnfA	rnfA	53234000	41777000	52358000	2.38574e-06	2.17633e-06	2.11121e-06
Electron transport complex protein rnfE	rnfE	106250000	54060000	164180000	4.76171e-06	2.8162e-06	6.62017e-06
Electron transport complex protein rnfG	rnfG	183250000	175690000	145450000	8.21255e-06	9.15239e-06	5.86492e-06
Cytoskeleton protein rodZ	rodZ	4108600000	5036000000	6184900000	0.000184131	0.000262345	0.000249391
Sigma-E factor negative regulatory protein	rseA	101850000	146080000	160080000	4.56452e-06	7.60988e-06	6.45484e-06
Regulator of sigma E protease	rseP	148550000	102750000	95509000	6.65743e-06	5.35265e-06	3.85117e-06
Sensor protein RstB	rstB	455860000	392360000	548150000	2.04299e-05	2.04396e-05	2.21028e-05
Protein Rtn	rtn	424420000	265740000	302200000	1.90209e-05	1.38434e-05	1.21855e-05
Protein sanA	sanA	225280000	194060000	349830000	1.00962e-05	1.01094e-05	1.41061e-05
Peptide transport system permease protein sapB	sapB	240370000	159420000	151330000	1.07724e-05	8.30482e-06	6.10202e-06
Peptide transport system permease protein sapC	sapC	22151000	0	0	9.92722e-07	0	0
Protein sbmA	sbmA	244870000	269230000	255750000	1.09741e-05	1.40253e-05	1.03125e-05
Serine transporter	sdaC	6376800000	5605400000	7469700000	0.000285783	0.000292007	0.000301198
Succinate dehydrogenase cytochrome b556 subunit	sdhC	7391000000	6486000000	7622700000	0.000331236	0.000337881	0.000307367
Succinate dehydrogenase hydrophobic membrane anchor subunit	sdhD	8499600000	8552400000	9326300000	0.000380919	0.000445528	0.000376061
Protein translocase subunit SecD	secD	15264000000	10697000000	15772000000	0.000684073	0.000557249	0.000635968
Preprotein translocase subunit SecE	secE	1473400000	610530000	1613700000	6.60321e-05	3.18049e-05	6.50686e-05
Protein translocase subunit SecF	secF	1509400000	1266000000	1641500000	6.76454e-05	6.59509e-05	6.61896e-05
Protein-export membrane protein SecG	secG	1482800000	1189900000	1519500000	6.64533e-05	6.19866e-05	6.12702e-05
Protein translocase subunit SecY	secY	6154800000	6560100000	5422800000	0.000275834	0.000341741	0.000218661
Probable protease sohB	sohB	2270600000	1537900000	2894000000	0.000101759	8.01153e-05	0.000116694
Protease 4	sppA	1360700000	1337700000	1251000000	6.09813e-05	6.96861e-05	5.04436e-05
Glucitol/sorbitol-specific phosphotransferase enzyme IIB component	srlE	547850000	696910000	767490000	2.45525e-05	3.63048e-05	3.09472e-05
Methyl-accepting chemotaxis protein II	tar	42016000000	33745000000	45150000000	0.00188299	0.00175791	0.00182057
Sec-independent protein translocase protein TatA	tatA	3998800000	4269900000	3744500000	0.000179211	0.000222436	0.000150988
Sec-independent protein translocase protein TatB	tatB	2602300000	1820700000	2027100000	0.000116625	9.48474e-05	8.1738e-05
Sec-independent protein translocase protein TatC	tatC	157430000	200270000	62407000	7.0554e-06	1.04329e-05	2.51641e-06
Sec-independent protein translocase protein TatE	tatE	206740000	196260000	269710000	9.26528e-06	1.0224e-05	1.08754e-05
Threonine/serine transporter TdcC	tdcC	7696600000	5366400000	6139800000	0.000344932	0.000279557	0.000247573
Tellurite resistance protein tehA	tehA	65493000	46046000	69455000	2.93514e-06	2.39872e-06	2.80061e-06
Thiamine transport system permease protein thiP	thiP	50916000	25514000	77035000	2.28186e-06	1.32912e-06	3.10625e-06
Thiamine import ATP-binding protein ThiQ	thiQ	160550000	98085000	133270000	7.19523e-06	5.10963e-06	5.37379e-06
Low affinity tryptophan permease	tnaB	1883200000	1445200000	2170800000	8.43977e-05	7.52862e-05	8.75323e-05
Protein tolA	tolA	1380200000	1075400000	1752300000	6.18552e-05	5.60218e-05	7.06573e-05
Protein tolQ	tolQ	2700600000	2815300000	2025800000	0.00012103	0.00014666	8.16855e-05
Protein tolR	tolR	1373800000	1019600000	1353000000	6.15684e-05	5.3115e-05	5.45565e-05
Sensor protein torS	torS	152020000	102910000	195430000	6.81294e-06	5.36099e-06	7.88025e-06
AI-2 transport protein tqsA	tqsA	34468000	0	0	1.54472e-06	0	0
Coupling protein TraD	traD	4476000000	145840000	7302500000	0.000200597	7.59738e-06	0.000294456
PTS system trehalose-specific EIIBC component;Trehalose-specific phosphotransferase enzyme IIB component;Trehalose permease IIC component	treB	3348500000	4055700000	3019000000	0.000150067	0.000211277	0.000121734
Methyl-accepting chemotaxis protein I	tsr	26998000000	21859000000	27321000000	0.00120995	0.00113872	0.00110165
4-hydroxybenzoate octaprenyltransferase	ubiA	130880000	115850000	129430000	5.86553e-06	6.03508e-06	5.21896e-06
Probable ubiquinone biosynthesis protein UbiB	ubiB	1037000000	759530000	1090200000	4.64743e-05	3.95669e-05	4.39597e-05
Regulatory protein uhpC	uhpC	0	8643500	0	0	4.50274e-07	0
Undecaprenyl-diphosphatase	uppP	232560000	211510000	113320000	1.04224e-05	1.10184e-05	4.56936e-06
Uracil permease	uraA	0	32813000	0	0	1.70936e-06	0
3-deoxy-D-manno-octulosonic-acid transferase	waaA	2060800000	2004000000	1743800000	9.2357e-05	0.000104396	7.03146e-05
Chain length determinant protein	wzzB	3476300000	2100000000	4063400000	0.000155794	0.000109397	0.000163847
Lipopolysaccharide biosynthesis protein wzzE	wzzE	923600000	1830900000	1550700000	4.13922e-05	9.53788e-05	6.25283e-05
Xanthine permease XanQ	xanQ	333430000	238350000	472090000	1.4943e-05	1.24166e-05	1.90359e-05
Inner membrane protein yagU	yagU	18225000000	15454000000	11440000000	0.000816774	0.00080506	0.000461291
UPF0092 membrane protein yajC	yajC	12535000000	11944000000	14992000000	0.00056177	0.00062221	0.000604517
Inner membrane transport protein yajR	yajR	143260000	161480000	236570000	6.42036e-06	8.41213e-06	9.53912e-06
Inner membrane protein ybaL	ybaL	19784000	55822000	24811000	8.86642e-07	2.90799e-06	1.00044e-06
Inner membrane protein ybbJ	ybbJ	363460000	322980000	257330000	1.62889e-05	1.68253e-05	1.03762e-05
UPF0014 inner membrane protein ybbM	ybbM	552070000	440270000	602950000	2.47416e-05	2.29354e-05	2.43125e-05
Uncharacterized ABC transporter permease ybbP	ybbP	77531000	92001000	75005000	3.47464e-06	4.7927e-06	3.0244e-06
Inner membrane transport permease ybhR	ybhR	0	0	0	0	0	0
Inner membrane transport permease ybhS	ybhS	689560000	697780000	670350000	3.09034e-05	3.63501e-05	2.70303e-05
Putative phosphoethanolamine transferase ybiP	ybiP	77296000	0	36502000	3.46411e-06	0	1.47186e-06
Putative transport protein YbjL	ybjL	99745000	39275000	69078000	4.47018e-06	2.04599e-06	2.78541e-06
Inner membrane protein yccF	yccF	1032000000	1138500000	1117000000	4.62502e-05	5.9309e-05	4.50404e-05
Inner membrane protein yccS	yccS	46377000	21022000	51760000	2.07844e-06	1.09512e-06	2.0871e-06
Putative sulfate transporter ychM	ychM	1910400000	1815600000	2061100000	8.56167e-05	9.45818e-05	8.31089e-05
UPF0259 membrane protein yciC	yciC	516290000	528940000	425540000	2.31381e-05	2.75546e-05	1.71589e-05
UPF0283 membrane protein ycjF	ycjF	3066400000	1680900000	930210000	0.000137424	8.75647e-05	3.75085e-05
Inner membrane ABC transporter ATP-binding protein YddA	yddA	84212000	102030000	71278000	3.77405e-06	5.31515e-06	2.87411e-06
Inner membrane protein ydgK	ydgK	128010000	0	85028000	5.73691e-06	0	3.42855e-06
UPF0118 inner membrane protein ydiK	ydiK	396330000	198590000	587550000	1.7762e-05	1.03453e-05	2.36915e-05
Uncharacterized symporter ydjN	ydjN	800350000	695900000	703950000	3.58686e-05	3.62522e-05	2.83851e-05
TVP38/TMEM64 family inner membrane protein ydjZ	ydjZ	608370000	376570000	483490000	2.72648e-05	1.9617e-05	1.94956e-05
Putative diguanylate cyclase YeaJ	yeaJ	135900000	156620000	156000000	6.09051e-06	8.15895e-06	6.29033e-06
Inner membrane protein yebE	yebE	308440000	414380000	717770000	1.38231e-05	2.15867e-05	2.89424e-05
Uncharacterized protein yebO	yebO	603770000	628610000	942600000	2.70586e-05	3.27468e-05	3.80081e-05
Inner membrane protein yecN	yecN	163790000	126270000	1049100000	7.34043e-06	6.5779e-06	4.23024e-05
Inner membrane amino-acid ABC transporter permease protein yecS	yecS	1267300000	309230000	389960000	5.67955e-05	1.6109e-05	1.57242e-05
UPF0394 inner membrane protein yedE	yedE	17023000	14191000	19956000	7.62905e-07	7.39265e-07	8.04678e-07
Inner membrane protein yedI	yedI	55809000	192150000	254080000	2.50114e-06	1.00099e-05	1.02452e-05
Probable diguanylate cyclase YedQ	yedQ	326480000	228220000	253590000	1.46316e-05	1.18889e-05	1.02254e-05
Probable sensor-like histidine kinase YedV	yedV	520360000	251200000	437160000	2.33205e-05	1.3086e-05	1.76274e-05
Inner membrane protein yeeA	yeeA	132400000	74170000	157150000	5.93365e-06	3.86381e-06	6.3367e-06
UPF0053 protein yegH	yegH	1340300000	1055100000	1134800000	6.0067e-05	5.49643e-05	4.57581e-05
Probable sensor-like histidine kinase YehU	yehU	123230000	96207000	106920000	5.52269e-06	5.0118e-06	4.31129e-06
Inner membrane ABC transporter permease protein yejB	yejB	47230000	93602000	93920000	2.11666e-06	4.8761e-06	3.7871e-06
Inner membrane ABC transporter permease protein yejE	yejE	0	11401000	0	0	5.93923e-07	0
Inner membrane protein yejM	yejM	386160000	436490000	666700000	1.73062e-05	2.27385e-05	2.68831e-05
Uncharacterized transporter YfbS	yfbS	340750000	278150000	674370000	1.52711e-05	1.44899e-05	2.71924e-05
UPF0208 membrane protein yfbV	yfbV	570940000	366880000	667840000	2.55873e-05	1.91122e-05	2.69291e-05
Uncharacterized protein yfcC	yfcC	208610000	201660000	241850000	9.34909e-06	1.05053e-05	9.75202e-06
UPF0070 protein yfgM	yfgM	6489700000	5084900000	6289100000	0.000290843	0.000264893	0.000253593
Uncharacterized lipoprotein yfhM	yfhM	3705400000	4621700000	5078400000	0.000166062	0.000240763	0.000204774
UPF0053 inner membrane protein yfjD	yfjD	548860000	484190000	629540000	2.45978e-05	2.52234e-05	2.53847e-05
Inner membrane protein ygaP	ygaP	662850000	291850000	579270000	2.97064e-05	1.52036e-05	2.33577e-05
Putative permease ygfQ;Putative permease yjcD	ygfQ;yjcD	452180000	311820000	457390000	2.02649e-05	1.62439e-05	1.84432e-05
Putative purine permease ygfU	ygfU	245340000	326750000	212330000	1.09952e-05	1.70217e-05	8.5617e-06
Uncharacterized protein yggT	yggT	1074900000	829820000	861310000	4.81728e-05	4.32286e-05	3.47303e-05
Inner membrane protein YghB	yghB	213200000	48369000	221160000	9.55479e-06	2.51973e-06	8.91775e-06
Uncharacterized protein ygiM	ygiM	84230000	188170000	164940000	3.77486e-06	9.80252e-06	6.65081e-06
Inner membrane transport protein YhaO	yhaO	384810000	205690000	335770000	1.72457e-05	1.07152e-05	1.35391e-05
Putative cytochrome d ubiquinol oxidase subunit 3	yhcB	15027000000	11583000000	17796000000	0.000673452	0.000603404	0.000717581
Uncharacterized protein yhfK	yhfK	205630000	107660000	226170000	9.21554e-06	5.60843e-06	9.11976e-06
Inner membrane transport permease yhhJ	yhhJ	246690000	262990000	339270000	1.10557e-05	1.37002e-05	1.36803e-05
UPF0118 inner membrane protein yhhT	yhhT	86025000	131660000	183500000	3.85531e-06	6.85869e-06	7.3992e-06
Uncharacterized ABC transporter ATP-binding protein YhiH	yhiH	426240000	518140000	620020000	1.91024e-05	2.6992e-05	2.50008e-05
Inner membrane protein yhjD	yhjD	105160000	132320000	226080000	4.71286e-06	6.89307e-06	9.11614e-06
Protein YhjK	yhjK	440290000	399950000	505970000	1.97321e-05	2.0835e-05	2.0402e-05
Uncharacterized protein yhjU	yhjU	2407200000	87982000	4075900000	0.000107881	4.58333e-06	0.000164351
Putative permease yicO	yicO	20145000	16309000	6181300	9.0282e-07	8.496e-07	2.49246e-07
Membrane protein insertase YidC	yidC	6399800000	5263700000	7310100000	0.000286814	0.000274207	0.000294762
Putative transport protein YidE	yidE	804600000	722170000	871980000	3.6059e-05	3.76207e-05	3.51605e-05
Uncharacterized Na(+)/H(+) exchanger yjcE	yjcE	1508500000	950660000	1316900000	6.76051e-05	4.95236e-05	5.31008e-05
Inner membrane protein yjcH	yjcH	89537000	104850000	119650000	4.0127e-06	5.46205e-06	4.8246e-06
Uncharacterized MscS family protein YjeP	yjeP	222330000	346660000	561400000	9.96397e-06	1.80589e-05	2.26371e-05
Inner membrane protein YjiY	yjiY	13859000000	12863000000	19259000000	0.000621106	0.000670084	0.000776573
Inner membrane protein YjjP	yjjP	107710000	171860000	151390000	4.82714e-06	8.95287e-06	6.10444e-06
Uncharacterized protein YlaB	ylaB	349040000	214690000	581500000	1.56426e-05	1.1184e-05	2.34476e-05
Putative lipoprotein YliF	yliF	124670000	38321000	26702000	5.58722e-06	1.99629e-06	1.07669e-06
MscS family inner membrane protein YnaI	ynaI	587420000	575400000	385730000	2.63259e-05	2.99749e-05	1.55536e-05
Uncharacterized protein yniB	yniB	628300000	526590000	436510000	2.8158e-05	2.74322e-05	1.76012e-05
UPF0053 inner membrane protein yoaE	yoaE	652620000	400320000	644150000	2.92479e-05	2.08542e-05	2.59738e-05
UPF0266 membrane protein yobD	yobD	56999000	61641000	55159000	2.55447e-06	3.21112e-06	2.22415e-06
ABC transporter ATP-binding protein YojI	yojI	56917000	64126000	101710000	2.5508e-06	3.34058e-06	4.10121e-06
UPF0370 protein ypfN	ypfN	453900000	383550000	477410000	2.0342e-05	1.99806e-05	1.92504e-05
Inner membrane protein ypjD	ypjD	52651000	38612000	42717000	2.35961e-06	2.01145e-06	1.72246e-06
Inner membrane transport protein YqeG	yqeG	52167000	27515000	28897000	2.33792e-06	1.43336e-06	1.1652e-06
Inner membrane protein YqjA	yqjA	182970000	116770000	105600000	8.2e-06	6.08301e-06	4.25807e-06
Uncharacterized protein yqjD	yqjD	6663400000	4198200000	8039000000	0.000298628	0.000218701	0.000324153
Inner membrane protein yqjE	yqjE	279900000	184600000	281660000	1.2544e-05	9.61654e-06	1.13573e-05
Putative membrane protein igaA homolog	yrfF	2112700000	2436200000	3106800000	9.4683e-05	0.000126911	0.000125274
UPF0053 inner membrane protein ytfL	ytfL	1274300000	1283500000	1770400000	5.71092e-05	6.68626e-05	7.13871e-05
Uncharacterized protein ytfN	ytfN	649870000	453020000	890770000	2.91246e-05	2.35996e-05	3.59182e-05
Uncharacterized protein yuaM	yuaM	37378000	0	83372000	1.67514e-06	0	3.36178e-06
Cell division protein ZipA	zipA	5163600000	3421200000	4731300000	0.000231412	0.000178224	0.000190778
Lead, cadmium, zinc and mercury-transporting ATPase	zntA	1555700000	1631400000	2053800000	6.97204e-05	8.49861e-05	8.28146e-05
Zinc transport protein ZntB	zntB	1089900000	1274900000	1324000000	4.88451e-05	6.64146e-05	5.33871e-05
Sensor protein ZraS	zraS	290770000	146640000	241250000	1.30312e-05	7.63906e-06	9.72783e-06
					0.0424916	0.0401197	0.0411782
